# Supplementary material for: Elucidation of Potential Targets of San-Miao-San in the Treatment of Osteoarthritis Based on Network Pharmacology and Molecular Docking Analysis
Source: Evid Based Complement Alternat Med. 2022 Jan 18;2022:7663212. doi: 10.1155/2022/7663212 (PMC8789436; doi:10.1155/2022/7663212)
Supplement: Supplementary Materials — The data used to support the findings of this study are available in Supplementary Tables S1–S13. [file 7663212.f1.zip]

Archive with 13 entries (13 files):
- 7663212.f1/Supplementary Table S1.txt
- 7663212.f1/Supplementary Table S10 (1).txt
- 7663212.f1/Supplementary Table S11 (1).txt
- 7663212.f1/Supplementary Table S12 (1).txt
- 7663212.f1/Supplementary Table S13.txt
- 7663212.f1/Supplementary Table S2 (1).txt
- 7663212.f1/Supplementary Table S3 (1).txt
- 7663212.f1/Supplementary Table S4 (1).txt
- 7663212.f1/Supplementary Table S5 (1).txt
- 7663212.f1/Supplementary Table S6 (1).txt
- 7663212.f1/Supplementary Table S7 (1).txt
- 7663212.f1/Supplementary Table S8 (1).txt
- 7663212.f1/Supplementary Table S9 (1).txt
