# Supplementary material for: Elucidation of Potential Targets of San-Miao-San in the Treatment of Osteoarthritis Based on Network Pharmacology and Molecular Docking Analysis
Source: Evid Based Complement Alternat Med. 2022 Jan 18;2022:7663212. doi: 10.1155/2022/7663212 (PMC8789436; doi:10.1155/2022/7663212)
Supplement: Supplementary Materials — The data used to support the findings of this study are available in Supplementary Tables S1–S13. [file 7663212.f1.zip › 7663212.f1/Supplementary Table S10 (1).txt]

The KEGG enrichment analysis of 27 key targets
ID	Description	GeneRatio	BgRatio	pvalue	p.adjust	qvalue	geneID	Count
hsa04657	IL-17 signaling pathway	15/27	94/8106	4.47E-23	8.32E-21	1.65E-21	MAPK14/RELA/TNF/JUN/CASP3/CCL2/CXCL8/IL4/CASP8/FOS/MAPK1/NFKBIA/IL1B/IFNG/MAPK8	15
hsa05142	Chagas disease	15/27	102/8106	1.66E-22	1.54E-20	3.06E-21	NOS2/MAPK14/RELA/AKT1/TNF/JUN/CCL2/CXCL8/CASP8/FOS/MAPK1/NFKBIA/IL1B/IFNG/MAPK8	15
hsa05417	Lipid and atherosclerosis	17/27	215/8106	5.64E-21	3.50E-19	6.93E-20	MAPK14/RELA/AKT1/BCL2/TNF/JUN/CASP3/TP53/CCL2/CXCL8/CASP8/BCL2L1/FOS/MAPK1/NFKBIA/IL1B/MAPK8	17
hsa04933	AGE-RAGE signaling pathway in diabetic complications	14/27	100/8106	1.30E-20	6.04E-19	1.20E-19	MAPK14/RELA/AKT1/CCND1/BCL2/TNF/JUN/CASP3/CCL2/CXCL8/VEGFA/MAPK1/IL1B/MAPK8	14
hsa05161	Hepatitis B	15/27	162/8106	2.38E-19	8.85E-18	1.75E-18	MAPK14/RELA/AKT1/BCL2/TNF/JUN/CASP3/TP53/CXCL8/CASP8/FOS/MAPK1/NFKBIA/MYC/MAPK8	15
hsa05163	Human cytomegalovirus infection	16/27	225/8106	7.26E-19	2.25E-17	4.46E-18	MAPK14/RELA/AKT1/CCND1/TNF/CASP3/TP53/CCL2/CXCL8/CASP8/EGFR/VEGFA/MAPK1/NFKBIA/MYC/IL1B	16
hsa05167	Kaposi sarcoma-associated herpesvirus infection	15/27	193/8106	3.52E-18	9.34E-17	1.85E-17	MAPK14/RELA/AKT1/CCND1/JUN/CASP3/TP53/CXCL8/CASP8/VEGFA/FOS/MAPK1/NFKBIA/MYC/MAPK8	15
hsa04668	TNF signaling pathway	13/27	112/8106	5.60E-18	1.16E-16	2.29E-17	MAPK14/RELA/AKT1/TNF/JUN/CASP3/CCL2/CASP8/FOS/MAPK1/NFKBIA/IL1B/MAPK8	13
hsa05145	Toxoplasmosis	13/27	112/8106	5.60E-18	1.16E-16	2.29E-17	NOS2/MAPK14/RELA/AKT1/BCL2/TNF/CASP3/CASP8/BCL2L1/MAPK1/NFKBIA/IFNG/MAPK8	13
hsa01522	Endocrine resistance	12月27日	98/8106	7.31E-17	1.30E-15	2.57E-16	ESR1/MAPK14/AKT1/CCND1/BCL2/JUN/TP53/EGFR/FOS/MAPK1/ERBB2/MAPK8	12
hsa04210	Apoptosis	13/27	136/8106	7.66E-17	1.30E-15	2.57E-16	RELA/AKT1/BCL2/TNF/JUN/CASP3/TP53/CASP8/BCL2L1/FOS/MAPK1/NFKBIA/MAPK8	13
hsa05162	Measles	13/27	139/8106	1.03E-16	1.47E-15	2.91E-16	RELA/AKT1/CCND1/BCL2/JUN/CASP3/TP53/CASP8/BCL2L1/FOS/NFKBIA/IL1B/MAPK8	13
hsa05418	Fluid shear stress and atherosclerosis	13/27	139/8106	1.03E-16	1.47E-15	2.91E-16	MAPK14/RELA/AKT1/BCL2/TNF/JUN/TP53/CCL2/VEGFA/FOS/IL1B/IFNG/MAPK8	13
hsa04620	Toll-like receptor signaling pathway	12月27日	104/8106	1.54E-16	2.04E-15	4.05E-16	MAPK14/RELA/AKT1/TNF/JUN/CXCL8/CASP8/FOS/MAPK1/NFKBIA/IL1B/MAPK8	12
hsa05132	Salmonella infection	15/27	249/8106	1.69E-16	2.09E-15	4.14E-16	MAPK14/RELA/AKT1/BCL2/TNF/JUN/CASP3/CXCL8/CASP8/FOS/MAPK1/NFKBIA/MYC/IL1B/MAPK8	15
hsa05133	Pertussis	11月27日	76/8106	2.69E-16	3.12E-15	6.18E-16	NOS2/MAPK14/RELA/TNF/JUN/CASP3/CXCL8/FOS/MAPK1/IL1B/MAPK8	11
hsa05140	Leishmaniasis	11月27日	77/8106	3.13E-16	3.42E-15	6.78E-16	NOS2/MAPK14/RELA/TNF/JUN/IL4/FOS/MAPK1/NFKBIA/IL1B/IFNG	11
hsa05160	Hepatitis C	13/27	157/8106	5.20E-16	5.37E-15	1.06E-15	RELA/AKT1/CCND1/TNF/CASP3/TP53/CASP8/EGFR/MAPK1/NFKBIA/MYC/IFNG/PPARA	13
hsa05210	Colorectal cancer	11月27日	86/8106	1.13E-15	1.10E-14	2.18E-15	AKT1/CCND1/BCL2/JUN/CASP3/TP53/EGFR/FOS/MAPK1/MYC/MAPK8	11
hsa04010	MAPK signaling pathway	15/27	294/8106	2.04E-15	1.90E-14	3.76E-15	MAPK14/RELA/AKT1/TNF/JUN/CASP3/TP53/EGFR/VEGFA/FOS/MAPK1/ERBB2/MYC/IL1B/MAPK8	15
hsa04621	NOD-like receptor signaling pathway	13/27	181/8106	3.40E-15	3.01E-14	5.97E-15	MAPK14/RELA/BCL2/TNF/JUN/CCL2/CXCL8/CASP8/BCL2L1/MAPK1/NFKBIA/IL1B/MAPK8	13
hsa05135	Yersinia infection	12月27日	137/8106	4.67E-15	3.95E-14	7.83E-15	MAPK14/RELA/AKT1/TNF/JUN/CCL2/CXCL8/FOS/MAPK1/NFKBIA/IL1B/MAPK8	12
hsa05131	Shigellosis	14/27	246/8106	5.50E-15	4.45E-14	8.81E-15	MAPK14/RELA/AKT1/BCL2/TNF/JUN/TP53/CXCL8/EGFR/BCL2L1/MAPK1/NFKBIA/IL1B/MAPK8	14
hsa04660	T cell receptor signaling pathway	11月27日	104/8106	9.94E-15	7.70E-14	1.53E-14	MAPK14/RELA/AKT1/TNF/JUN/IL4/FOS/MAPK1/NFKBIA/IFNG/MAPK8	11
hsa05169	Epstein-Barr virus infection	13/27	202/8106	1.44E-14	1.07E-13	2.12E-14	MAPK14/RELA/AKT1/CCND1/BCL2/TNF/JUN/CASP3/TP53/CASP8/NFKBIA/MYC/MAPK8	13
hsa05212	Pancreatic cancer	10月27日	76/8106	2.11E-14	1.51E-13	3.00E-14	RELA/AKT1/CCND1/TP53/EGFR/VEGFA/BCL2L1/MAPK1/ERBB2/MAPK8	10
hsa05170	Human immunodeficiency virus 1 infection	13/27	212/8106	2.70E-14	1.86E-13	3.68E-14	MAPK14/RELA/AKT1/BCL2/TNF/JUN/CASP3/CASP8/BCL2L1/FOS/MAPK1/NFKBIA/MAPK8	13
hsa04380	Osteoclast differentiation	11月27日	128/8106	1.04E-13	6.89E-13	1.37E-13	MAPK14/RELA/AKT1/TNF/JUN/FOS/MAPK1/NFKBIA/IL1B/IFNG/MAPK8	11
hsa04926	Relaxin signaling pathway	11月27日	129/8106	1.13E-13	7.26E-13	1.44E-13	NOS2/MAPK14/RELA/AKT1/JUN/EGFR/VEGFA/FOS/MAPK1/NFKBIA/MAPK8	11
hsa05152	Tuberculosis	12月27日	180/8106	1.30E-13	8.03E-13	1.59E-13	NOS2/MAPK14/RELA/AKT1/BCL2/TNF/CASP3/CASP8/MAPK1/IL1B/IFNG/MAPK8	12
hsa05222	Small cell lung cancer	10月27日	92/8106	1.55E-13	9.29E-13	1.84E-13	NOS2/RELA/AKT1/CCND1/BCL2/CASP3/TP53/BCL2L1/NFKBIA/MYC	10
hsa05130	Pathogenic Escherichia coli infection	12月27日	197/8106	3.84E-13	2.23E-12	4.42E-13	MAPK14/RELA/TNF/JUN/CASP3/CXCL8/CASP8/FOS/MAPK1/NFKBIA/IL1B/MAPK8	12
hsa05219	Bladder cancer	8月27日	41/8106	4.30E-13	2.42E-12	4.80E-13	CCND1/TP53/CXCL8/EGFR/VEGFA/MAPK1/ERBB2/MYC	8
hsa04625	C-type lectin receptor signaling pathway	10月27日	104/8106	5.48E-13	3.00E-12	5.94E-13	MAPK14/RELA/AKT1/TNF/JUN/CASP8/MAPK1/NFKBIA/IL1B/MAPK8	10
hsa04932	Non-alcoholic fatty liver disease	11月27日	150/8106	6.09E-13	3.20E-12	6.33E-13	RELA/AKT1/TNF/JUN/CASP3/CXCL8/CASP8/FOS/IL1B/PPARA/MAPK8	11
hsa05205	Proteoglycans in cancer	12月27日	205/8106	6.19E-13	3.20E-12	6.33E-13	ESR1/MAPK14/AKT1/CCND1/TNF/CASP3/TP53/EGFR/VEGFA/MAPK1/ERBB2/MYC	12
hsa04659	Th17 cell differentiation	10月27日	107/8106	7.33E-13	3.69E-12	7.30E-13	MAPK14/RELA/JUN/IL4/FOS/MAPK1/NFKBIA/IL1B/IFNG/MAPK8	10
hsa05166	Human T-cell leukemia virus 1 infection	12月27日	219/8106	1.36E-12	6.67E-12	1.32E-12	RELA/AKT1/CCND1/TNF/JUN/TP53/BCL2L1/FOS/MAPK1/NFKBIA/MYC/MAPK8	12
hsa05171	Coronavirus disease - COVID-19	12月27日	232/8106	2.71E-12	1.29E-11	2.55E-12	MAPK14/RELA/TNF/JUN/CCL2/CXCL8/EGFR/FOS/MAPK1/NFKBIA/IL1B/MAPK8	12
hsa05164	Influenza A	11月27日	172/8106	2.77E-12	1.29E-11	2.55E-12	RELA/AKT1/TNF/CASP3/CCL2/CXCL8/CASP8/MAPK1/NFKBIA/IL1B/IFNG	11
hsa05235	PD-L1 expression and PD-1 checkpoint pathway in cancer	9月27日	89/8106	6.12E-12	2.78E-11	5.50E-12	MAPK14/RELA/AKT1/JUN/EGFR/FOS/MAPK1/NFKBIA/IFNG	9
hsa04658	Th1 and Th2 cell differentiation	9月27日	92/8106	8.31E-12	3.68E-11	7.29E-12	MAPK14/RELA/JUN/IL4/FOS/MAPK1/NFKBIA/IFNG/MAPK8	9
hsa05215	Prostate cancer	9月27日	97/8106	1.35E-11	5.86E-11	1.16E-11	RELA/AKT1/CCND1/BCL2/TP53/EGFR/MAPK1/NFKBIA/ERBB2	9
hsa05224	Breast cancer	10月27日	147/8106	1.83E-11	7.75E-11	1.54E-11	ESR1/AKT1/CCND1/JUN/TP53/EGFR/FOS/MAPK1/ERBB2/MYC	10
hsa04066	HIF-1 signaling pathway	9月27日	109/8106	3.94E-11	1.58E-10	3.13E-11	NOS2/RELA/AKT1/BCL2/EGFR/VEGFA/MAPK1/ERBB2/IFNG	9
hsa04917	Prolactin signaling pathway	8月27日	70/8106	4.00E-11	1.58E-10	3.13E-11	ESR1/MAPK14/RELA/AKT1/CCND1/FOS/MAPK1/MAPK8	8
hsa05120	Epithelial cell signaling in Helicobacter pylori infection	8月27日	70/8106	4.00E-11	1.58E-10	3.13E-11	MAPK14/RELA/JUN/CASP3/CXCL8/EGFR/NFKBIA/MAPK8	8
hsa01524	Platinum drug resistance	8月27日	73/8106	5.65E-11	2.19E-10	4.34E-11	AKT1/BCL2/CASP3/TP53/CASP8/BCL2L1/MAPK1/ERBB2	8
hsa05220	Chronic myeloid leukemia	8月27日	76/8106	7.88E-11	2.99E-10	5.93E-11	RELA/AKT1/CCND1/TP53/BCL2L1/MAPK1/NFKBIA/MYC	8
hsa04722	Neurotrophin signaling pathway	9月27日	119/8106	8.76E-11	3.26E-10	6.46E-11	MAPK14/RELA/AKT1/BCL2/JUN/TP53/MAPK1/NFKBIA/MAPK8	9
hsa04151	PI3K-Akt signaling pathway	12月27日	354/8106	3.85E-10	1.40E-09	2.78E-10	RELA/AKT1/CCND1/BCL2/TP53/IL4/EGFR/VEGFA/BCL2L1/MAPK1/ERBB2/MYC	12
hsa05323	Rheumatoid arthritis	8月27日	93/8106	4.11E-10	1.47E-09	2.91E-10	TNF/JUN/CCL2/CXCL8/VEGFA/FOS/IL1B/IFNG	8
hsa05134	Legionellosis	7月27日	57/8106	4.63E-10	1.62E-09	3.22E-10	RELA/TNF/CASP3/CXCL8/CASP8/NFKBIA/IL1B	7
hsa05213	Endometrial cancer	7月27日	58/8106	5.25E-10	1.81E-09	3.58E-10	AKT1/CCND1/TP53/EGFR/MAPK1/ERBB2/MYC	7
hsa04622	RIG-I-like receptor signaling pathway	7月27日	70/8106	2.04E-09	6.90E-09	1.37E-09	MAPK14/RELA/TNF/CXCL8/CASP8/NFKBIA/MAPK8	7
hsa04071	Sphingolipid signaling pathway	8月27日	119/8106	2.99E-09	9.94E-09	1.97E-09	MAPK14/RELA/AKT1/BCL2/TNF/TP53/MAPK1/MAPK8	8
hsa01521	EGFR tyrosine kinase inhibitor resistance	7月27日	79/8106	4.84E-09	1.58E-08	3.13E-09	AKT1/BCL2/EGFR/VEGFA/BCL2L1/MAPK1/ERBB2	7
hsa04012	ErbB signaling pathway	7月27日	85/8106	8.13E-09	2.61E-08	5.17E-09	AKT1/JUN/EGFR/MAPK1/ERBB2/MYC/MAPK8	7
hsa04510	Focal adhesion	9月27日	201/8106	9.44E-09	2.98E-08	5.89E-09	AKT1/CCND1/BCL2/JUN/EGFR/VEGFA/MAPK1/ERBB2/MAPK8	9
hsa05226	Gastric cancer	8月27日	149/8106	1.78E-08	5.53E-08	1.10E-08	AKT1/CCND1/BCL2/TP53/EGFR/MAPK1/ERBB2/MYC	8
hsa05168	Herpes simplex virus 1 infection	12月27日	498/8106	1.89E-08	5.76E-08	1.14E-08	RELA/AKT1/BCL2/TNF/CASP3/TP53/CCL2/CASP8/BCL2L1/NFKBIA/IL1B/IFNG	12
hsa04218	Cellular senescence	8月27日	156/8106	2.56E-08	7.68E-08	1.52E-08	MAPK14/RELA/AKT1/CCND1/TP53/CXCL8/MAPK1/MYC	8
hsa05146	Amoebiasis	7月27日	102/8106	2.93E-08	8.66E-08	1.71E-08	NOS2/RELA/TNF/CASP3/CXCL8/IL1B/IFNG	7
hsa04064	NF-kappa B signaling pathway	7月27日	104/8106	3.36E-08	9.76E-08	1.93E-08	RELA/BCL2/TNF/CXCL8/BCL2L1/NFKBIA/IL1B	7
hsa04630	JAK-STAT signaling pathway	8月27日	162/8106	3.44E-08	9.85E-08	1.95E-08	AKT1/CCND1/BCL2/IL4/EGFR/BCL2L1/MYC/IFNG	8
hsa05165	Human papillomavirus infection	10月27日	331/8106	5.11E-08	1.44E-07	2.85E-08	RELA/AKT1/CCND1/TNF/CASP3/TP53/CASP8/EGFR/VEGFA/MAPK1	10
hsa04215	Apoptosis - multiple species	5月27日	32/8106	5.25E-08	1.46E-07	2.89E-08	BCL2/CASP3/CASP8/BCL2L1/MAPK8	5
hsa05321	Inflammatory bowel disease	6月27日	65/8106	5.45E-08	1.49E-07	2.95E-08	RELA/TNF/JUN/IL4/IL1B/IFNG	6
hsa04664	Fc epsilon RI signaling pathway	6月27日	68/8106	7.17E-08	1.93E-07	3.83E-08	MAPK14/AKT1/TNF/IL4/MAPK1/MAPK8	6
hsa04920	Adipocytokine signaling pathway	6月27日	69/8106	7.84E-08	2.08E-07	4.13E-08	RELA/AKT1/TNF/NFKBIA/PPARA/MAPK8	6
hsa05230	Central carbon metabolism in cancer	6月27日	70/8106	8.56E-08	2.24E-07	4.44E-08	AKT1/TP53/EGFR/MAPK1/ERBB2/MYC	6
hsa05223	Non-small cell lung cancer	6月27日	72/8106	1.02E-07	2.62E-07	5.19E-08	AKT1/CCND1/TP53/EGFR/MAPK1/ERBB2	6
hsa04115	p53 signaling pathway	6月27日	73/8106	1.10E-07	2.81E-07	5.57E-08	CCND1/BCL2/CASP3/TP53/CASP8/BCL2L1	6
hsa05022	Pathways of neurodegeneration - multiple diseases	11月27日	475/8106	1.38E-07	3.47E-07	6.87E-08	NOS2/MAPK14/RELA/BCL2/TNF/CASP3/CASP8/BCL2L1/MAPK1/IL1B/MAPK8	11
hsa05203	Viral carcinogenesis	8月27日	204/8106	2.06E-07	5.12E-07	1.01E-07	RELA/CCND1/JUN/CASP3/TP53/CASP8/MAPK1/NFKBIA	8
hsa04662	B cell receptor signaling pathway	6月27日	82/8106	2.22E-07	5.44E-07	1.08E-07	RELA/AKT1/JUN/FOS/MAPK1/NFKBIA	6
hsa04915	Estrogen signaling pathway	7月27日	138/8106	2.38E-07	5.74E-07	1.14E-07	ESR1/AKT1/BCL2/JUN/EGFR/FOS/MAPK1	7
hsa04024	cAMP signaling pathway	8月27日	216/8106	3.21E-07	7.64E-07	1.51E-07	RELA/AKT1/JUN/FOS/MAPK1/NFKBIA/PPARA/MAPK8	8
hsa05206	MicroRNAs in cancer	9月27日	310/8106	3.98E-07	9.36E-07	1.85E-07	CCND1/BCL2/CASP3/TP53/EGFR/VEGFA/MAPK1/ERBB2/MYC	9
hsa05144	Malaria	5月27日	50/8106	5.30E-07	1.23E-06	2.44E-07	TNF/CCL2/CXCL8/IL1B/IFNG	5
hsa05231	Choline metabolism in cancer	6月27日	98/8106	6.45E-07	1.48E-06	2.93E-07	AKT1/JUN/EGFR/FOS/MAPK1/MAPK8	6
hsa05225	Hepatocellular carcinoma	7月27日	168/8106	9.08E-07	2.06E-06	4.08E-07	AKT1/CCND1/TP53/EGFR/BCL2L1/MAPK1/MYC	7
hsa04931	Insulin resistance	6月27日	108/8106	1.15E-06	2.57E-06	5.09E-07	RELA/AKT1/TNF/NFKBIA/PPARA/MAPK8	6
hsa05010	Alzheimer disease	9月27日	369/8106	1.72E-06	3.81E-06	7.55E-07	NOS2/RELA/AKT1/TNF/CASP3/CASP8/MAPK1/IL1B/MAPK8	9
hsa04919	Thyroid hormone signaling pathway	6月27日	121/8106	2.24E-06	4.90E-06	9.70E-07	ESR1/AKT1/CCND1/TP53/MAPK1/MYC	6
hsa05221	Acute myeloid leukemia	5月27日	67/8106	2.33E-06	5.03E-06	9.96E-07	RELA/AKT1/CCND1/MAPK1/MYC	5
hsa04137	Mitophagy - animal	5月27日	68/8106	2.50E-06	5.35E-06	1.06E-06	RELA/JUN/TP53/BCL2L1/MAPK8	5
hsa05218	Melanoma	5月27日	72/8106	3.33E-06	7.04E-06	1.39E-06	AKT1/CCND1/TP53/EGFR/MAPK1	5
hsa04068	FoxO signaling pathway	6月27日	131/8106	3.56E-06	7.44E-06	1.47E-06	MAPK14/AKT1/CCND1/EGFR/MAPK1/MAPK8	6
hsa05214	Glioma	5月27日	75/8106	4.08E-06	8.43E-06	1.67E-06	AKT1/CCND1/TP53/EGFR/MAPK1	5
hsa05216	Thyroid cancer	4月27日	37/8106	5.98E-06	1.22E-05	2.42E-06	CCND1/TP53/MAPK1/MYC	4
hsa04014	Ras signaling pathway	7月27日	232/8106	7.83E-06	1.58E-05	3.13E-06	RELA/AKT1/EGFR/VEGFA/BCL2L1/MAPK1/MAPK8	7
hsa04217	Necroptosis	6月27日	159/8106	1.09E-05	2.18E-05	4.32E-06	BCL2/TNF/CASP8/IL1B/IFNG/MAPK8	6
hsa04912	GnRH signaling pathway	5月27日	93/8106	1.18E-05	2.33E-05	4.62E-06	MAPK14/JUN/EGFR/MAPK1/MAPK8	5
hsa04062	Chemokine signaling pathway	6月27日	192/8106	3.19E-05	6.25E-05	1.24E-05	RELA/AKT1/CCL2/CXCL8/MAPK1/NFKBIA	6
hsa04935	Growth hormone synthesis, secretion and action	5月27日	119/8106	3.91E-05	7.52E-05	1.49E-05	MAPK14/AKT1/FOS/MAPK1/MAPK8	5
hsa04370	VEGF signaling pathway	4月27日	59/8106	3.92E-05	7.52E-05	1.49E-05	MAPK14/AKT1/VEGFA/MAPK1	4
hsa05211	Renal cell carcinoma	4月27日	69/8106	7.28E-05	0.000138178	2.74E-05	AKT1/JUN/VEGFA/MAPK1	4
hsa04140	Autophagy - animal	5月27日	137/8106	7.67E-05	0.000144128	2.85E-05	AKT1/BCL2/BCL2L1/MAPK1/MAPK8	5
hsa04921	Oxytocin signaling pathway	5月27日	154/8106	0.000133546	0.000248395	4.92E-05	CCND1/JUN/EGFR/FOS/MAPK1	5
hsa01523	Antifolate resistance	3月27日	31/8106	0.000139227	0.000256398	5.08E-05	RELA/TNF/IL1B	3
hsa05014	Amyotrophic lateral sclerosis	7月27日	364/8106	0.000141453	0.000257943	5.11E-05	NOS2/MAPK14/BCL2/TNF/CASP3/TP53/BCL2L1	7
hsa04310	Wnt signaling pathway	5月27日	166/8106	0.000190007	0.000343119	6.80E-05	CCND1/JUN/TP53/MYC/MAPK8	5
hsa05020	Prion disease	6月27日	273/8106	0.000225016	0.000402432	7.97E-05	MAPK14/TNF/CASP3/MAPK1/IL1B/MAPK8	6
hsa05143	African trypanosomiasis	3月27日	37/8106	0.000237481	0.000420681	8.33E-05	TNF/IL1B/IFNG	3
hsa04350	TGF-beta signaling pathway	4月27日	94/8106	0.000242617	0.000425724	8.43E-05	TNF/MAPK1/MYC/IFNG	4
hsa05330	Allograft rejection	3月27日	38/8106	0.000257265	0.000447208	8.86E-05	TNF/IL4/IFNG	3
hsa04914	Progesterone-mediated oocyte maturation	4月27日	100/8106	0.000307742	0.000530001	0.00010498	MAPK14/AKT1/MAPK1/MAPK8	4
hsa04060	Cytokine-cytokine receptor interaction	6月27日	295/8106	0.000342274	0.000584064	0.000115689	TNF/CCL2/CXCL8/IL4/IL1B/IFNG	6
hsa05332	Graft-versus-host disease	3月27日	42/8106	0.000347	0.000586746	0.00011622	TNF/IL1B/IFNG	3
hsa04940	Type I diabetes mellitus	3月27日	43/8106	0.000372198	0.000620705	0.000122947	TNF/IL1B/IFNG	3
hsa05202	Transcriptional misregulation in cancer	5月27日	192/8106	0.000373758	0.000620705	0.000122947	RELA/TP53/CXCL8/BCL2L1/MYC	5
hsa04928	Parathyroid hormone synthesis, secretion and action	4月27日	106/8106	0.000384586	0.000633035	0.000125389	BCL2/EGFR/FOS/MAPK1	4
hsa04930	Type II diabetes mellitus	3月27日	46/8106	0.000454784	0.000742015	0.000146975	TNF/MAPK1/MAPK8	3
hsa05415	Diabetic cardiomyopathy	5月27日	203/8106	0.000482958	0.000781132	0.000154723	MAPK14/RELA/AKT1/PPARA/MAPK8	5
hsa04725	Cholinergic synapse	4月27日	113/8106	0.000490597	0.000786647	0.000155816	AKT1/BCL2/FOS/MAPK1	4
hsa04015	Rap1 signaling pathway	5月27日	210/8106	0.000564042	0.000896682	0.000177611	MAPK14/AKT1/EGFR/VEGFA/MAPK1	5
hsa04650	Natural killer cell mediated cytotoxicity	4月27日	131/8106	0.000856932	0.001350757	0.000267552	TNF/CASP3/MAPK1/IFNG	4
hsa04728	Dopaminergic synapse	4月27日	132/8106	0.000881703	0.001378124	0.000272973	MAPK14/AKT1/FOS/MAPK8	4
hsa05416	Viral myocarditis	3月27日	60/8106	0.000993864	0.001540489	0.000305134	CCND1/CASP3/CASP8	3
hsa04371	Apelin signaling pathway	4月27日	137/8106	0.001013218	0.001557509	0.000308505	NOS2/AKT1/CCND1/MAPK1	4
hsa04623	Cytosolic DNA-sensing pathway	3月27日	63/8106	0.001145696	0.001746717	0.000345982	RELA/NFKBIA/IL1B	3
hsa04550	Signaling pathways regulating pluripotency of stem cells	4月27日	143/8106	0.001188639	0.001797453	0.000356032	MAPK14/AKT1/MAPK1/MYC	4
hsa04072	Phospholipase D signaling pathway	4月27日	148/8106	0.001350328	0.002025492	0.000401201	AKT1/CXCL8/EGFR/MAPK1	4
hsa04261	Adrenergic signaling in cardiomyocytes	4月27日	150/8106	0.001419124	0.002111657	0.000418268	MAPK14/AKT1/BCL2/MAPK1	4
hsa04520	Adherens junction	3月27日	71/8106	0.001619991	0.002391416	0.000473682	EGFR/MAPK1/ERBB2	3
hsa04530	Tight junction	4月27日	169/8106	0.002199976	0.003222012	0.000638203	CCND1/JUN/ERBB2/MAPK8	4
hsa04211	Longevity regulating pathway	3月27日	89/8106	0.003093052	0.004494591	0.00089027	RELA/AKT1/TP53	3
hsa04613	Neutrophil extracellular trap formation	4月27日	190/8106	0.003364127	0.004850602	0.000960787	MAPK14/RELA/AKT1/MAPK1	4
hsa04750	Inflammatory mediator regulation of TRP channels	3月27日	98/8106	0.004060836	0.005810119	0.001150844	MAPK14/IL1B/MAPK8	3
hsa04640	Hematopoietic cell lineage	3月27日	99/8106	0.004178484	0.005932809	0.001175146	TNF/IL4/IL1B	3
hsa04061	Viral protein interaction with cytokine and cytokine receptor	3月27日	100/8106	0.004298198	0.006056551	0.001199656	TNF/CCL2/CXCL8	3
hsa05310	Asthma	2月27日	31/8106	0.004681258	0.006546721	0.001296747	TNF/IL4	2
hsa04020	Calcium signaling pathway	4月27日	240/8106	0.007695302	0.010681538	0.002115755	NOS2/EGFR/VEGFA/ERBB2	4
hsa04110	Cell cycle	3月27日	124/8106	0.007817629	0.010691758	0.002117779	CCND1/TP53/MYC	3
hsa04611	Platelet activation	3月27日	124/8106	0.007817629	0.010691758	0.002117779	MAPK14/AKT1/MAPK1	3
hsa05012	Parkinson disease	4月27日	249/8106	0.008743616	0.011870895	0.002351337	CASP3/TP53/BCL2L1/MAPK8	4
hsa04910	Insulin signaling pathway	3月27日	137/8106	0.010268775	0.013840523	0.002741473	AKT1/MAPK1/MAPK8	3
hsa05030	Cocaine addiction	2月27日	49/8106	0.011411043	0.015269454	0.00302451	RELA/JUN	2
hsa04723	Retrograde endocannabinoid signaling	3月27日	148/8106	0.012656692	0.01681532	0.003330709	MAPK14/MAPK1/MAPK8	3
hsa04150	mTOR signaling pathway	3月27日	155/8106	0.014329497	0.018769622	0.003717809	AKT1/TNF/MAPK1	3
hsa04934	Cushing syndrome	3月27日	155/8106	0.014329497	0.018769622	0.003717809	CCND1/EGFR/MAPK1	3
hsa04340	Hedgehog signaling pathway	2月27日	56/8106	0.014731041	0.019160654	0.003795263	CCND1/BCL2	2
hsa05016	Huntington disease	4月27日	306/8106	0.017599952	0.022733271	0.004502912	CASP3/TP53/CASP8/MAPK8	4
hsa04929	GnRH secretion	2月27日	64/8106	0.018972339	0.024336931	0.004820558	AKT1/MAPK1	2
hsa05031	Amphetamine addiction	2月27日	69/8106	0.021854307	0.027841788	0.005514785	JUN/FOS	2
hsa04612	Antigen processing and presentation	2月27日	78/8106	0.027467306	0.034754551	0.006884037	TNF/IFNG	2
hsa04540	Gap junction	2月27日	88/8106	0.034309672	0.043118913	0.008540815	EGFR/MAPK1	2
hsa04666	Fc gamma R-mediated phagocytosis	2月27日	97/8106	0.040976709	0.05081112	0.010064455	AKT1/MAPK1	2
hsa04713	Circadian entrainment	2月27日	97/8106	0.040976709	0.05081112	0.010064455	FOS/MAPK1	2
hsa04922	Glucagon signaling pathway	2月27日	107/8106	0.048910131	0.060246917	0.011933458	AKT1/PPARA	2
