# Supplementary material for: Elucidation of Potential Targets of San-Miao-San in the Treatment of Osteoarthritis Based on Network Pharmacology and Molecular Docking Analysis
Source: Evid Based Complement Alternat Med. 2022 Jan 18;2022:7663212. doi: 10.1155/2022/7663212 (PMC8789436; doi:10.1155/2022/7663212)
Supplement: Supplementary Materials — The data used to support the findings of this study are available in Supplementary Tables S1–S13. [file 7663212.f1.zip › 7663212.f1/Supplementary Table S11 (1).txt]

The KEGG enrichment analysis of 9 key targets
ID	Description	GeneRatio	BgRatio	pvalue	p.adjust	qvalue	geneID	Count
hsa05161	Hepatitis B	8月9日	162/8106	1.90E-13	3.17E-11	8.18E-12	MAPK14/RELA/TNF/JUN/TP53/FOS/MAPK1/MYC	8
hsa04010	MAPK signaling pathway	8月9日	294/8106	2.38E-11	1.99E-09	5.13E-10	MAPK14/RELA/TNF/JUN/TP53/FOS/MAPK1/MYC	8
hsa05133	Pertussis	6月9日	76/8106	4.57E-11	2.07E-09	5.34E-10	MAPK14/RELA/TNF/JUN/FOS/MAPK1	6
hsa05140	Leishmaniasis	6月9日	77/8106	4.95E-11	2.07E-09	5.34E-10	MAPK14/RELA/TNF/JUN/FOS/MAPK1	6
hsa05167	Kaposi sarcoma-associated herpesvirus infection	7月9日	193/8106	1.35E-10	4.50E-09	1.16E-09	MAPK14/RELA/JUN/TP53/FOS/MAPK1/MYC	7
hsa04657	IL-17 signaling pathway	6月9日	94/8106	1.69E-10	4.57E-09	1.18E-09	MAPK14/RELA/TNF/JUN/FOS/MAPK1	6
hsa01522	Endocrine resistance	6月9日	98/8106	2.18E-10	4.57E-09	1.18E-09	ESR1/MAPK14/JUN/TP53/FOS/MAPK1	6
hsa05142	Chagas disease	6月9日	102/8106	2.79E-10	4.57E-09	1.18E-09	MAPK14/RELA/TNF/JUN/FOS/MAPK1	6
hsa05417	Lipid and atherosclerosis	7月9日	215/8106	2.89E-10	4.57E-09	1.18E-09	MAPK14/RELA/TNF/JUN/TP53/FOS/MAPK1	7
hsa04620	Toll-like receptor signaling pathway	6月9日	104/8106	3.14E-10	4.57E-09	1.18E-09	MAPK14/RELA/TNF/JUN/FOS/MAPK1	6
hsa04660	T cell receptor signaling pathway	6月9日	104/8106	3.14E-10	4.57E-09	1.18E-09	MAPK14/RELA/TNF/JUN/FOS/MAPK1	6
hsa05166	Human T-cell leukemia virus 1 infection	7月9日	219/8106	3.29E-10	4.57E-09	1.18E-09	RELA/TNF/JUN/TP53/FOS/MAPK1/MYC	7
hsa04668	TNF signaling pathway	6月9日	112/8106	4.94E-10	6.35E-09	1.64E-09	MAPK14/RELA/TNF/JUN/FOS/MAPK1	6
hsa05132	Salmonella infection	7月9日	249/8106	8.11E-10	9.68E-09	2.50E-09	MAPK14/RELA/TNF/JUN/FOS/MAPK1/MYC	7
hsa04380	Osteoclast differentiation	6月9日	128/8106	1.11E-09	1.24E-08	3.21E-09	MAPK14/RELA/TNF/JUN/FOS/MAPK1	6
hsa04210	Apoptosis	6月9日	136/8106	1.61E-09	1.65E-08	4.27E-09	RELA/TNF/JUN/TP53/FOS/MAPK1	6
hsa05135	Yersinia infection	6月9日	137/8106	1.68E-09	1.65E-08	4.27E-09	MAPK14/RELA/TNF/JUN/FOS/MAPK1	6
hsa05418	Fluid shear stress and atherosclerosis	6月9日	139/8106	1.84E-09	1.71E-08	4.41E-09	MAPK14/RELA/TNF/JUN/TP53/FOS	6
hsa05224	Breast cancer	6月9日	147/8106	2.58E-09	2.27E-08	5.86E-09	ESR1/JUN/TP53/FOS/MAPK1/MYC	6
hsa04917	Prolactin signaling pathway	5月9日	70/8106	5.10E-09	4.26E-08	1.10E-08	ESR1/MAPK14/RELA/FOS/MAPK1	5
hsa05210	Colorectal cancer	5月9日	86/8106	1.46E-08	1.15E-07	2.96E-08	JUN/TP53/FOS/MAPK1/MYC	5
hsa05130	Pathogenic Escherichia coli infection	6月9日	197/8106	1.51E-08	1.15E-07	2.96E-08	MAPK14/RELA/TNF/JUN/FOS/MAPK1	6
hsa05235	PD-L1 expression and PD-1 checkpoint pathway in cancer	5月9日	89/8106	1.73E-08	1.22E-07	3.16E-08	MAPK14/RELA/JUN/FOS/MAPK1	5
hsa05169	Epstein-Barr virus infection	6月9日	202/8106	1.76E-08	1.22E-07	3.16E-08	MAPK14/RELA/TNF/JUN/TP53/MYC	6
hsa05205	Proteoglycans in cancer	6月9日	205/8106	1.92E-08	1.28E-07	3.31E-08	ESR1/MAPK14/TNF/TP53/MAPK1/MYC	6
hsa04658	Th1 and Th2 cell differentiation	5月9日	92/8106	2.05E-08	1.32E-07	3.41E-08	MAPK14/RELA/JUN/FOS/MAPK1	5
hsa05170	Human immunodeficiency virus 1 infection	6月9日	212/8106	2.35E-08	1.45E-07	3.75E-08	MAPK14/RELA/TNF/JUN/FOS/MAPK1	6
hsa04933	AGE-RAGE signaling pathway in diabetic complications	5月9日	100/8106	3.13E-08	1.87E-07	4.83E-08	MAPK14/RELA/TNF/JUN/MAPK1	5
hsa05163	Human cytomegalovirus infection	6月9日	225/8106	3.35E-08	1.93E-07	4.99E-08	MAPK14/RELA/TNF/TP53/MAPK1/MYC	6
hsa04625	C-type lectin receptor signaling pathway	5月9日	104/8106	3.82E-08	2.13E-07	5.49E-08	MAPK14/RELA/TNF/JUN/MAPK1	5
hsa05171	Coronavirus disease - COVID-19	6月9日	232/8106	4.03E-08	2.17E-07	5.61E-08	MAPK14/RELA/TNF/JUN/FOS/MAPK1	6
hsa04659	Th17 cell differentiation	5月9日	107/8106	4.41E-08	2.30E-07	5.95E-08	MAPK14/RELA/JUN/FOS/MAPK1	5
hsa05131	Shigellosis	6月9日	246/8106	5.72E-08	2.90E-07	7.49E-08	MAPK14/RELA/TNF/JUN/TP53/MAPK1	6
hsa04071	Sphingolipid signaling pathway	5月9日	119/8106	7.54E-08	3.60E-07	9.29E-08	MAPK14/RELA/TNF/TP53/MAPK1	5
hsa04722	Neurotrophin signaling pathway	5月9日	119/8106	7.54E-08	3.60E-07	9.29E-08	MAPK14/RELA/JUN/TP53/MAPK1	5
hsa04926	Relaxin signaling pathway	5月9日	129/8106	1.13E-07	5.25E-07	1.36E-07	MAPK14/RELA/JUN/FOS/MAPK1	5
hsa04218	Cellular senescence	5月9日	156/8106	2.93E-07	1.32E-06	3.42E-07	MAPK14/RELA/TP53/MAPK1/MYC	5
hsa05160	Hepatitis C	5月9日	157/8106	3.03E-07	1.33E-06	3.44E-07	RELA/TNF/TP53/MAPK1/MYC	5
hsa04621	NOD-like receptor signaling pathway	5月9日	181/8106	6.16E-07	2.64E-06	6.81E-07	MAPK14/RELA/TNF/JUN/MAPK1	5
hsa05220	Chronic myeloid leukemia	4月9日	76/8106	8.68E-07	3.62E-06	9.36E-07	RELA/TP53/MAPK1/MYC	4
hsa04662	B cell receptor signaling pathway	4月9日	82/8106	1.18E-06	4.80E-06	1.24E-06	RELA/JUN/FOS/MAPK1	4
hsa05145	Toxoplasmosis	4月9日	112/8106	4.13E-06	1.64E-05	4.24E-06	MAPK14/RELA/TNF/MAPK1	4
hsa04919	Thyroid hormone signaling pathway	4月9日	121/8106	5.62E-06	2.18E-05	5.64E-06	ESR1/TP53/MAPK1/MYC	4
hsa05216	Thyroid cancer	3月9日	37/8106	7.22E-06	2.74E-05	7.08E-06	TP53/MAPK1/MYC	3
hsa04915	Estrogen signaling pathway	4月9日	138/8106	9.49E-06	3.51E-05	9.07E-06	ESR1/JUN/FOS/MAPK1	4
hsa05162	Measles	4月9日	139/8106	9.76E-06	3.51E-05	9.07E-06	RELA/JUN/TP53/FOS	4
hsa05219	Bladder cancer	3月9日	41/8106	9.88E-06	3.51E-05	9.07E-06	TP53/MAPK1/MYC	3
hsa04932	Non-alcoholic fatty liver disease	4月9日	150/8106	1.32E-05	4.60E-05	1.19E-05	RELA/TNF/JUN/FOS	4
hsa05152	Tuberculosis	4月9日	180/8106	2.72E-05	9.26E-05	2.39E-05	MAPK14/RELA/TNF/MAPK1	4
hsa05213	Endometrial cancer	3月9日	58/8106	2.83E-05	9.46E-05	2.45E-05	TP53/MAPK1/MYC	3
hsa05321	Inflammatory bowel disease	3月9日	65/8106	3.99E-05	0.000130802	3.38E-05	RELA/TNF/JUN	3
hsa05221	Acute myeloid leukemia	3月9日	67/8106	4.38E-05	0.000138928	3.59E-05	RELA/MAPK1/MYC	3
hsa05203	Viral carcinogenesis	4月9日	204/8106	4.45E-05	0.000138928	3.59E-05	RELA/JUN/TP53/MAPK1	4
hsa04137	Mitophagy - animal	3月9日	68/8106	4.58E-05	0.000138928	3.59E-05	RELA/JUN/TP53	3
hsa04664	Fc epsilon RI signaling pathway	3月9日	68/8106	4.58E-05	0.000138928	3.59E-05	MAPK14/TNF/MAPK1	3
hsa04622	RIG-I-like receptor signaling pathway	3月9日	70/8106	4.99E-05	0.000143737	3.71E-05	MAPK14/RELA/TNF	3
hsa05120	Epithelial cell signaling in Helicobacter pylori infection	3月9日	70/8106	4.99E-05	0.000143737	3.71E-05	MAPK14/RELA/JUN	3
hsa05230	Central carbon metabolism in cancer	3月9日	70/8106	4.99E-05	0.000143737	3.71E-05	TP53/MAPK1/MYC	3
hsa04024	cAMP signaling pathway	4月9日	216/8106	5.56E-05	0.000157453	4.07E-05	RELA/JUN/FOS/MAPK1	4
hsa05212	Pancreatic cancer	3月9日	76/8106	6.39E-05	0.000177845	4.60E-05	RELA/TP53/MAPK1	3
hsa04012	ErbB signaling pathway	3月9日	85/8106	8.93E-05	0.000244541	6.32E-05	JUN/MAPK1/MYC	3
hsa05222	Small cell lung cancer	3月9日	92/8106	0.000113126	0.00030471	7.87E-05	RELA/TP53/MYC	3
hsa04912	GnRH signaling pathway	3月9日	93/8106	0.000116832	0.000304857	7.88E-05	MAPK14/JUN/MAPK1	3
hsa05323	Rheumatoid arthritis	3月9日	93/8106	0.000116832	0.000304857	7.88E-05	TNF/JUN/FOS	3
hsa04350	TGF-beta signaling pathway	3月9日	94/8106	0.000120616	0.00030989	8.01E-05	TNF/MAPK1/MYC	3
hsa05215	Prostate cancer	3月9日	97/8106	0.000132448	0.000335133	8.66E-05	RELA/TP53/MAPK1	3
hsa05231	Choline metabolism in cancer	3月9日	98/8106	0.000136554	0.000340366	8.80E-05	JUN/FOS/MAPK1	3
hsa04935	Growth hormone synthesis, secretion and action	3月9日	119/8106	0.000242969	0.000596703	0.000154206	MAPK14/FOS/MAPK1	3
hsa05165	Human papillomavirus infection	4月9日	331/8106	0.000292278	0.000707396	0.000182813	RELA/TNF/TP53/MAPK1	4
hsa04151	PI3K-Akt signaling pathway	4月9日	354/8106	0.00037839	0.000902729	0.000233293	RELA/TP53/MAPK1/MYC	4
hsa04550	Signaling pathways regulating pluripotency of stem cells	3月9日	143/8106	0.000417776	0.000982657	0.000253949	MAPK14/MAPK1/MYC	3
hsa05226	Gastric cancer	3月9日	149/8106	0.000471417	0.001093426	0.000282575	TP53/MAPK1/MYC	3
hsa01523	Antifolate resistance	2月9日	31/8106	0.000501152	0.00114647	0.000296283	RELA/TNF	2
hsa04921	Oxytocin signaling pathway	3月9日	154/8106	0.000519372	0.001172097	0.000302906	JUN/FOS/MAPK1	3
hsa04310	Wnt signaling pathway	3月9日	166/8106	0.000647047	0.001440758	0.000372336	JUN/TP53/MYC	3
hsa05225	Hepatocellular carcinoma	3月9日	168/8106	0.000670111	0.00147248	0.000380534	TP53/MAPK1/MYC	3
hsa05164	Influenza A	3月9日	172/8106	0.000717813	0.001556815	0.000402329	RELA/TNF/MAPK1	3
hsa04613	Neutrophil extracellular trap formation	3月9日	190/8106	0.000959447	0.002054202	0.000530868	MAPK14/RELA/MAPK1	3
hsa05202	Transcriptional misregulation in cancer	3月9日	192/8106	0.000989118	0.00209092	0.000540358	RELA/TP53/MYC	3
hsa04930	Type II diabetes mellitus	2月9日	46/8106	0.001105863	0.00230849	0.000596584	TNF/MAPK1	2
hsa05022	Pathways of neurodegeneration - multiple diseases	4月9日	475/8106	0.001158089	0.002387664	0.000617045	MAPK14/RELA/TNF/MAPK1	4
hsa05030	Cocaine addiction	2月9日	49/8106	0.001254346	0.002554582	0.000660182	RELA/JUN	2
hsa05134	Legionellosis	2月9日	57/8106	0.001694492	0.0034094	0.000881093	RELA/TNF	2
hsa04370	VEGF signaling pathway	2月9日	59/8106	0.001814495	0.003607389	0.000932259	MAPK14/MAPK1	2
hsa04920	Adipocytokine signaling pathway	2月9日	69/8106	0.002473598	0.004748171	0.001227072	RELA/TNF	2
hsa05031	Amphetamine addiction	2月9日	69/8106	0.002473598	0.004748171	0.001227072	JUN/FOS	2
hsa05211	Renal cell carcinoma	2月9日	69/8106	0.002473598	0.004748171	0.001227072	JUN/MAPK1	2
hsa05218	Melanoma	2月9日	72/8106	0.002690361	0.005048205	0.00130461	TP53/MAPK1	2
hsa05223	Non-small cell lung cancer	2月9日	72/8106	0.002690361	0.005048205	0.00130461	TP53/MAPK1	2
hsa05020	Prion disease	3月9日	273/8106	0.002729259	0.005064292	0.001308768	MAPK14/TNF/MAPK1	3
hsa01524	Platinum drug resistance	2月9日	73/8106	0.00276455	0.005073405	0.001311123	TP53/MAPK1	2
hsa05214	Glioma	2月9日	75/8106	0.002915823	0.005292852	0.001367834	TP53/MAPK1	2
hsa05206	MicroRNAs in cancer	3月9日	310/8106	0.003918601	0.007036628	0.001818479	TP53/MAPK1/MYC	3
hsa04211	Longevity regulating pathway	2月9日	89/8106	0.004081625	0.007251397	0.001873982	RELA/TP53	2
hsa04713	Circadian entrainment	2月9日	97/8106	0.004830572	0.008491637	0.002194498	FOS/MAPK1	2
hsa04914	Progesterone-mediated oocyte maturation	2月9日	100/8106	0.005126712	0.008918343	0.002304772	MAPK14/MAPK1	2
hsa05146	Amoebiasis	2月9日	102/8106	0.005328733	0.009174211	0.002370896	RELA/TNF	2
hsa04064	NF-kappa B signaling pathway	2月9日	104/8106	0.005534415	0.009431095	0.002437283	RELA/TNF	2
hsa04928	Parathyroid hormone synthesis, secretion and action	2月9日	106/8106	0.005743743	0.00968894	0.002503918	FOS/MAPK1	2
hsa04931	Insulin resistance	2月9日	108/8106	0.005956704	0.009947696	0.002570788	RELA/TNF	2
hsa04066	HIF-1 signaling pathway	2月9日	109/8106	0.006064543	0.010027512	0.002591415	RELA/MAPK1	2
hsa05014	Amyotrophic lateral sclerosis	3月9日	364/8106	0.006161458	0.010087878	0.002607015	MAPK14/TNF/TP53	3
hsa05010	Alzheimer disease	3月9日	369/8106	0.006401388	0.01037895	0.002682237	RELA/TNF/MAPK1	3
hsa04725	Cholinergic synapse	2月9日	113/8106	0.006504914	0.010445391	0.002699408	FOS/MAPK1	2
hsa04110	Cell cycle	2月9日	124/8106	0.00778958	0.012272262	0.003171527	TP53/MYC	2
hsa04611	Platelet activation	2月9日	124/8106	0.00778958	0.012272262	0.003171527	MAPK14/MAPK1	2
hsa04114	Oocyte meiosis	2月9日	129/8106	0.008408783	0.013123988	0.003391639	MAPK14/MAPK1	2
hsa04068	FoxO signaling pathway	2月9日	131/8106	0.008662566	0.013272005	0.003429891	MAPK14/MAPK1	2
hsa04650	Natural killer cell mediated cytotoxicity	2月9日	131/8106	0.008662566	0.013272005	0.003429891	TNF/MAPK1	2
hsa04728	Dopaminergic synapse	2月9日	132/8106	0.008790759	0.01334597	0.003449006	MAPK14/FOS	2
hsa04723	Retrograde endocannabinoid signaling	2月9日	148/8106	0.010958401	0.016486964	0.004260735	MAPK14/MAPK1	2
hsa04261	Adrenergic signaling in cardiomyocytes	2月9日	150/8106	0.011244599	0.016766501	0.004332975	MAPK14/MAPK1	2
hsa04150	mTOR signaling pathway	2月9日	155/8106	0.011974697	0.017697119	0.004573475	TNF/MAPK1	2
hsa05168	Herpes simplex virus 1 infection	3月9日	498/8106	0.014650909	0.021462296	0.005546512	RELA/TNF/TP53	3
hsa04062	Chemokine signaling pathway	2月9日	192/8106	0.018007832	0.026150504	0.006758088	RELA/MAPK1	2
hsa04510	Focal adhesion	2月9日	201/8106	0.019637828	0.028271701	0.00730627	JUN/MAPK1	2
hsa05415	Diabetic cardiomyopathy	2月9日	203/8106	0.020008414	0.028559019	0.007380522	MAPK14/RELA	2
hsa04015	Rap1 signaling pathway	2月9日	210/8106	0.021329134	0.030186148	0.007801021	MAPK14/MAPK1	2
hsa04014	Ras signaling pathway	2月9日	232/8106	0.025714758	0.036087098	0.009326007	RELA/MAPK1	2
hsa05310	Asthma	1月9日	31/8106	0.033913586	0.047196407	0.012196992	TNF	1
hsa04960	Aldosterone-regulated sodium reabsorption	1月9日	37/8106	0.040358117	0.055244308	0.014276815	MAPK1	1
hsa05143	African trypanosomiasis	1月9日	37/8106	0.040358117	0.055244308	0.014276815	TNF	1
hsa05330	Allograft rejection	1月9日	38/8106	0.041428483	0.056248428	0.01453631	TNF	1
hsa04216	Ferroptosis	1月9日	41/8106	0.044633214	0.060110861	0.01553448	TP53	1
hsa05332	Graft-versus-host disease	1月9日	42/8106	0.045699339	0.061054317	0.015778298	TNF	1
hsa04940	Type I diabetes mellitus	1月9日	43/8106	0.046764407	0.061981396	0.016017884	TNF	1
