# Supplementary material for: Elucidation of Potential Targets of San-Miao-San in the Treatment of Osteoarthritis Based on Network Pharmacology and Molecular Docking Analysis
Source: Evid Based Complement Alternat Med. 2022 Jan 18;2022:7663212. doi: 10.1155/2022/7663212 (PMC8789436; doi:10.1155/2022/7663212)
Supplement: Supplementary Materials — The data used to support the findings of this study are available in Supplementary Tables S1–S13. [file 7663212.f1.zip › 7663212.f1/Supplementary Table S12 (1).txt]

The KEGG enrichment analysis of 4 common targets
ID	Description	GeneRatio	BgRatio	pvalue	geneID	Count
hsa05200	Pathways in cancer	0.039622642	1.45	0.001722635	TP53,JUN,ESR1	21
hsa05166	Human T-cell leukemia virus 1 infection	0.068493151	1.77	0.000142268	TP53,JUN,TNF	15
hsa04010	MAPK signaling pathway	0.050847458	1.7	0.001518529	TP53,JUN,TNF	15
hsa05165	Human papillomavirus infection	0.045454545	1.49	0.002955269	TP53,TNF	15
hsa05167	Kaposi sarcoma-associated herpesvirus infection	0.075268817	1.73	0.000142268	TP53,JUN	14
hsa04310	Wnt signaling pathway	0.075	1.84	0.000353624	TP53,JUN	12
hsa05161	Hepatitis B	0.073619632	2.01	0.000382539	TP53,JUN,TNF	12
hsa04621	NOD-like receptor signaling pathway	0.056179775	1.77	0.004920751	JUN,TNF	10
hsa05164	Influenza A	0.05988024	1.77	0.003540082	JUN,TNF	10
hsa05169	Epstein-Barr virus infection	0.049751244	1.7	0.008212629	TP53,JUN	10
hsa04933	AGE-RAGE signaling pathway in diabetic complications	0.09	2	0.000964987	JUN,TNF	9
hsa05203	Viral carcinogenesis	0.039800995	1.73	0.043117034	TP53,JUN	8
hsa05014	Amyotrophic lateral sclerosis (ALS)	0.156862745	2.29	0.000142268	TP53,TNF	8
hsa04932	Non-alcoholic fatty liver disease (NAFLD)	0.053691275	1.82	0.014266997	JUN,TNF	8
hsa05160	Hepatitis C	0.051612903	1.87	0.01559452	TP53,TNF	8
hsa04919	Thyroid hormone signaling pathway	0.058823529	1.93	0.014979964	TP53,ESR1	7
hsa04660	T cell receptor signaling pathway	0.067961165	1.99	0.008212629	JUN,TNF	7
hsa04380	Osteoclast differentiation	0.046875	1.9	0.047135112	JUN,TNF	6
hsa04620	Toll-like receptor signaling pathway	0.057692308	1.98	0.023959315	JUN,TNF	6
hsa04657	IL-17 signaling pathway	0.053763441	2.03	0.047135112	JUN,TNF	5
