# Supplementary material for: Elucidation of Potential Targets of San-Miao-San in the Treatment of Osteoarthritis Based on Network Pharmacology and Molecular Docking Analysis
Source: Evid Based Complement Alternat Med. 2022 Jan 18;2022:7663212. doi: 10.1155/2022/7663212 (PMC8789436; doi:10.1155/2022/7663212)
Supplement: Supplementary Materials — The data used to support the findings of this study are available in Supplementary Tables S1–S13. [file 7663212.f1.zip › 7663212.f1/Supplementary Table S13.txt]

The GO enrichment analysis of 108 intersection targets
ONTOLOGY	ID	Description	GeneRatio	BgRatio	pvalue	p.adjust	qvalue	geneID	Count
BP	GO:0032496	response to lipopolysaccharide	35/108	330/18670	6.68E-35	2.50E-31	1.11E-31	NOS2/PTGS2/MAPK14/RELA/AKT1/CASP9/TNF/JUN/CASP3/CCL2/CXCL8/OPRM1/CASP8/PRKCA/FOS/MAPK1/IL10RA/NFKBIA/GJA1/CYP1A1/ICAM1/IL1B/SELE/VCAM1/NOS3/THBD/SERPINE1/MPO/GSTP1/CXCL11/CXCL2/CXCL10/CHUK/MAPK8/SLPI	35
BP	GO:0002237	response to molecule of bacterial origin	35/108	343/18670	2.64E-34	4.95E-31	2.19E-31	NOS2/PTGS2/MAPK14/RELA/AKT1/CASP9/TNF/JUN/CASP3/CCL2/CXCL8/OPRM1/CASP8/PRKCA/FOS/MAPK1/IL10RA/NFKBIA/GJA1/CYP1A1/ICAM1/IL1B/SELE/VCAM1/NOS3/THBD/SERPINE1/MPO/GSTP1/CXCL11/CXCL2/CXCL10/CHUK/MAPK8/SLPI	35
BP	GO:0062197	cellular response to chemical stress	30/108	350/18670	5.23E-27	6.52E-24	2.89E-24	PPARG/PTGS2/CDK2/RELA/AKT1/BCL2/TNF/JUN/CASP3/TP53/MCL1/MMP2/MMP9/MMP3/EGFR/FOS/MAPK1/SOD1/HIF1A/CDK1/HMOX1/CAV1/NOS3/MPO/GSTP1/NFE2L2/PARP1/CHUK/CYCS/MAPK8	30
BP	GO:0006979	response to oxidative stress	32/108	451/18670	3.00E-26	2.81E-23	1.25E-23	PTGS1/PTGS2/CDK2/RELA/AKT1/BCL2/TNF/JUN/CASP3/TP53/MCL1/MMP2/MMP9/MMP3/EGFR/FOS/MAPK1/SOD1/HIF1A/STAT1/CDK1/HMOX1/NOS3/COL1A1/MPO/GSTP1/NFE2L2/PARP1/CHUK/FOSL1/CYCS/MAPK8	32
BP	GO:0031667	response to nutrient levels	33/108	499/18670	4.17E-26	3.12E-23	1.38E-23	PPARG/PTGS2/ADRB2/RELA/AKT1/CCND1/BCL2/CDKN1A/JUN/TP53/SLC6A4/OPRM1/F7/PON1/EGFR/MAPK1/POR/SOD1/STAT1/HSPA5/HMOX1/CYP1A1/ICAM1/IL1B/VCAM1/COL1A1/MPO/GSTP1/NFE2L2/PPARA/CXCL10/SPP1/MAPK8	33
BP	GO:0000302	response to reactive oxygen species	25/108	232/18670	5.38E-25	3.36E-22	1.49E-22	CDK2/RELA/AKT1/BCL2/TNF/JUN/CASP3/MMP2/MMP9/MMP3/EGFR/FOS/MAPK1/SOD1/STAT1/CDK1/HMOX1/NOS3/COL1A1/MPO/GSTP1/NFE2L2/CHUK/FOSL1/MAPK8	25
BP	GO:0010038	response to metal ion	28/108	362/18670	5.91E-24	3.16E-21	1.40E-21	PTGS2/CALM2/AKT1/CCND1/BCL2/CASP9/JUN/CASP3/MMP9/CASP8/CA2/EGFR/FOS/MAPK1/SOD1/HIF1A/CDK1/HSPA5/HMOX1/CAV1/CYP1A1/ICAM1/VCAM1/IL1A/PARP1/CHUK/MAPK8/PPP3CA	28
BP	GO:0034599	cellular response to oxidative stress	26/108	302/18670	1.92E-23	9.01E-21	3.99E-21	CDK2/RELA/AKT1/BCL2/TNF/JUN/TP53/MCL1/MMP2/MMP9/MMP3/EGFR/FOS/MAPK1/SOD1/HIF1A/CDK1/HMOX1/NOS3/MPO/GSTP1/NFE2L2/PARP1/CHUK/CYCS/MAPK8	26
BP	GO:0046677	response to antibiotic	25/108	327/18670	2.83E-21	1.18E-18	5.22E-19	RELA/CCND1/BCL2/CASP9/JUN/CASP3/TP53/OPRM1/HTR3A/CASP8/BCL2L1/SOD1/STAT1/CDK1/HSPA5/HMOX1/CYP1A1/ICAM1/VCAM1/COL1A1/GSTP1/NFE2L2/AHR/CHUK/FOSL1	25
BP	GO:0097191	extrinsic apoptotic signaling pathway	22/108	224/18670	3.80E-21	1.42E-18	6.31E-19	AR/GSK3B/RELA/AKT1/BCL2/BAX/CASP9/TNF/IL6R/CASP3/MCL1/CASP8/BCL2L1/HMOX1/CAV1/ICAM1/IL1B/NOS3/SERPINE1/IFNG/IL1A/GSTP1	22
BP	GO:0048545	response to steroid hormone	26/108	383/18670	8.32E-21	2.83E-18	1.25E-18	ESR1/AR/PPARG/PTGS2/RELA/CCND1/BCL2/CDKN1A/CASP9/TNF/CASP3/ESR2/CA2/EGFR/FOS/CAV1/ICAM1/NR1I2/COL1A1/GSTP1/PARP1/NR1I3/PPARA/SPP1/NR3C1/FOSL1	26
BP	GO:0071216	cellular response to biotic stimulus	22/108	236/18670	1.20E-20	3.75E-18	1.66E-18	NOS2/MAPK14/GSK3B/RELA/AKT1/TNF/TP53/CCL2/CXCL8/PRKCA/MAPK1/NFKBIA/HSPA5/ICAM1/IL1B/NOS3/SERPINE1/GSTP1/CXCL11/CXCL2/CXCL10/MAPK8	22
BP	GO:0070482	response to oxygen levels	26/108	394/18670	1.70E-20	4.89E-18	2.17E-18	NOS2/PPARG/PTGS2/DPP4/AKT1/BCL2/CDKN1A/CASP3/TP53/SLC6A4/F7/OPRD1/MMP2/PLAU/VEGFA/HIF1A/HMOX1/CAV1/MYC/CYP1A1/ICAM1/VCAM1/PLAT/COL1A1/NFE2L2/PPARA	26
BP	GO:2001233	regulation of apoptotic signaling pathway	26/108	406/18670	3.61E-20	9.64E-18	4.27E-18	AR/PTGS2/GSK3B/RELA/AKT1/BCL2/BAX/TNF/TP53/MCL1/MMP9/CASP8/BCL2L1/SOD1/HIF1A/HMOX1/CAV1/ICAM1/IL1B/NOS3/SERPINE1/IL1A/GSTP1/NFE2L2/PARP1/MAPK8	26
BP	GO:0035690	cellular response to drug	26/108	433/18670	1.80E-19	4.50E-17	1.99E-17	NOS2/PTGS2/GSK3B/CDK2/RELA/CASP9/KDR/TNF/TP53/CHRM3/OPRM1/HTR3A/MMP3/EGFR/MAPK1/SOD1/CDK1/HSPA5/HMOX1/MYC/ICAM1/IL1B/NFE2L2/AHR/NR3C1/PPP3CA	26
BP	GO:0009314	response to radiation	26/108	448/18670	4.21E-19	9.84E-17	4.36E-17	PTGS2/MAPK14/RELA/AKT1/CCND1/BCL2/CDKN1A/BAX/CASP9/JUN/CASP3/TP53/OPRM1/EGFR/BCL2L1/FOS/HIF1A/HSPA5/MYC/ICAM1/VCAM1/THBD/PARP1/COL3A1/CXCL10/MAPK8	26
BP	GO:0072593	reactive oxygen species metabolic process	22/108	284/18670	6.79E-19	1.49E-16	6.63E-17	NOS2/PTGS2/MAPK14/AKT1/BCL2/CDKN1A/TNF/TP53/MMP3/EGFR/POR/SOD1/HIF1A/CAV1/CYP1A1/ICAM1/IL1B/NOS3/IFNG/MPO/GSTP1/NFE2L2	22
BP	GO:0071496	cellular response to external stimulus	23/108	339/18670	1.94E-18	4.03E-16	1.79E-16	PPARG/PTGS2/AKT1/BCL2/CDKN1A/JUN/TP53/CASP8/EGFR/FOS/MAPK1/SOD1/HSPA5/HMOX1/GJA1/ICAM1/IL1B/VCAM1/COL1A1/GSTP1/NFE2L2/FOSL1/MAPK8	23
BP	GO:2001234	negative regulation of apoptotic signaling pathway	20/108	230/18670	3.18E-18	6.26E-16	2.77E-16	AR/PTGS2/RELA/AKT1/BCL2/BAX/TNF/MCL1/MMP9/CASP8/BCL2L1/HIF1A/HMOX1/ICAM1/IL1B/NOS3/SERPINE1/IL1A/GSTP1/NFE2L2	20
BP	GO:0034614	cellular response to reactive oxygen species	18/108	168/18670	4.10E-18	7.68E-16	3.40E-16	CDK2/RELA/AKT1/TNF/JUN/MMP2/MMP9/MMP3/EGFR/FOS/MAPK1/SOD1/CDK1/NOS3/MPO/NFE2L2/CHUK/MAPK8	18
BP	GO:0034612	response to tumor necrosis factor	22/108	312/18670	5.12E-18	9.12E-16	4.04E-16	PTGS2/MAPK14/RELA/AKT1/TNF/CASP3/CCL2/CXCL8/CASP8/MAPK1/NFKBIA/STAT1/ICAM1/SELE/VCAM1/COL1A1/HAS2/GSTP1/NFE2L2/CHUK/CD40LG/IKBKB	22
BP	GO:0001666	response to hypoxia	23/108	359/18670	6.92E-18	1.16E-15	5.14E-16	NOS2/PTGS2/DPP4/AKT1/BCL2/CASP3/TP53/SLC6A4/F7/OPRD1/MMP2/PLAU/VEGFA/HIF1A/HMOX1/CAV1/MYC/CYP1A1/ICAM1/VCAM1/PLAT/NFE2L2/PPARA	23
BP	GO:0071222	cellular response to lipopolysaccharide	19/108	205/18670	7.13E-18	1.16E-15	5.14E-16	NOS2/MAPK14/RELA/AKT1/TNF/CCL2/CXCL8/PRKCA/MAPK1/NFKBIA/ICAM1/IL1B/NOS3/SERPINE1/GSTP1/CXCL11/CXCL2/CXCL10/MAPK8	19
BP	GO:0009612	response to mechanical stimulus	19/108	210/18670	1.12E-17	1.75E-15	7.77E-16	PPARG/PTGS2/MAPK14/RELA/AKT1/JUN/CASP8/EGFR/FOS/NFKBIA/STAT1/GJA1/IL1B/COL1A1/MPO/COL3A1/CXCL10/FOSL1/MAPK8	19
BP	GO:0071219	cellular response to molecule of bacterial origin	19/108	212/18670	1.34E-17	1.94E-15	8.61E-16	NOS2/MAPK14/RELA/AKT1/TNF/CCL2/CXCL8/PRKCA/MAPK1/NFKBIA/ICAM1/IL1B/NOS3/SERPINE1/GSTP1/CXCL11/CXCL2/CXCL10/MAPK8	19
BP	GO:0036293	response to decreased oxygen levels	23/108	370/18670	1.35E-17	1.94E-15	8.61E-16	NOS2/PTGS2/DPP4/AKT1/BCL2/CASP3/TP53/SLC6A4/F7/OPRD1/MMP2/PLAU/VEGFA/HIF1A/HMOX1/CAV1/MYC/CYP1A1/ICAM1/VCAM1/PLAT/NFE2L2/PPARA	23
BP	GO:0048608	reproductive structure development	24/108	431/18670	3.01E-17	4.10E-15	1.82E-15	ESR1/AR/PPARG/PTGS2/MAPK14/AKT1/CCND1/BCL2/BAX/CASP3/CASP8/EGFR/VEGFA/BCL2L1/MAPK1/SOD1/HIF1A/HSPA5/GJA1/ICAM1/NOS3/SPP1/IGF2/FOSL1	24
BP	GO:2001237	negative regulation of extrinsic apoptotic signaling pathway	15/108	104/18670	3.10E-17	4.10E-15	1.82E-15	AR/RELA/AKT1/BCL2/TNF/MCL1/CASP8/BCL2L1/HMOX1/ICAM1/IL1B/NOS3/SERPINE1/IL1A/GSTP1	15
BP	GO:0051090	regulation of DNA-binding transcription factor activity	24/108	432/18670	3.18E-17	4.10E-15	1.82E-15	ESR1/AR/PPARG/MAPK14/RELA/AKT1/TNF/JUN/OPRD1/ESR2/VEGFA/FOS/MAPK1/NFKBIA/HMOX1/CAV1/ICAM1/IL1B/CHUK/CD40LG/FOSL1/IKBKB/MAPK8/PPP3CA	24
BP	GO:0050673	epithelial cell proliferation	24/108	434/18670	3.53E-17	4.26E-15	1.89E-15	ESR1/AR/PPARG/AKT1/CCND1/BAX/KDR/TNF/JUN/CCL2/PRKCA/EGFR/VEGFA/MAPK1/HIF1A/STAT1/ERBB2/HMOX1/CAV1/MYC/F3/GJA1/HAS2/IGFBP3	24
BP	GO:0061458	reproductive system development	24/108	434/18670	3.53E-17	4.26E-15	1.89E-15	ESR1/AR/PPARG/PTGS2/MAPK14/AKT1/CCND1/BCL2/BAX/CASP3/CASP8/EGFR/VEGFA/BCL2L1/MAPK1/SOD1/HIF1A/HSPA5/GJA1/ICAM1/NOS3/SPP1/IGF2/FOSL1	24
BP	GO:1901654	response to ketone	18/108	193/18670	5.04E-17	5.89E-15	2.61E-15	AR/PPARG/RELA/AKT1/CCND1/CDKN1A/CASP9/F7/EGFR/BCL2L1/FOS/CAV1/ICAM1/PARP1/AHR/SPP1/NR3C1/FOSL1	18
BP	GO:0033002	muscle cell proliferation	19/108	239/18670	1.28E-16	1.45E-14	6.42E-15	PPARG/PTGS2/MAPK14/AKT1/CDKN1A/TNF/JUN/IL6R/MMP2/MMP9/EGFR/MAPK1/STAT1/CDK1/HMOX1/GJA1/IFNG/GSTP1/IGFBP3	19
BP	GO:0007584	response to nutrient	18/108	219/18670	4.80E-16	5.29E-14	2.34E-14	PPARG/PTGS2/RELA/CCND1/SLC6A4/F7/EGFR/POR/SOD1/STAT1/HMOX1/CYP1A1/IL1B/VCAM1/COL1A1/GSTP1/CXCL10/SPP1	18
BP	GO:2001236	regulation of extrinsic apoptotic signaling pathway	16/108	155/18670	6.12E-16	6.55E-14	2.90E-14	AR/RELA/AKT1/BCL2/TNF/MCL1/CASP8/BCL2L1/HMOX1/CAV1/ICAM1/IL1B/NOS3/SERPINE1/IL1A/GSTP1	16
BP	GO:0070997	neuron death	21/108	348/18670	7.39E-16	7.68E-14	3.40E-14	GSK3B/AKT1/BCL2/BAX/CASP9/TNF/JUN/CASP3/TP53/CCL2/MCL1/CASP8/BCL2L1/FOS/SOD1/HIF1A/HSPA5/HMOX1/IFNG/PARP1/PPARA	21
BP	GO:2000377	regulation of reactive oxygen species metabolic process	17/108	195/18670	1.24E-15	1.26E-13	5.57E-14	PTGS2/MAPK14/AKT1/BCL2/CDKN1A/TNF/TP53/MMP3/EGFR/SOD1/HIF1A/CAV1/ICAM1/IL1B/IFNG/GSTP1/NFE2L2	17
BP	GO:1901214	regulation of neuron death	20/108	313/18670	1.30E-15	1.28E-13	5.68E-14	GSK3B/AKT1/BCL2/BAX/CASP9/TNF/JUN/CASP3/TP53/CCL2/MCL1/CASP8/BCL2L1/FOS/SOD1/HIF1A/HMOX1/IFNG/PARP1/PPARA	20
BP	GO:0097305	response to alcohol	18/108	233/18670	1.44E-15	1.38E-13	6.11E-14	PPARG/AKT1/CCND1/CDKN1A/OPRM1/F7/HTR3A/CASP8/BCL2L1/FOS/SOD1/CDK1/ICAM1/VCAM1/GSTP1/PARP1/AHR/FOSL1	18
BP	GO:0007568	aging	20/108	321/18670	2.11E-15	1.98E-13	8.76E-14	PTGS2/MAPK14/RELA/AKT1/BCL2/CDKN1A/CASP9/JUN/TP53/FOS/MAPK1/SOD1/CDK1/CYP1A1/ICAM1/VCAM1/SERPINE1/MPO/NFE2L2/PPP3CA	20
BP	GO:0018209	peptidyl-serine modification	20/108	322/18670	2.24E-15	2.05E-13	9.07E-14	PTGS2/MAPK14/GSK3B/CDK2/AKT1/BCL2/BAX/TNF/OPRD1/PRKCA/EGFR/VEGFA/MAPK1/CDK1/CAV1/IFNG/PARP1/CHUK/IKBKB/MAPK8	20
BP	GO:0062013	positive regulation of small molecule metabolic process	15/108	141/18670	3.34E-15	2.98E-13	1.32E-13	NOS2/PPARG/PTGS2/AKT1/TNF/IL4/EGF/POR/HIF1A/IL1B/NOS3/IFNG/HAS2/PPARA/IGF2	15
BP	GO:0050678	regulation of epithelial cell proliferation	21/108	378/18670	3.85E-15	3.35E-13	1.48E-13	AR/PPARG/AKT1/CCND1/BAX/KDR/TNF/JUN/CCL2/PRKCA/EGFR/VEGFA/HIF1A/STAT1/ERBB2/HMOX1/CAV1/MYC/F3/GJA1/HAS2	21
BP	GO:0071356	cellular response to tumor necrosis factor	19/108	291/18670	4.84E-15	4.12E-13	1.83E-13	MAPK14/RELA/AKT1/TNF/CCL2/CXCL8/CASP8/MAPK1/NFKBIA/STAT1/ICAM1/VCAM1/COL1A1/HAS2/GSTP1/NFE2L2/CHUK/CD40LG/IKBKB	19
BP	GO:0009410	response to xenobiotic stimulus	19/108	292/18670	5.16E-15	4.29E-13	1.90E-13	PTGS1/PPARG/RELA/CASP9/OPRM1/F7/HTR3A/EGFR/POR/SOD1/HSPA5/CYP1A1/ICAM1/NR1I2/GSTP1/AHR/GSTM1/NR3C1/PPP3CA	19
BP	GO:0048511	rhythmic process	19/108	295/18670	6.21E-15	4.99E-13	2.21E-13	NOS2/ESR1/PPARG/GSK3B/JUN/CASP3/TP53/SLC6A4/OPRM1/F7/EGFR/CDK1/HSPA5/NOS3/SERPINE1/HAS2/AHR/PPARA/MAPK8	19
BP	GO:0010212	response to ionizing radiation	15/108	147/18670	6.27E-15	4.99E-13	2.21E-13	MAPK14/CCND1/BCL2/CDKN1A/BAX/CASP3/TP53/BCL2L1/HSPA5/MYC/ICAM1/VCAM1/THBD/PARP1/CXCL10	15
BP	GO:0001101	response to acid chemical	20/108	343/18670	7.48E-15	5.83E-13	2.59E-13	PPARG/PTGS2/RELA/AKT1/KDR/TNF/CASP3/SLC6A4/F7/MMP2/PON1/EGFR/VEGFA/BCL2L1/GJA1/ICAM1/COL1A1/GSTP1/COL3A1/CHUK	20
BP	GO:0018105	peptidyl-serine phosphorylation	19/108	299/18670	7.94E-15	6.07E-13	2.69E-13	PTGS2/MAPK14/GSK3B/CDK2/AKT1/BCL2/BAX/TNF/OPRD1/PRKCA/EGFR/VEGFA/MAPK1/CDK1/CAV1/IFNG/CHUK/IKBKB/MAPK8	19
BP	GO:0071276	cellular response to cadmium ion	10/108	37/18670	8.38E-15	6.27E-13	2.78E-13	AKT1/JUN/MMP9/EGFR/FOS/MAPK1/SOD1/HMOX1/CHUK/MAPK8	10
BP	GO:0044706	multi-multicellular organism process	17/108	222/18670	1.09E-14	7.98E-13	3.54E-13	ESR1/AR/PTGS2/AKT1/BCL2/SLC6A4/MMP2/MMP9/FOS/MAPK1/SOD1/GJA1/CYP1A1/IL1B/THBD/SPP1/FOSL1	17
BP	GO:0022407	regulation of cell-cell adhesion	21/108	402/18670	1.30E-14	9.37E-13	4.15E-13	DPP4/MAPK14/RELA/AKT1/TNF/IL6R/CASP3/CCL2/IL4/PRKCA/VEGFA/ERBB2/CAV1/ICAM1/IL1B/VCAM1/IFNG/HAS2/PPARA/IGF2/CD40LG	21
BP	GO:0045785	positive regulation of cell adhesion	21/108	403/18670	1.37E-14	9.65E-13	4.28E-13	DPP4/GSK3B/RELA/AKT1/KDR/TNF/IL6R/CCL2/IL4/PRKCA/VEGFA/ERBB2/CAV1/ICAM1/IL1B/VCAM1/IFNG/HAS2/IGF2/CD40LG/PPP3CA	21
BP	GO:0031668	cellular response to extracellular stimulus	18/108	268/18670	1.66E-14	1.15E-12	5.10E-13	PPARG/PTGS2/BCL2/CDKN1A/JUN/TP53/FOS/MAPK1/SOD1/HSPA5/HMOX1/ICAM1/VCAM1/COL1A1/GSTP1/NFE2L2/FOSL1/MAPK8	18
BP	GO:0042110	T cell activation	22/108	464/18670	2.06E-14	1.40E-12	6.22E-13	DPP4/AKT1/BCL2/BAX/IL6R/CASP3/TP53/CCL2/IL4/CASP8/SOD1/ERBB2/CAV1/GJA1/ICAM1/IL1B/VCAM1/IFNG/RUNX2/IGF2/CD40LG/PPP3CA	22
BP	GO:2000379	positive regulation of reactive oxygen species metabolic process	13/108	102/18670	2.36E-14	1.58E-12	6.98E-13	PTGS2/MAPK14/AKT1/CDKN1A/TNF/TP53/EGFR/SOD1/ICAM1/IL1B/IFNG/GSTP1/NFE2L2	13
BP	GO:0031960	response to corticosteroid	15/108	162/18670	2.69E-14	1.77E-12	7.84E-13	PTGS2/CCND1/BCL2/CDKN1A/CASP9/TNF/CASP3/EGFR/FOS/ICAM1/COL1A1/GSTP1/PARP1/NR3C1/FOSL1	15
BP	GO:0051098	regulation of binding	20/108	373/18670	3.65E-14	2.36E-12	1.05E-12	PPARG/GSK3B/ADRB2/AKT1/BCL2/BAX/JUN/MMP9/PON1/EGF/NFKBIA/HSPA5/HMOX1/CAV1/IFNG/PARP1/PPARA/MAPK8/PPP3CA/SLPI	20
BP	GO:0062012	regulation of small molecule metabolic process	21/108	429/18670	4.66E-14	2.96E-12	1.31E-12	NOS2/PPARG/PTGS2/GSK3B/AKT1/TNF/TP53/IL4/EGF/POR/SOD1/HIF1A/CAV1/IL1B/NOS3/IFNG/HAS2/PARP1/PPARA/IGFBP3/IGF2	21
BP	GO:0048660	regulation of smooth muscle cell proliferation	15/108	169/18670	5.06E-14	3.16E-12	1.40E-12	PPARG/PTGS2/AKT1/CDKN1A/TNF/JUN/IL6R/MMP2/MMP9/EGFR/STAT1/HMOX1/IFNG/GSTP1/IGFBP3	15
BP	GO:0048659	smooth muscle cell proliferation	15/108	171/18670	6.02E-14	3.69E-12	1.64E-12	PPARG/PTGS2/AKT1/CDKN1A/TNF/JUN/IL6R/MMP2/MMP9/EGFR/STAT1/HMOX1/IFNG/GSTP1/IGFBP3	15
BP	GO:0097193	intrinsic apoptotic signaling pathway	18/108	289/18670	6.11E-14	3.69E-12	1.64E-12	PTGS2/AKT1/BCL2/CDKN1A/BAX/CASP9/TNF/CASP3/TP53/MCL1/MMP9/BCL2L1/SOD1/HIF1A/HMOX1/CAV1/NFE2L2/PARP1	18
BP	GO:0046686	response to cadmium ion	11/108	63/18670	6.90E-14	4.05E-12	1.80E-12	AKT1/JUN/MMP9/EGFR/FOS/MAPK1/SOD1/CDK1/HMOX1/CHUK/MAPK8	11
BP	GO:0007159	leukocyte cell-cell adhesion	19/108	337/18670	6.93E-14	4.05E-12	1.80E-12	DPP4/RELA/AKT1/TNF/IL6R/CASP3/CCL2/IL4/ERBB2/CAV1/ICAM1/IL1B/SELE/VCAM1/IFNG/HAS2/PPARA/IGF2/CD40LG	19
BP	GO:0009411	response to UV	14/108	141/18670	7.77E-14	4.47E-12	1.98E-12	PTGS2/RELA/AKT1/CCND1/BCL2/CDKN1A/BAX/CASP9/CASP3/TP53/EGFR/MYC/PARP1/MAPK8	14
BP	GO:0071241	cellular response to inorganic substance	16/108	215/18670	1.09E-13	6.19E-12	2.75E-12	PTGS2/CDK2/AKT1/JUN/MMP9/MMP3/EGFR/FOS/MAPK1/SOD1/HSPA5/HMOX1/CYP1A1/PARP1/CHUK/MAPK8	16
BP	GO:1903037	regulation of leukocyte cell-cell adhesion	18/108	304/18670	1.46E-13	8.14E-12	3.61E-12	DPP4/RELA/AKT1/TNF/IL6R/CASP3/CCL2/IL4/ERBB2/CAV1/ICAM1/IL1B/VCAM1/IFNG/HAS2/PPARA/IGF2/CD40LG	18
BP	GO:0051091	positive regulation of DNA-binding transcription factor activity	17/108	261/18670	1.56E-13	8.60E-12	3.81E-12	ESR1/AR/PPARG/RELA/AKT1/TNF/OPRD1/ESR2/VEGFA/CAV1/ICAM1/IL1B/CHUK/CD40LG/FOSL1/IKBKB/PPP3CA	17
BP	GO:0014074	response to purine-containing compound	14/108	149/18670	1.68E-13	9.12E-12	4.04E-12	PPARG/PTGS2/RELA/JUN/SLC6A4/FOS/SOD1/STAT1/HSPA5/IL1B/THBD/COL1A1/AHR/FOSL1	14
BP	GO:1901216	positive regulation of neuron death	12/108	94/18670	2.41E-13	1.29E-11	5.72E-12	GSK3B/BAX/CASP9/TNF/JUN/CASP3/TP53/MCL1/CASP8/FOS/IFNG/PARP1	12
BP	GO:0038034	signal transduction in absence of ligand	11/108	72/18670	3.25E-13	1.69E-11	7.48E-12	GSK3B/AKT1/BCL2/BAX/CASP9/TNF/CASP3/MCL1/BCL2L1/IL1B/IL1A	11
BP	GO:0097192	extrinsic apoptotic signaling pathway in absence of ligand	11/108	72/18670	3.25E-13	1.69E-11	7.48E-12	GSK3B/AKT1/BCL2/BAX/CASP9/TNF/CASP3/MCL1/BCL2L1/IL1B/IL1A	11
BP	GO:0007565	female pregnancy	15/108	192/18670	3.33E-13	1.71E-11	7.57E-12	ESR1/AR/PTGS2/AKT1/BCL2/MMP2/MMP9/FOS/MAPK1/SOD1/GJA1/IL1B/THBD/SPP1/FOSL1	15
BP	GO:0048732	gland development	20/108	434/18670	6.16E-13	3.06E-11	1.35E-11	ESR1/AR/RELA/AKT1/CCND1/BCL2/BAX/TNF/JUN/EGFR/VEGFA/MAPK1/EGF/SOD1/HIF1A/HMOX1/CAV1/GJA1/CYP1A1/IGF2	20
BP	GO:0071214	cellular response to abiotic stimulus	18/108	331/18670	6.21E-13	3.06E-11	1.35E-11	PTGS2/MAPK14/AKT1/CDKN1A/BAX/CASP9/CASP3/TP53/CASP8/EGFR/BCL2L1/HSPA5/MYC/GJA1/IL1B/COL1A1/PARP1/MAPK8	18
BP	GO:0104004	cellular response to environmental stimulus	18/108	331/18670	6.21E-13	3.06E-11	1.35E-11	PTGS2/MAPK14/AKT1/CDKN1A/BAX/CASP9/CASP3/TP53/CASP8/EGFR/BCL2L1/HSPA5/MYC/GJA1/IL1B/COL1A1/PARP1/MAPK8	18
BP	GO:0043434	response to peptide hormone	20/108	436/18670	6.70E-13	3.26E-11	1.44E-11	PPARG/PTGS2/GSK3B/RELA/AKT1/F7/CA2/POR/STAT1/CAV1/GJA1/ICAM1/IL1B/COL1A1/GSTP1/NFE2L2/PARP1/PPARA/CHUK/IGF2	20
BP	GO:0009266	response to temperature stimulus	16/108	243/18670	7.27E-13	3.49E-11	1.55E-11	PPARG/PTGS2/GSK3B/ADRB2/AKT1/CDKN1A/CASP8/FOS/MAPK1/NFKBIA/SOD1/HSPA5/HMOX1/NOS3/IL1A/CXCL10	16
BP	GO:0046683	response to organophosphorus	13/108	134/18670	8.56E-13	4.06E-11	1.80E-11	PTGS2/RELA/JUN/SLC6A4/FOS/SOD1/STAT1/HSPA5/IL1B/THBD/COL1A1/AHR/FOSL1	13
BP	GO:0050900	leukocyte migration	21/108	499/18670	8.71E-13	4.07E-11	1.81E-11	MAPK14/AKT1/TNF/IL6R/MMP1/CCL2/CXCL8/F7/VEGFA/HMOX1/CAV1/ICAM1/IL1B/SELE/VCAM1/THBD/SERPINE1/COL1A1/CXCL11/CXCL2/CXCL10	21
BP	GO:0006352	DNA-templated transcription, initiation	16/108	249/18670	1.06E-12	4.88E-11	2.16E-11	ESR1/AR/PPARG/CCND1/CDKN1A/BAX/JUN/TP53/ESR2/CDK1/NR1I2/NR1I3/PPARA/RUNX2/NR3C1/FOSL1	16
BP	GO:0001936	regulation of endothelial cell proliferation	14/108	176/18670	1.68E-12	7.67E-11	3.40E-11	PPARG/AKT1/KDR/TNF/JUN/CCL2/PRKCA/VEGFA/HIF1A/STAT1/HMOX1/CAV1/F3/GJA1	14
BP	GO:0043281	regulation of cysteine-type endopeptidase activity involved in apoptotic process	15/108	215/18670	1.73E-12	7.82E-11	3.47E-11	PPARG/PTGS2/AKT1/BAX/CASP9/TNF/MMP9/CASP8/VEGFA/POR/MYC/F3/BIRC5/CTSD/CYCS	15
BP	GO:1903039	positive regulation of leukocyte cell-cell adhesion	15/108	218/18670	2.12E-12	9.33E-11	4.14E-11	DPP4/RELA/AKT1/TNF/IL6R/CCL2/IL4/CAV1/ICAM1/IL1B/VCAM1/IFNG/HAS2/IGF2/CD40LG	15
BP	GO:0048771	tissue remodeling	14/108	179/18670	2.12E-12	9.33E-11	4.14E-11	ADRB2/BAX/TP53/MMP2/PRKCA/CA2/EGFR/HIF1A/CAV1/GJA1/NOS3/IL1A/SPP1/PPP3CA	14
BP	GO:0043200	response to amino acid	12/108	113/18670	2.28E-12	9.93E-11	4.40E-11	RELA/TNF/CASP3/F7/MMP2/EGFR/BCL2L1/ICAM1/COL1A1/GSTP1/COL3A1/CHUK	12
BP	GO:0051384	response to glucocorticoid	13/108	146/18670	2.59E-12	1.12E-10	4.95E-11	PTGS2/CCND1/BCL2/CDKN1A/CASP9/TNF/CASP3/EGFR/FOS/ICAM1/GSTP1/NR3C1/FOSL1	13
BP	GO:0030099	myeloid cell differentiation	19/108	416/18670	2.91E-12	1.24E-10	5.48E-11	PPARG/MAPK14/CASP9/TNF/JUN/CASP3/MMP9/IL4/CASP8/PRKCA/CA2/VEGFA/FOS/NFKBIA/HIF1A/STAT1/MYC/IFNG/PARP1	19
BP	GO:0006367	transcription initiation from RNA polymerase II promoter	14/108	188/18670	4.14E-12	1.72E-10	7.63E-11	ESR1/AR/PPARG/CCND1/CDKN1A/BAX/TP53/ESR2/CDK1/NR1I2/NR1I3/PPARA/RUNX2/NR3C1	14
BP	GO:0071248	cellular response to metal ion	14/108	188/18670	4.14E-12	1.72E-10	7.63E-11	PTGS2/AKT1/JUN/MMP9/EGFR/FOS/MAPK1/SOD1/HSPA5/HMOX1/CYP1A1/PARP1/CHUK/MAPK8	14
BP	GO:0001890	placenta development	13/108	152/18670	4.35E-12	1.79E-10	7.94E-11	PPARG/PTGS2/MAPK14/AKT1/CASP8/EGFR/MAPK1/SOD1/HIF1A/GJA1/SPP1/IGF2/FOSL1	13
BP	GO:0050727	regulation of inflammatory response	18/108	374/18670	4.84E-12	1.97E-10	8.73E-11	NOS2/ESR1/PPARG/PTGS2/MAPK14/RELA/TNF/MMP9/IL4/MMP3/EGFR/NFKBIA/SOD1/IL1B/SELE/SERPINE1/GSTP1/PPARA	18
BP	GO:1903829	positive regulation of cellular protein localization	17/108	324/18670	5.11E-12	2.05E-10	9.06E-11	PTGS2/MAPK14/GSK3B/AKT1/BCL2/TNF/TP53/CASP8/EGFR/MAPK1/EGF/CDK1/ERBB2/IL1B/IFNG/PARP1/MAPK8	17
BP	GO:0001935	endothelial cell proliferation	14/108	191/18670	5.14E-12	2.05E-10	9.06E-11	PPARG/AKT1/KDR/TNF/JUN/CCL2/PRKCA/VEGFA/HIF1A/STAT1/HMOX1/CAV1/F3/GJA1	14
BP	GO:1903409	reactive oxygen species biosynthetic process	12/108	122/18670	5.74E-12	2.26E-10	1.00E-10	NOS2/PTGS2/AKT1/TNF/SOD1/CAV1/CYP1A1/ICAM1/IL1B/NOS3/IFNG/MPO	12
BP	GO:0061614	pri-miRNA transcription by RNA polymerase II	9/108	47/18670	5.86E-12	2.29E-10	1.01E-10	PPARG/RELA/JUN/TP53/FOS/HIF1A/PPARA/NR3C1/FOSL1	9
BP	GO:0033273	response to vitamin	11/108	93/18670	5.92E-12	2.29E-10	1.01E-10	PPARG/PTGS2/RELA/CCND1/F7/EGFR/CYP1A1/COL1A1/GSTP1/CXCL10/SPP1	11
BP	GO:0051402	neuron apoptotic process	15/108	239/18670	7.97E-12	3.01E-10	1.34E-10	BCL2/BAX/CASP9/TNF/JUN/CASP3/TP53/CCL2/MCL1/BCL2L1/SOD1/HIF1A/HSPA5/HMOX1/PARP1	15
BP	GO:2000116	regulation of cysteine-type endopeptidase activity	15/108	239/18670	7.97E-12	3.01E-10	1.34E-10	PPARG/PTGS2/AKT1/BAX/CASP9/TNF/MMP9/CASP8/VEGFA/POR/MYC/F3/BIRC5/CTSD/CYCS	15
BP	GO:0071902	positive regulation of protein serine/threonine kinase activity	17/108	334/18670	8.28E-12	3.10E-10	1.37E-10	MAPK14/CALM2/ADRB2/AKT1/CCND1/TNF/EGFR/VEGFA/MAPK1/EGF/SOD1/CDK1/ERBB2/IL1B/IFNG/IGF2/CD40LG	17
BP	GO:0052547	regulation of peptidase activity	19/108	452/18670	1.23E-11	4.55E-10	2.02E-10	PPARG/PTGS2/MAPK14/AKT1/BAX/CASP9/TNF/MMP9/CASP8/VEGFA/POR/CAV1/MYC/F3/BIRC5/SERPINE1/CTSD/CYCS/SLPI	19
BP	GO:2001242	regulation of intrinsic apoptotic signaling pathway	13/108	165/18670	1.24E-11	4.55E-10	2.02E-10	PTGS2/AKT1/BCL2/BAX/TP53/MCL1/MMP9/BCL2L1/SOD1/HIF1A/CAV1/NFE2L2/PARP1	13
BP	GO:0002573	myeloid leukocyte differentiation	14/108	204/18670	1.25E-11	4.55E-10	2.02E-10	PPARG/MAPK14/TNF/JUN/MMP9/IL4/CASP8/PRKCA/CA2/VEGFA/FOS/MYC/IFNG/PARP1	14
BP	GO:0050679	positive regulation of epithelial cell proliferation	14/108	206/18670	1.43E-11	5.15E-10	2.28E-10	AR/AKT1/CCND1/KDR/JUN/PRKCA/EGFR/VEGFA/HIF1A/ERBB2/HMOX1/MYC/F3/HAS2	14
BP	GO:0048638	regulation of developmental growth	17/108	347/18670	1.52E-11	5.40E-10	2.39E-10	AR/MAPK14/GSK3B/ADRB2/AKT1/BCL2/CDKN1A/SLC6A4/VEGFA/MAPK1/POR/SOD1/CDK1/GJA1/PPARA/SPP1/IGF2	17
BP	GO:0051100	negative regulation of binding	13/108	169/18670	1.68E-11	5.94E-10	2.63E-10	GSK3B/ADRB2/AKT1/BAX/JUN/NFKBIA/HSPA5/HMOX1/CAV1/PPARA/MAPK8/PPP3CA/SLPI	13
BP	GO:0032355	response to estradiol	12/108	134/18670	1.76E-11	6.16E-10	2.73E-10	ESR1/PTGS2/CCND1/CASP9/CASP3/SLC6A4/F7/CASP8/EGFR/GJA1/COL1A1/GSTP1	12
BP	GO:0043523	regulation of neuron apoptotic process	14/108	210/18670	1.85E-11	6.42E-10	2.85E-10	BCL2/BAX/CASP9/TNF/JUN/CASP3/TP53/CCL2/MCL1/BCL2L1/SOD1/HIF1A/HMOX1/PARP1	14
BP	GO:0010634	positive regulation of epithelial cell migration	13/108	171/18670	1.95E-11	6.71E-10	2.97E-10	PTGS2/AKT1/KDR/JUN/MMP9/PRKCA/VEGFA/HIF1A/HMOX1/NOS3/IFNG/HAS2/NFE2L2	13
BP	GO:0022409	positive regulation of cell-cell adhesion	15/108	255/18670	2.01E-11	6.84E-10	3.03E-10	DPP4/RELA/AKT1/TNF/IL6R/CCL2/IL4/CAV1/ICAM1/IL1B/VCAM1/IFNG/HAS2/IGF2/CD40LG	15
BP	GO:0045862	positive regulation of proteolysis	17/108	358/18670	2.48E-11	8.36E-10	3.70E-10	PPARG/MAPK14/GSK3B/AKT1/BAX/CASP9/TNF/CASP8/EGF/CAV1/MYC/F3/IL1B/IFNG/NFE2L2/CTSD/CYCS	17
BP	GO:0003018	vascular process in circulatory system	13/108	175/18670	2.62E-11	8.74E-10	3.88E-10	PTGS2/ADRB2/AKT1/CHRM3/SLC6A4/EGFR/VEGFA/SOD1/HMOX1/CAV1/GJA1/ICAM1/NOS3	13
BP	GO:0030193	regulation of blood coagulation	10/108	79/18670	2.83E-11	9.39E-10	4.16E-10	F7/PLAU/PRKCA/CAV1/F3/NOS3/PLAT/THBD/SERPINE1/NFE2L2	10
BP	GO:0002526	acute inflammatory response	11/108	108/18670	3.12E-11	1.02E-09	4.50E-10	PPARG/PTGS2/TNF/IL6R/OPRM1/F3/ICAM1/IL1B/VCAM1/IL1A/GSTP1	11
BP	GO:0010332	response to gamma radiation	9/108	56/18670	3.12E-11	1.02E-09	4.50E-10	BCL2/CDKN1A/BAX/TP53/BCL2L1/HSPA5/MYC/PARP1/CXCL10	9
BP	GO:1900046	regulation of hemostasis	10/108	80/18670	3.22E-11	1.04E-09	4.61E-10	F7/PLAU/PRKCA/CAV1/F3/NOS3/PLAT/THBD/SERPINE1/NFE2L2	10
BP	GO:1903034	regulation of response to wounding	13/108	179/18670	3.48E-11	1.11E-09	4.93E-10	CDKN1A/F7/PLAU/PRKCA/CAV1/F3/GJA1/NOS3/PLAT/THBD/SERPINE1/NFE2L2/SPP1	13
BP	GO:0009416	response to light stimulus	16/108	314/18670	3.53E-11	1.12E-09	4.97E-10	PTGS2/RELA/AKT1/CCND1/BCL2/CDKN1A/BAX/CASP9/CASP3/TP53/EGFR/FOS/HIF1A/MYC/PARP1/MAPK8	16
BP	GO:1901342	regulation of vasculature development	18/108	422/18670	3.57E-11	1.12E-09	4.98E-10	PPARG/PTGS2/KDR/IL6R/CXCL8/PRKCA/VEGFA/HIF1A/STAT1/ERBB2/HMOX1/F3/IL1B/NOS3/SERPINE1/IL1A/NFE2L2/CXCL10	18
BP	GO:0035296	regulation of tube diameter	12/108	143/18670	3.80E-11	1.18E-09	5.21E-10	PTGS2/ADRB2/AKT1/CHRM3/SLC6A4/EGFR/SOD1/HMOX1/CAV1/GJA1/ICAM1/NOS3	12
BP	GO:0097746	regulation of blood vessel diameter	12/108	143/18670	3.80E-11	1.18E-09	5.21E-10	PTGS2/ADRB2/AKT1/CHRM3/SLC6A4/EGFR/SOD1/HMOX1/CAV1/GJA1/ICAM1/NOS3	12
BP	GO:0035150	regulation of tube size	12/108	144/18670	4.13E-11	1.26E-09	5.60E-10	PTGS2/ADRB2/AKT1/CHRM3/SLC6A4/EGFR/SOD1/HMOX1/CAV1/GJA1/ICAM1/NOS3	12
BP	GO:0046209	nitric oxide metabolic process	10/108	82/18670	4.15E-11	1.26E-09	5.60E-10	NOS2/PTGS2/AKT1/TNF/POR/CAV1/ICAM1/IL1B/NOS3/IFNG	10
BP	GO:0031663	lipopolysaccharide-mediated signaling pathway	9/108	58/18670	4.35E-11	1.31E-09	5.81E-10	MAPK14/AKT1/TNF/CCL2/PRKCA/MAPK1/NFKBIA/IL1B/NOS3	9
BP	GO:0050818	regulation of coagulation	10/108	84/18670	5.30E-11	1.59E-09	7.04E-10	F7/PLAU/PRKCA/CAV1/F3/NOS3/PLAT/THBD/SERPINE1/NFE2L2	10
BP	GO:0061041	regulation of wound healing	12/108	148/18670	5.70E-11	1.69E-09	7.50E-10	CDKN1A/F7/PLAU/PRKCA/CAV1/F3/GJA1/NOS3/PLAT/THBD/SERPINE1/NFE2L2	12
BP	GO:2001057	reactive nitrogen species metabolic process	10/108	85/18670	5.98E-11	1.76E-09	7.81E-10	NOS2/PTGS2/AKT1/TNF/POR/CAV1/ICAM1/IL1B/NOS3/IFNG	10
BP	GO:1904018	positive regulation of vasculature development	14/108	230/18670	6.26E-11	1.83E-09	8.12E-10	PTGS2/KDR/IL6R/CXCL8/PRKCA/VEGFA/HIF1A/HMOX1/F3/IL1B/NOS3/SERPINE1/IL1A/NFE2L2	14
BP	GO:0019932	second-messenger-mediated signaling	18/108	439/18670	6.81E-11	1.98E-09	8.76E-10	NOS2/GSK3B/CALM2/ADRB2/KDR/TNF/CXCL8/OPRM1/PRKCA/EGFR/VEGFA/SELE/VCAM1/NOS3/AHR/CXCL11/CXCL10/PPP3CA	18
BP	GO:0045765	regulation of angiogenesis	17/108	383/18670	7.13E-11	2.05E-09	9.09E-10	PPARG/PTGS2/KDR/CXCL8/PRKCA/VEGFA/HIF1A/STAT1/ERBB2/HMOX1/F3/IL1B/NOS3/SERPINE1/IL1A/NFE2L2/CXCL10	17
BP	GO:1901653	cellular response to peptide	17/108	385/18670	7.73E-11	2.21E-09	9.79E-10	PPARG/GSK3B/ADRB2/RELA/AKT1/TP53/CA2/POR/STAT1/CAV1/ICAM1/IL1B/VCAM1/GSTP1/NFE2L2/PARP1/IGF2	17
BP	GO:0031669	cellular response to nutrient levels	14/108	237/18670	9.33E-11	2.65E-09	1.17E-09	PPARG/PTGS2/BCL2/CDKN1A/JUN/TP53/MAPK1/SOD1/HSPA5/HMOX1/ICAM1/COL1A1/NFE2L2/MAPK8	14
BP	GO:0045639	positive regulation of myeloid cell differentiation	10/108	91/18670	1.19E-10	3.36E-09	1.49E-09	MAPK14/TNF/JUN/CASP8/PRKCA/CA2/FOS/HIF1A/STAT1/IFNG	10
BP	GO:0031099	regeneration	13/108	198/18670	1.23E-10	3.44E-09	1.53E-09	PPARG/CCND1/BCL2/CDKN1A/JUN/F7/EGFR/CDK1/HMOX1/GJA1/GSTP1/SPP1/PPP3CA	13
BP	GO:0032768	regulation of monooxygenase activity	9/108	65/18670	1.26E-10	3.50E-09	1.55E-09	AKT1/TNF/EGFR/POR/HIF1A/CAV1/IL1B/NOS3/IFNG	9
BP	GO:0001503	ossification	17/108	398/18670	1.29E-10	3.54E-09	1.57E-09	PTGS2/MAPK14/ADRB2/AKT1/BCL2/TNF/IL6R/MMP2/EGFR/MAPK1/HIF1A/GJA1/COL1A1/SPP1/RUNX2/IGFBP3/IGF2	17
BP	GO:0010632	regulation of epithelial cell migration	15/108	291/18670	1.30E-10	3.54E-09	1.57E-09	PPARG/PTGS2/AKT1/KDR/JUN/MMP9/IL4/PRKCA/VEGFA/HIF1A/HMOX1/NOS3/IFNG/HAS2/NFE2L2	15
BP	GO:0097237	cellular response to toxic substance	14/108	247/18670	1.61E-10	4.37E-09	1.94E-09	PTGS1/PTGS2/RELA/KDR/TNF/OPRD1/SOD1/CDK1/HMOX1/NOS3/MPO/GSTP1/NFE2L2/GSTM1	14
BP	GO:0045766	positive regulation of angiogenesis	13/108	204/18670	1.79E-10	4.81E-09	2.13E-09	PTGS2/KDR/CXCL8/PRKCA/VEGFA/HIF1A/HMOX1/F3/IL1B/NOS3/SERPINE1/IL1A/NFE2L2	13
BP	GO:0070661	leukocyte proliferation	15/108	298/18670	1.81E-10	4.83E-09	2.14E-09	BCL2/CDKN1A/BAX/IL6R/CASP3/TP53/IL4/ERBB2/GJA1/IL1B/VCAM1/GSTP1/AHR/IGF2/CD40LG	15
BP	GO:0010631	epithelial cell migration	16/108	352/18670	1.92E-10	5.09E-09	2.26E-09	PPARG/PTGS2/DPP4/AKT1/KDR/JUN/MMP9/IL4/PRKCA/VEGFA/HIF1A/HMOX1/NOS3/IFNG/HAS2/NFE2L2	16
BP	GO:0008585	female gonad development	10/108	96/18670	2.05E-10	5.39E-09	2.39E-09	ESR1/BCL2/BAX/CASP3/VEGFA/BCL2L1/SOD1/HSPA5/ICAM1/NOS3	10
BP	GO:0070555	response to interleukin-1	13/108	207/18670	2.14E-10	5.61E-09	2.49E-09	RELA/CCL2/CXCL8/PRKCA/NFKBIA/HIF1A/ICAM1/IL1B/SELE/IL1A/HAS2/CHUK/IKBKB	13
BP	GO:0090132	epithelium migration	16/108	355/18670	2.17E-10	5.65E-09	2.50E-09	PPARG/PTGS2/DPP4/AKT1/KDR/JUN/MMP9/IL4/PRKCA/VEGFA/HIF1A/HMOX1/NOS3/IFNG/HAS2/NFE2L2	16
BP	GO:0007623	circadian rhythm	13/108	208/18670	2.27E-10	5.87E-09	2.60E-09	NOS2/PPARG/GSK3B/JUN/TP53/SLC6A4/F7/EGFR/CDK1/SERPINE1/AHR/PPARA/MAPK8	13
BP	GO:0090130	tissue migration	16/108	361/18670	2.78E-10	7.12E-09	3.16E-09	PPARG/PTGS2/DPP4/AKT1/KDR/JUN/MMP9/IL4/PRKCA/VEGFA/HIF1A/HMOX1/NOS3/IFNG/HAS2/NFE2L2	16
BP	GO:0046545	development of primary female sexual characteristics	10/108	101/18670	3.40E-10	8.60E-09	3.81E-09	ESR1/BCL2/BAX/CASP3/VEGFA/BCL2L1/SOD1/HSPA5/ICAM1/NOS3	10
BP	GO:0048661	positive regulation of smooth muscle cell proliferation	10/108	101/18670	3.40E-10	8.60E-09	3.81E-09	PTGS2/AKT1/TNF/JUN/IL6R/MMP2/MMP9/EGFR/STAT1/HMOX1	10
BP	GO:0048871	multicellular organismal homeostasis	18/108	486/18670	3.54E-10	8.85E-09	3.92E-09	PTGS2/ADRB2/BCL2/BAX/TNF/IL4/PRKCA/CA2/EGFR/VEGFA/SOD1/CAV1/GJA1/IL1B/NOS3/IL1A/HAS2/SPP1	18
BP	GO:0052548	regulation of endopeptidase activity	17/108	425/18670	3.56E-10	8.85E-09	3.92E-09	PPARG/PTGS2/AKT1/BAX/CASP9/TNF/MMP9/CASP8/VEGFA/POR/MYC/F3/BIRC5/SERPINE1/CTSD/CYCS/SLPI	17
BP	GO:0035094	response to nicotine	8/108	49/18670	3.57E-10	8.85E-09	3.92E-09	RELA/BCL2/TNF/CASP3/MAPK1/HMOX1/VCAM1/PPARA	8
BP	GO:0008406	gonad development	13/108	217/18670	3.84E-10	9.46E-09	4.19E-09	ESR1/AR/CCND1/BCL2/BAX/CASP3/VEGFA/BCL2L1/SOD1/HSPA5/GJA1/ICAM1/NOS3	13
BP	GO:0150076	neuroinflammatory response	9/108	75/18670	4.73E-10	1.16E-08	5.12E-09	PTGS2/TNF/JUN/MMP9/IL4/MMP3/EGFR/IL1B/IFNG	9
BP	GO:0045907	positive regulation of vasoconstriction	7/108	32/18670	5.32E-10	1.29E-08	5.73E-09	PTGS2/AKT1/CHRM3/EGFR/CAV1/GJA1/ICAM1	7
BP	GO:0045137	development of primary sexual characteristics	13/108	223/18670	5.38E-10	1.30E-08	5.75E-09	ESR1/AR/CCND1/BCL2/BAX/CASP3/VEGFA/BCL2L1/SOD1/HSPA5/GJA1/ICAM1/NOS3	13
BP	GO:0042136	neurotransmitter biosynthetic process	10/108	106/18670	5.51E-10	1.32E-08	5.86E-09	NOS2/PTGS2/AKT1/TNF/SLC6A4/CAV1/ICAM1/IL1B/NOS3/IFNG	10
BP	GO:0071466	cellular response to xenobiotic stimulus	12/108	180/18670	5.57E-10	1.33E-08	5.88E-09	PTGS1/CASP9/OPRM1/EGFR/POR/CYP1A1/ICAM1/NR1I2/GSTP1/AHR/GSTM1/NR3C1	12
BP	GO:0060749	mammary gland alveolus development	6/108	18/18670	5.71E-10	1.34E-08	5.93E-09	ESR1/AR/CCND1/VEGFA/EGF/HIF1A	6
BP	GO:0061377	mammary gland lobule development	6/108	18/18670	5.71E-10	1.34E-08	5.93E-09	ESR1/AR/CCND1/VEGFA/EGF/HIF1A	6
BP	GO:0046651	lymphocyte proliferation	14/108	272/18670	5.72E-10	1.34E-08	5.93E-09	BCL2/CDKN1A/BAX/IL6R/CASP3/TP53/IL4/ERBB2/GJA1/IL1B/VCAM1/AHR/IGF2/CD40LG	14
BP	GO:0006809	nitric oxide biosynthetic process	9/108	77/18670	6.01E-10	1.40E-08	6.19E-09	NOS2/PTGS2/AKT1/TNF/CAV1/ICAM1/IL1B/NOS3/IFNG	9
BP	GO:0051222	positive regulation of protein transport	17/108	440/18670	6.05E-10	1.40E-08	6.20E-09	PTGS2/MAPK14/GSK3B/BCL2/TNF/TP53/CASP8/EGFR/MAPK1/HIF1A/ERBB2/GJA1/IL1B/IFNG/IL1A/CHUK/MAPK8	17
BP	GO:0032943	mononuclear cell proliferation	14/108	274/18670	6.30E-10	1.45E-08	6.41E-09	BCL2/CDKN1A/BAX/IL6R/CASP3/TP53/IL4/ERBB2/GJA1/IL1B/VCAM1/AHR/IGF2/CD40LG	14
BP	GO:0030879	mammary gland development	11/108	143/18670	6.60E-10	1.51E-08	6.68E-09	ESR1/AR/AKT1/CCND1/BAX/VEGFA/MAPK1/EGF/HIF1A/CAV1/GJA1	11
BP	GO:0043536	positive regulation of blood vessel endothelial cell migration	9/108	79/18670	7.60E-10	1.72E-08	7.64E-09	PTGS2/AKT1/KDR/PRKCA/VEGFA/HIF1A/HMOX1/NOS3/NFE2L2	9
BP	GO:1904645	response to amyloid-beta	8/108	54/18670	8.04E-10	1.81E-08	8.04E-09	GSK3B/ADRB2/MMP2/MMP9/MMP3/ICAM1/VCAM1/PARP1	8
BP	GO:0045787	positive regulation of cell cycle	16/108	389/18670	8.25E-10	1.84E-08	8.14E-09	CDK2/AKT1/CCND1/CDKN1A/BAX/TP53/SLC6A4/PRKCA/EGFR/EGF/CDK1/CYP1A1/IL1B/IL1A/IGF2/FOSL1	16
BP	GO:0042542	response to hydrogen peroxide	11/108	146/18670	8.25E-10	1.84E-08	8.14E-09	RELA/BCL2/JUN/CASP3/SOD1/STAT1/CDK1/HMOX1/COL1A1/NFE2L2/FOSL1	11
BP	GO:1904019	epithelial cell apoptotic process	10/108	111/18670	8.70E-10	1.93E-08	8.54E-09	KDR/TNF/CCL2/IL4/BCL2L1/HMOX1/ICAM1/SERPINE1/NFE2L2/CD40LG	10
BP	GO:0071453	cellular response to oxygen levels	13/108	234/18670	9.70E-10	2.14E-08	9.47E-09	PPARG/PTGS2/AKT1/BCL2/TP53/OPRD1/VEGFA/HIF1A/HMOX1/CAV1/MYC/ICAM1/NFE2L2	13
BP	GO:0010959	regulation of metal ion transport	16/108	394/18670	9.92E-10	2.17E-08	9.62E-09	PTGS2/CALM2/ADRB2/AKT1/BCL2/BAX/CCL2/OPRD1/EGF/CAV1/GJA1/ICAM1/NOS3/IFNG/CXCL11/CXCL10	16
BP	GO:1904951	positive regulation of establishment of protein localization	17/108	456/18670	1.04E-09	2.27E-08	1.00E-08	PTGS2/MAPK14/GSK3B/BCL2/TNF/TP53/CASP8/EGFR/MAPK1/HIF1A/ERBB2/GJA1/IL1B/IFNG/IL1A/CHUK/MAPK8	17
BP	GO:0048145	regulation of fibroblast proliferation	9/108	83/18670	1.19E-09	2.58E-08	1.14E-08	ESR1/PPARG/CDKN1A/BAX/JUN/TP53/EGFR/MYC/GSTP1	9
BP	GO:0046660	female sex differentiation	10/108	115/18670	1.23E-09	2.66E-08	1.18E-08	ESR1/BCL2/BAX/CASP3/VEGFA/BCL2L1/SOD1/HSPA5/ICAM1/NOS3	10
BP	GO:1901099	negative regulation of signal transduction in absence of ligand	7/108	36/18670	1.29E-09	2.75E-08	1.22E-08	AKT1/BCL2/TNF/MCL1/BCL2L1/IL1B/IL1A	7
BP	GO:2001240	negative regulation of extrinsic apoptotic signaling pathway in absence of ligand	7/108	36/18670	1.29E-09	2.75E-08	1.22E-08	AKT1/BCL2/TNF/MCL1/BCL2L1/IL1B/IL1A	7
BP	GO:0048144	fibroblast proliferation	9/108	84/18670	1.33E-09	2.81E-08	1.24E-08	ESR1/PPARG/CDKN1A/BAX/JUN/TP53/EGFR/MYC/GSTP1	9
BP	GO:0001819	positive regulation of cytokine production	17/108	464/18670	1.36E-09	2.84E-08	1.26E-08	PTGS2/MAPK14/RELA/TNF/IL6R/IL4/CASP8/SOD1/HIF1A/STAT1/HMOX1/IL1B/SERPINE1/IFNG/IL1A/CHUK/CD40LG	17
BP	GO:0042133	neurotransmitter metabolic process	11/108	153/18670	1.36E-09	2.84E-08	1.26E-08	NOS2/PTGS2/AKT1/TNF/SLC6A4/POR/CAV1/ICAM1/IL1B/NOS3/IFNG	11
BP	GO:0002685	regulation of leukocyte migration	12/108	196/18670	1.48E-09	3.08E-08	1.36E-08	MAPK14/AKT1/TNF/IL6R/CCL2/CXCL8/F7/VEGFA/HMOX1/ICAM1/SERPINE1/CXCL10	12
BP	GO:0034405	response to fluid shear stress	7/108	37/18670	1.59E-09	3.29E-08	1.46E-08	PTGS2/AKT1/CA2/GJA1/NOS3/HAS2/NFE2L2	7
BP	GO:0008625	extrinsic apoptotic signaling pathway via death domain receptors	9/108	86/18670	1.64E-09	3.38E-08	1.50E-08	BCL2/BAX/TNF/CASP8/BCL2L1/HMOX1/ICAM1/NOS3/SERPINE1	9
BP	GO:0030856	regulation of epithelial cell differentiation	11/108	156/18670	1.67E-09	3.41E-08	1.51E-08	GSK3B/CCND1/TNF/MMP9/VEGFA/STAT1/CAV1/IL1B/SERPINE1/IFNG/IKBKB	11
BP	GO:2000351	regulation of endothelial cell apoptotic process	8/108	59/18670	1.67E-09	3.41E-08	1.51E-08	KDR/TNF/CCL2/IL4/ICAM1/SERPINE1/NFE2L2/CD40LG	8
BP	GO:0071383	cellular response to steroid hormone stimulus	13/108	248/18670	1.97E-09	3.99E-08	1.77E-08	ESR1/AR/PPARG/CASP9/ESR2/EGFR/ICAM1/NR1I2/GSTP1/PARP1/NR1I3/PPARA/NR3C1	13
BP	GO:1904035	regulation of epithelial cell apoptotic process	9/108	88/18670	2.02E-09	4.06E-08	1.80E-08	KDR/TNF/CCL2/IL4/HMOX1/ICAM1/SERPINE1/NFE2L2/CD40LG	9
BP	GO:1901522	positive regulation of transcription from RNA polymerase II promoter involved in cellular response to chemical stimulus	6/108	22/18670	2.25E-09	4.51E-08	2.00E-08	RELA/TP53/VEGFA/HIF1A/NFE2L2/RUNX2	6
BP	GO:0045637	regulation of myeloid cell differentiation	13/108	251/18670	2.28E-09	4.54E-08	2.01E-08	MAPK14/TNF/JUN/IL4/CASP8/PRKCA/CA2/FOS/NFKBIA/HIF1A/STAT1/MYC/IFNG	13
BP	GO:0034764	positive regulation of transmembrane transport	12/108	204/18670	2.33E-09	4.59E-08	2.04E-08	MAPK14/CALM2/ADRB2/AKT1/BAX/CCL2/HTR3A/CA2/IFNG/NFE2L2/CXCL11/CXCL10	12
BP	GO:0035265	organ growth	12/108	204/18670	2.33E-09	4.59E-08	2.04E-08	ESR1/AR/MAPK14/AKT1/BCL2/SLC6A4/MAPK1/POR/SOD1/CDK1/GJA1/PPARA	12
BP	GO:0060326	cell chemotaxis	14/108	304/18670	2.42E-09	4.74E-08	2.10E-08	MAPK14/KDR/IL6R/CCL2/CXCL8/F7/VEGFA/IL1B/VCAM1/SERPINE1/GSTP1/CXCL11/CXCL2/CXCL10	14
BP	GO:0008637	apoptotic mitochondrial changes	10/108	124/18670	2.59E-09	5.05E-08	2.24E-08	GSK3B/AKT1/BCL2/BAX/JUN/TP53/MMP9/CASP8/BCL2L1/MAPK8	10
BP	GO:0051924	regulation of calcium ion transport	13/108	254/18670	2.63E-09	5.06E-08	2.24E-08	PTGS2/CALM2/BCL2/BAX/CCL2/OPRD1/EGF/CAV1/GJA1/ICAM1/NOS3/CXCL11/CXCL10	13
BP	GO:0031331	positive regulation of cellular catabolic process	15/108	362/18670	2.64E-09	5.06E-08	2.24E-08	GSK3B/ADRB2/AKT1/BAX/KDR/TNF/IL4/EGF/HIF1A/HMOX1/CAV1/IL1B/IFNG/NFE2L2/PPARA	15
BP	GO:0051249	regulation of lymphocyte activation	17/108	485/18670	2.64E-09	5.06E-08	2.24E-08	DPP4/AKT1/BCL2/CDKN1A/IL6R/CASP3/CCL2/IL4/SOD1/ERBB2/CAV1/IL1B/VCAM1/IFNG/AHR/IGF2/CD40LG	17
BP	GO:0046886	positive regulation of hormone biosynthetic process	5/108	11/18670	2.65E-09	5.06E-08	2.24E-08	TNF/POR/HIF1A/IL1B/IFNG	5
BP	GO:0002064	epithelial cell development	12/108	207/18670	2.75E-09	5.23E-08	2.32E-08	ESR1/AR/GSK3B/CDKN1A/TNF/VEGFA/SOD1/HIF1A/GJA1/ICAM1/IL1B/IKBKB	12
BP	GO:0009896	positive regulation of catabolic process	16/108	425/18670	2.95E-09	5.57E-08	2.47E-08	GSK3B/ADRB2/AKT1/BAX/KDR/TNF/IL4/EGF/HIF1A/HMOX1/CAV1/GJA1/IL1B/IFNG/NFE2L2/PPARA	16
BP	GO:1901655	cellular response to ketone	9/108	93/18670	3.32E-09	6.24E-08	2.77E-08	AR/PPARG/AKT1/CASP9/EGFR/ICAM1/AHR/SPP1/NR3C1	9
BP	GO:1902893	regulation of pri-miRNA transcription by RNA polymerase II	7/108	41/18670	3.40E-09	6.37E-08	2.82E-08	RELA/JUN/TP53/FOS/HIF1A/PPARA/NR3C1	7
BP	GO:0050863	regulation of T cell activation	14/108	314/18670	3.66E-09	6.82E-08	3.02E-08	DPP4/AKT1/IL6R/CASP3/CCL2/IL4/SOD1/ERBB2/CAV1/IL1B/VCAM1/IFNG/IGF2/CD40LG	14
BP	GO:0072577	endothelial cell apoptotic process	8/108	65/18670	3.70E-09	6.86E-08	3.04E-08	KDR/TNF/CCL2/IL4/ICAM1/SERPINE1/NFE2L2/CD40LG	8
BP	GO:0034504	protein localization to nucleus	13/108	262/18670	3.83E-09	7.06E-08	3.13E-08	PTGS2/MAPK14/GSK3B/AKT1/CDKN1A/TP53/MAPK1/NFKBIA/CDK1/COL1A1/IFNG/PARP1/PPP3CA	13
BP	GO:0042391	regulation of membrane potential	16/108	434/18670	3.97E-09	7.29E-08	3.23E-08	GSK3B/ADRB2/AKT1/BCL2/BAX/KDR/JUN/OPRM1/OPRD1/HTR3A/BCL2L1/SOD1/CAV1/GJA1/PARP1/PPP3CA	16
BP	GO:0070371	ERK1 and ERK2 cascade	14/108	317/18670	4.14E-09	7.56E-08	3.35E-08	KDR/TNF/JUN/CCL2/OPRM1/PRKCA/EGFR/MAPK1/EGF/ERBB2/MYC/ICAM1/IL1B/GSTP1	14
BP	GO:0008631	intrinsic apoptotic signaling pathway in response to oxidative stress	7/108	43/18670	4.83E-09	8.75E-08	3.88E-08	AKT1/BCL2/MCL1/SOD1/HIF1A/NFE2L2/PARP1	7
BP	GO:0051591	response to cAMP	9/108	97/18670	4.84E-09	8.75E-08	3.88E-08	RELA/JUN/FOS/STAT1/HSPA5/THBD/COL1A1/AHR/FOSL1	9
BP	GO:0010001	glial cell differentiation	12/108	218/18670	4.94E-09	8.90E-08	3.94E-08	PPARG/RELA/AKT1/TNF/EGFR/MAPK1/SOD1/CDK1/ERBB2/IL1B/IFNG/GSTP1	12
BP	GO:0007249	I-kappaB kinase/NF-kappaB signaling	13/108	269/18670	5.26E-09	9.42E-08	4.17E-08	ESR1/RELA/AKT1/TNF/CASP8/NFKBIA/STAT1/HMOX1/GJA1/IL1B/GSTP1/CHUK/IKBKB	13
BP	GO:0007548	sex differentiation	13/108	270/18670	5.50E-09	9.80E-08	4.34E-08	ESR1/AR/CCND1/BCL2/BAX/CASP3/VEGFA/BCL2L1/SOD1/HSPA5/GJA1/ICAM1/NOS3	13
BP	GO:0009408	response to heat	11/108	176/18670	5.97E-09	1.05E-07	4.67E-08	PTGS2/GSK3B/AKT1/CDKN1A/MAPK1/SOD1/HSPA5/HMOX1/NOS3/IL1A/CXCL10	11
BP	GO:0090316	positive regulation of intracellular protein transport	11/108	176/18670	5.97E-09	1.05E-07	4.67E-08	PTGS2/MAPK14/GSK3B/BCL2/TP53/CASP8/MAPK1/ERBB2/IL1B/IFNG/MAPK8	11
BP	GO:0070663	regulation of leukocyte proliferation	12/108	222/18670	6.07E-09	1.07E-07	4.72E-08	BCL2/CDKN1A/IL6R/CASP3/IL4/ERBB2/IL1B/VCAM1/GSTP1/AHR/IGF2/CD40LG	12
BP	GO:0010506	regulation of autophagy	14/108	328/18670	6.40E-09	1.12E-07	4.96E-08	GSK3B/ADRB2/AKT1/BCL2/KDR/CASP3/TP53/MCL1/IL4/IL10RA/HIF1A/HMOX1/IFNG/MAPK8	14
BP	GO:0010821	regulation of mitochondrion organization	11/108	179/18670	7.13E-09	1.23E-07	5.45E-08	GSK3B/AKT1/BCL2/BAX/KDR/TP53/MMP9/CASP8/BCL2L1/HIF1A/MAPK8	11
BP	GO:0071347	cellular response to interleukin-1	11/108	179/18670	7.13E-09	1.23E-07	5.45E-08	RELA/CCL2/CXCL8/NFKBIA/HIF1A/ICAM1/IL1B/IL1A/HAS2/CHUK/IKBKB	11
BP	GO:2001235	positive regulation of apoptotic signaling pathway	11/108	179/18670	7.13E-09	1.23E-07	5.45E-08	GSK3B/BCL2/BAX/TP53/MCL1/MMP9/CASP8/BCL2L1/SOD1/CAV1/MAPK8	11
BP	GO:0032147	activation of protein kinase activity	14/108	333/18670	7.75E-09	1.33E-07	5.90E-08	MAPK14/ADRB2/AKT1/TNF/IL6R/IL4/EGFR/VEGFA/MAPK1/EGF/SOD1/CDK1/IL1B/CD40LG	14
BP	GO:0030522	intracellular receptor signaling pathway	13/108	278/18670	7.80E-09	1.33E-07	5.91E-08	ESR1/AR/PPARG/RELA/CASP8/ESR2/NFKBIA/NR1I2/PARP1/AHR/NR1I3/PPARA/NR3C1	13
BP	GO:0033135	regulation of peptidyl-serine phosphorylation	10/108	139/18670	7.86E-09	1.34E-07	5.93E-08	PTGS2/AKT1/BCL2/BAX/TNF/OPRD1/EGFR/VEGFA/CAV1/IFNG	10
BP	GO:0000082	G1/S transition of mitotic cell cycle	13/108	279/18670	8.15E-09	1.38E-07	6.12E-08	CDK2/AKT1/CCND1/BCL2/CDKN1A/BAX/TP53/CCL2/EGFR/CDK1/MYC/CYP1A1/PPP3CA	13
BP	GO:0032091	negative regulation of protein binding	9/108	103/18670	8.26E-09	1.39E-07	6.17E-08	GSK3B/ADRB2/AKT1/BAX/HSPA5/CAV1/PPARA/MAPK8/SLPI	9
BP	GO:0008217	regulation of blood pressure	11/108	182/18670	8.48E-09	1.42E-07	6.29E-08	NOS2/PTGS1/AR/PPARG/PTGS2/ADRB2/SOD1/HMOX1/GJA1/NOS3/PPARA	11
BP	GO:0051881	regulation of mitochondrial membrane potential	8/108	72/18670	8.49E-09	1.42E-07	6.29E-08	AKT1/BCL2/BAX/KDR/OPRD1/BCL2L1/SOD1/PARP1	8
BP	GO:0007596	blood coagulation	14/108	336/18670	8.69E-09	1.44E-07	6.40E-08	F7/PLAU/PRKCA/MAPK1/CAV1/F3/NOS3/PLAT/THBD/SERPINE1/COL1A1/NFE2L2/COL3A1/CD40LG	14
BP	GO:1902175	regulation of oxidative stress-induced intrinsic apoptotic signaling pathway	6/108	27/18670	8.73E-09	1.45E-07	6.41E-08	AKT1/MCL1/SOD1/HIF1A/NFE2L2/PARP1	6
BP	GO:0008630	intrinsic apoptotic signaling pathway in response to DNA damage	9/108	104/18670	9.00E-09	1.48E-07	6.58E-08	BCL2/CDKN1A/BAX/CASP9/TNF/TP53/MCL1/BCL2L1/HMOX1	9
BP	GO:2001239	regulation of extrinsic apoptotic signaling pathway in absence of ligand	7/108	47/18670	9.26E-09	1.52E-07	6.73E-08	AKT1/BCL2/TNF/MCL1/BCL2L1/IL1B/IL1A	7
BP	GO:0006801	superoxide metabolic process	8/108	73/18670	9.49E-09	1.53E-07	6.77E-08	NOS2/TNF/EGFR/SOD1/NOS3/MPO/GSTP1/NFE2L2	8
BP	GO:0031100	animal organ regeneration	8/108	73/18670	9.49E-09	1.53E-07	6.77E-08	PPARG/CCND1/CDKN1A/F7/EGFR/CDK1/HMOX1/GSTP1	8
BP	GO:0043627	response to estrogen	8/108	73/18670	9.49E-09	1.53E-07	6.77E-08	ESR1/PPARG/CCND1/F7/CA2/MAPK1/HMOX1/CAV1	8
BP	GO:0042098	T cell proliferation	11/108	184/18670	9.50E-09	1.53E-07	6.77E-08	BAX/IL6R/CASP3/TP53/IL4/ERBB2/GJA1/IL1B/VCAM1/IGF2/CD40LG	11
BP	GO:2000045	regulation of G1/S transition of mitotic cell cycle	11/108	184/18670	9.50E-09	1.53E-07	6.77E-08	CDK2/AKT1/CCND1/BCL2/CDKN1A/BAX/TP53/CCL2/EGFR/CDK1/CYP1A1	11
BP	GO:0001667	ameboidal-type cell migration	16/108	462/18670	9.63E-09	1.54E-07	6.83E-08	PPARG/PTGS2/DPP4/AKT1/KDR/JUN/MMP9/IL4/PRKCA/VEGFA/HIF1A/HMOX1/NOS3/IFNG/HAS2/NFE2L2	16
BP	GO:0033138	positive regulation of peptidyl-serine phosphorylation	9/108	105/18670	9.79E-09	1.56E-07	6.91E-08	PTGS2/AKT1/BCL2/TNF/OPRD1/EGFR/VEGFA/CAV1/IFNG	9
BP	GO:1903708	positive regulation of hemopoiesis	11/108	185/18670	1.01E-08	1.59E-07	7.07E-08	MAPK14/TNF/JUN/IL4/CASP8/PRKCA/CA2/FOS/HIF1A/STAT1/IFNG	11
BP	GO:0007599	hemostasis	14/108	341/18670	1.05E-08	1.65E-07	7.33E-08	F7/PLAU/PRKCA/MAPK1/CAV1/F3/NOS3/PLAT/THBD/SERPINE1/COL1A1/NFE2L2/COL3A1/CD40LG	14
BP	GO:0050817	coagulation	14/108	342/18670	1.09E-08	1.71E-07	7.58E-08	F7/PLAU/PRKCA/MAPK1/CAV1/F3/NOS3/PLAT/THBD/SERPINE1/COL1A1/NFE2L2/COL3A1/CD40LG	14
BP	GO:0051403	stress-activated MAPK cascade	13/108	286/18670	1.10E-08	1.71E-07	7.60E-08	MAPK14/AKT1/TNF/EGFR/VEGFA/MAPK1/MYC/IL1B/GSTP1/CHUK/CD40LG/IKBKB/MAPK8	13
BP	GO:1905475	regulation of protein localization to membrane	11/108	187/18670	1.12E-08	1.75E-07	7.77E-08	AR/AKT1/BCL2/TNF/TP53/CASP8/EGFR/BCL2L1/ERBB2/IFNG/MAPK8	11
BP	GO:0051341	regulation of oxidoreductase activity	9/108	107/18670	1.16E-08	1.80E-07	7.97E-08	AKT1/TNF/EGFR/POR/HIF1A/CAV1/IL1B/NOS3/IFNG	9
BP	GO:0030857	negative regulation of epithelial cell differentiation	7/108	49/18670	1.25E-08	1.94E-07	8.58E-08	GSK3B/CCND1/MMP9/VEGFA/STAT1/CAV1/IFNG	7
BP	GO:0043122	regulation of I-kappaB kinase/NF-kappaB signaling	12/108	237/18670	1.26E-08	1.94E-07	8.61E-08	ESR1/RELA/AKT1/TNF/CASP8/STAT1/HMOX1/GJA1/IL1B/GSTP1/CHUK/IKBKB	12
BP	GO:0042063	gliogenesis	13/108	290/18670	1.29E-08	1.98E-07	8.78E-08	PPARG/RELA/AKT1/TNF/CCL2/EGFR/MAPK1/SOD1/CDK1/ERBB2/IL1B/IFNG/GSTP1	13
BP	GO:0042310	vasoconstriction	8/108	76/18670	1.31E-08	2.01E-07	8.89E-08	PTGS2/AKT1/CHRM3/SLC6A4/EGFR/CAV1/GJA1/ICAM1	8
BP	GO:1903706	regulation of hemopoiesis	16/108	475/18670	1.42E-08	2.16E-07	9.59E-08	MAPK14/TNF/JUN/IL4/CASP8/PRKCA/CA2/FOS/NFKBIA/SOD1/HIF1A/STAT1/ERBB2/MYC/IFNG/NFE2L2	16
BP	GO:0050999	regulation of nitric-oxide synthase activity	7/108	51/18670	1.67E-08	2.53E-07	1.12E-07	AKT1/TNF/EGFR/HIF1A/CAV1/IL1B/NOS3	7
BP	GO:0032352	positive regulation of hormone metabolic process	5/108	15/18670	1.69E-08	2.54E-07	1.13E-07	TNF/POR/HIF1A/IL1B/IFNG	5
BP	GO:0034349	glial cell apoptotic process	5/108	15/18670	1.69E-08	2.54E-07	1.13E-07	CASP9/CASP3/TP53/CCL2/PRKCA	5
BP	GO:1990748	cellular detoxification	9/108	112/18670	1.73E-08	2.59E-07	1.15E-07	PTGS1/PTGS2/TNF/SOD1/NOS3/MPO/GSTP1/NFE2L2/GSTM1	9
BP	GO:0044843	cell cycle G1/S phase transition	13/108	298/18670	1.78E-08	2.65E-07	1.17E-07	CDK2/AKT1/CCND1/BCL2/CDKN1A/BAX/TP53/CCL2/EGFR/CDK1/MYC/CYP1A1/PPP3CA	13
BP	GO:0090068	positive regulation of cell cycle process	13/108	298/18670	1.78E-08	2.65E-07	1.17E-07	CDK2/AKT1/CCND1/CDKN1A/BAX/TP53/EGFR/EGF/CDK1/CYP1A1/IL1B/IL1A/IGF2	13
BP	GO:0071260	cellular response to mechanical stimulus	8/108	79/18670	1.79E-08	2.65E-07	1.17E-07	PTGS2/AKT1/CASP8/EGFR/GJA1/IL1B/COL1A1/MAPK8	8
BP	GO:0046620	regulation of organ growth	9/108	113/18670	1.87E-08	2.76E-07	1.22E-07	MAPK14/AKT1/SLC6A4/MAPK1/POR/SOD1/CDK1/GJA1/PPARA	9
BP	GO:0010952	positive regulation of peptidase activity	11/108	197/18670	1.93E-08	2.83E-07	1.26E-07	PPARG/MAPK14/BAX/CASP9/TNF/CASP8/CAV1/MYC/F3/CTSD/CYCS	11
BP	GO:0032770	positive regulation of monooxygenase activity	6/108	31/18670	2.13E-08	3.10E-07	1.38E-07	AKT1/TNF/POR/HIF1A/IL1B/IFNG	6
BP	GO:1902895	positive regulation of pri-miRNA transcription by RNA polymerase II	6/108	31/18670	2.13E-08	3.10E-07	1.38E-07	RELA/JUN/TP53/FOS/HIF1A/NR3C1	6
BP	GO:0010822	positive regulation of mitochondrion organization	9/108	116/18670	2.36E-08	3.42E-07	1.52E-07	GSK3B/BCL2/BAX/KDR/TP53/MMP9/CASP8/HIF1A/MAPK8	9
BP	GO:0043535	regulation of blood vessel endothelial cell migration	10/108	156/18670	2.38E-08	3.45E-07	1.53E-07	PPARG/PTGS2/AKT1/KDR/PRKCA/VEGFA/HIF1A/HMOX1/NOS3/NFE2L2	10
BP	GO:0050870	positive regulation of T cell activation	11/108	202/18670	2.50E-08	3.59E-07	1.59E-07	DPP4/AKT1/IL6R/CCL2/IL4/CAV1/IL1B/VCAM1/IFNG/IGF2/CD40LG	11
BP	GO:1902806	regulation of cell cycle G1/S phase transition	11/108	202/18670	2.50E-08	3.59E-07	1.59E-07	CDK2/AKT1/CCND1/BCL2/CDKN1A/BAX/TP53/CCL2/EGFR/CDK1/CYP1A1	11
BP	GO:0002763	positive regulation of myeloid leukocyte differentiation	7/108	54/18670	2.52E-08	3.60E-07	1.60E-07	TNF/JUN/CASP8/PRKCA/CA2/FOS/IFNG	7
BP	GO:0043467	regulation of generation of precursor metabolites and energy	10/108	157/18670	2.53E-08	3.60E-07	1.60E-07	NOS2/GSK3B/AKT1/TP53/IL4/HIF1A/CDK1/IFNG/PPARA/IGF2	10
BP	GO:0002761	regulation of myeloid leukocyte differentiation	9/108	117/18670	2.54E-08	3.60E-07	1.60E-07	TNF/JUN/IL4/CASP8/PRKCA/CA2/FOS/MYC/IFNG	9
BP	GO:0009895	negative regulation of catabolic process	13/108	308/18670	2.64E-08	3.72E-07	1.65E-07	NOS2/MAPK14/RELA/AKT1/BCL2/TNF/TP53/MCL1/EGFR/IL10RA/HMOX1/IL1B/PPARA	13
BP	GO:0030198	extracellular matrix organization	14/108	368/18670	2.73E-08	3.84E-07	1.70E-07	DPP4/KDR/TNF/MMP1/MMP2/MMP9/MMP3/ICAM1/VCAM1/SERPINE1/COL1A1/HAS2/COL3A1/SPP1	14
BP	GO:0043062	extracellular structure organization	14/108	369/18670	2.83E-08	3.96E-07	1.76E-07	DPP4/KDR/TNF/MMP1/MMP2/MMP9/MMP3/ICAM1/VCAM1/SERPINE1/COL1A1/HAS2/COL3A1/SPP1	14
BP	GO:0001541	ovarian follicle development	7/108	55/18670	2.88E-08	4.02E-07	1.78E-07	ESR1/BCL2/BAX/VEGFA/BCL2L1/SOD1/ICAM1	7
BP	GO:0097756	negative regulation of blood vessel diameter	8/108	84/18670	2.92E-08	4.06E-07	1.80E-07	PTGS2/AKT1/CHRM3/SLC6A4/EGFR/CAV1/GJA1/ICAM1	8
BP	GO:0006816	calcium ion transport	15/108	434/18670	2.99E-08	4.15E-07	1.84E-07	PTGS2/CALM2/BCL2/BAX/CCL2/OPRM1/OPRD1/EGF/CAV1/GJA1/ICAM1/NOS3/CXCL11/CXCL10/PPP3CA	15
BP	GO:1904705	regulation of vascular smooth muscle cell proliferation	8/108	85/18670	3.21E-08	4.41E-07	1.96E-07	PPARG/CDKN1A/TNF/JUN/MMP2/MMP9/HMOX1/GSTP1	8
BP	GO:1990874	vascular smooth muscle cell proliferation	8/108	85/18670	3.21E-08	4.41E-07	1.96E-07	PPARG/CDKN1A/TNF/JUN/MMP2/MMP9/HMOX1/GSTP1	8
BP	GO:0071456	cellular response to hypoxia	11/108	207/18670	3.22E-08	4.41E-07	1.96E-07	PTGS2/AKT1/BCL2/TP53/OPRD1/VEGFA/HIF1A/HMOX1/MYC/ICAM1/NFE2L2	11
BP	GO:0050670	regulation of lymphocyte proliferation	11/108	208/18670	3.38E-08	4.60E-07	2.04E-07	BCL2/CDKN1A/IL6R/CASP3/IL4/ERBB2/IL1B/VCAM1/AHR/IGF2/CD40LG	11
BP	GO:1901215	negative regulation of neuron death	11/108	208/18670	3.38E-08	4.60E-07	2.04E-07	GSK3B/AKT1/BCL2/BAX/JUN/CCL2/BCL2L1/SOD1/HIF1A/HMOX1/PPARA	11
BP	GO:0031098	stress-activated protein kinase signaling cascade	13/108	315/18670	3.43E-08	4.66E-07	2.06E-07	MAPK14/AKT1/TNF/EGFR/VEGFA/MAPK1/MYC/IL1B/GSTP1/CHUK/CD40LG/IKBKB/MAPK8	13
BP	GO:0031649	heat generation	5/108	17/18670	3.45E-08	4.67E-07	2.07E-07	PTGS2/ADRB2/TNF/IL1B/IL1A	5
BP	GO:0060249	anatomical structure homeostasis	15/108	439/18670	3.48E-08	4.68E-07	2.08E-07	PTGS2/ADRB2/BCL2/BAX/PRKCA/CA2/EGFR/VEGFA/MAPK1/SOD1/HIF1A/MYC/NOS3/PARP1/SPP1	15
BP	GO:0032944	regulation of mononuclear cell proliferation	11/108	209/18670	3.55E-08	4.75E-07	2.10E-07	BCL2/CDKN1A/IL6R/CASP3/IL4/ERBB2/IL1B/VCAM1/AHR/IGF2/CD40LG	11
BP	GO:0071229	cellular response to acid chemical	11/108	209/18670	3.55E-08	4.75E-07	2.10E-07	PPARG/AKT1/KDR/TNF/SLC6A4/MMP2/EGFR/VEGFA/BCL2L1/COL1A1/COL3A1	11
BP	GO:0045931	positive regulation of mitotic cell cycle	10/108	163/18670	3.62E-08	4.82E-07	2.14E-07	AKT1/CCND1/PRKCA/EGFR/EGF/CDK1/CYP1A1/IL1B/IL1A/IGF2	10
BP	GO:1905477	positive regulation of protein localization to membrane	9/108	122/18670	3.66E-08	4.86E-07	2.16E-07	AKT1/BCL2/TNF/TP53/CASP8/EGFR/ERBB2/IFNG/MAPK8	9
BP	GO:0043525	positive regulation of neuron apoptotic process	7/108	57/18670	3.71E-08	4.91E-07	2.18E-07	BAX/CASP9/TNF/JUN/CASP3/TP53/MCL1	7
BP	GO:0019229	regulation of vasoconstriction	7/108	58/18670	4.20E-08	5.51E-07	2.44E-07	PTGS2/AKT1/CHRM3/EGFR/CAV1/GJA1/ICAM1	7
BP	GO:0051101	regulation of DNA binding	9/108	124/18670	4.22E-08	5.51E-07	2.44E-07	PPARG/JUN/MMP9/EGF/NFKBIA/HMOX1/IFNG/PARP1/MAPK8	9
BP	GO:0034103	regulation of tissue remodeling	8/108	88/18670	4.23E-08	5.51E-07	2.44E-07	BAX/TP53/PRKCA/CA2/EGFR/GJA1/SPP1/PPP3CA	8
BP	GO:1900407	regulation of cellular response to oxidative stress	8/108	88/18670	4.23E-08	5.51E-07	2.44E-07	AKT1/TNF/MCL1/MMP3/SOD1/HIF1A/NFE2L2/PARP1	8
BP	GO:0071375	cellular response to peptide hormone stimulus	13/108	321/18670	4.29E-08	5.57E-07	2.47E-07	PPARG/GSK3B/RELA/AKT1/CA2/POR/STAT1/CAV1/IL1B/GSTP1/NFE2L2/PARP1/IGF2	13
BP	GO:0045471	response to ethanol	9/108	125/18670	4.53E-08	5.87E-07	2.60E-07	CCND1/OPRM1/HTR3A/CASP8/SOD1/CDK1/ICAM1/VCAM1/GSTP1	9
BP	GO:1901030	positive regulation of mitochondrial outer membrane permeabilization involved in apoptotic signaling pathway	6/108	35/18670	4.61E-08	5.95E-07	2.64E-07	GSK3B/BCL2/BAX/TP53/CASP8/MAPK8	6
BP	GO:0001836	release of cytochrome c from mitochondria	7/108	59/18670	4.74E-08	6.10E-07	2.70E-07	AKT1/BCL2/BAX/JUN/TP53/MMP9/BCL2L1	7
BP	GO:0035994	response to muscle stretch	5/108	18/18670	4.76E-08	6.10E-07	2.70E-07	MAPK14/RELA/JUN/FOS/NFKBIA	5
BP	GO:0018107	peptidyl-threonine phosphorylation	9/108	126/18670	4.85E-08	6.20E-07	2.75E-07	GSK3B/CALM2/AKT1/BCL2/PRKCA/MAPK1/EGF/CDK1/MAPK8	9
BP	GO:1903035	negative regulation of response to wounding	8/108	90/18670	5.05E-08	6.43E-07	2.85E-07	CDKN1A/PLAU/GJA1/NOS3/PLAT/THBD/SERPINE1/SPP1	8
BP	GO:0043491	protein kinase B signaling	12/108	269/18670	5.12E-08	6.50E-07	2.88E-07	ESR1/AKT1/KDR/TNF/CCL2/F7/EGFR/EGF/ERBB2/F3/IL1B/IGF2	12
BP	GO:0036294	cellular response to decreased oxygen levels	11/108	217/18670	5.22E-08	6.56E-07	2.91E-07	PTGS2/AKT1/BCL2/TP53/OPRD1/VEGFA/HIF1A/HMOX1/MYC/ICAM1/NFE2L2	11
BP	GO:0043393	regulation of protein binding	11/108	217/18670	5.22E-08	6.56E-07	2.91E-07	GSK3B/ADRB2/AKT1/BCL2/BAX/MMP9/HSPA5/CAV1/PPARA/MAPK8/SLPI	11
BP	GO:0050920	regulation of chemotaxis	11/108	217/18670	5.22E-08	6.56E-07	2.91E-07	MAPK14/KDR/IL6R/CCL2/CXCL8/F7/VEGFA/F3/SERPINE1/GSTP1/CXCL10	11
BP	GO:0014909	smooth muscle cell migration	8/108	91/18670	5.51E-08	6.89E-07	3.06E-07	BCL2/PLAU/PLAT/SERPINE1/HAS2/GSTP1/NFE2L2/IGFBP3	8
BP	GO:0002687	positive regulation of leukocyte migration	9/108	128/18670	5.57E-08	6.92E-07	3.07E-07	MAPK14/TNF/IL6R/CXCL8/F7/VEGFA/ICAM1/SERPINE1/CXCL10	9
BP	GO:0010595	positive regulation of endothelial cell migration	9/108	128/18670	5.57E-08	6.92E-07	3.07E-07	PTGS2/AKT1/KDR/PRKCA/VEGFA/HIF1A/HMOX1/NOS3/NFE2L2	9
BP	GO:2001244	positive regulation of intrinsic apoptotic signaling pathway	7/108	61/18670	6.01E-08	7.45E-07	3.30E-07	BCL2/BAX/TP53/MCL1/BCL2L1/SOD1/CAV1	7
BP	GO:0043270	positive regulation of ion transport	12/108	275/18670	6.52E-08	8.05E-07	3.57E-07	CALM2/ADRB2/AKT1/BAX/CCL2/SLC6A4/HTR3A/CAV1/IL1B/IFNG/CXCL11/CXCL10	12
BP	GO:0036473	cell death in response to oxidative stress	8/108	93/18670	6.54E-08	8.05E-07	3.57E-07	AKT1/BCL2/MCL1/MMP3/SOD1/HIF1A/NFE2L2/PARP1	8
BP	GO:0046824	positive regulation of nucleocytoplasmic transport	7/108	62/18670	6.74E-08	8.27E-07	3.67E-07	PTGS2/MAPK14/GSK3B/TP53/MAPK1/IL1B/IFNG	7
BP	GO:0051251	positive regulation of lymphocyte activation	13/108	334/18670	6.81E-08	8.33E-07	3.69E-07	DPP4/AKT1/BCL2/CDKN1A/IL6R/CCL2/IL4/CAV1/IL1B/VCAM1/IFNG/IGF2/CD40LG	13
BP	GO:0030595	leukocyte chemotaxis	11/108	224/18670	7.22E-08	8.80E-07	3.90E-07	MAPK14/IL6R/CCL2/CXCL8/F7/VEGFA/IL1B/SERPINE1/CXCL11/CXCL2/CXCL10	11
BP	GO:0043280	positive regulation of cysteine-type endopeptidase activity involved in apoptotic process	9/108	132/18670	7.27E-08	8.83E-07	3.91E-07	PPARG/BAX/CASP9/TNF/CASP8/MYC/F3/CTSD/CYCS	9
BP	GO:0043405	regulation of MAP kinase activity	13/108	337/18670	7.56E-08	9.16E-07	4.06E-07	MAPK14/TNF/EGFR/VEGFA/MAPK1/EGF/SOD1/CDK1/ERBB2/CAV1/IL1B/GSTP1/CD40LG	13
BP	GO:0032102	negative regulation of response to external stimulus	14/108	400/18670	7.69E-08	9.29E-07	4.12E-07	PPARG/CDKN1A/CCL2/IL4/PLAU/SOD1/GJA1/NOS3/PLAT/THBD/SERPINE1/GSTP1/PPARA/SPP1	14
BP	GO:0001959	regulation of cytokine-mediated signaling pathway	10/108	177/18670	7.90E-08	9.51E-07	4.21E-07	PPARG/TNF/CASP8/HIF1A/STAT1/CAV1/IFNG/GSTP1/CHUK/IKBKB	10
BP	GO:0018210	peptidyl-threonine modification	9/108	134/18670	8.28E-08	9.93E-07	4.40E-07	GSK3B/CALM2/AKT1/BCL2/PRKCA/MAPK1/EGF/CDK1/MAPK8	9
BP	GO:0060135	maternal process involved in female pregnancy	7/108	64/18670	8.44E-08	1.01E-06	4.47E-07	ESR1/AR/PTGS2/AKT1/MAPK1/GJA1/SPP1	7
BP	GO:0051767	nitric-oxide synthase biosynthetic process	5/108	20/18670	8.54E-08	1.01E-06	4.50E-07	KDR/CCL2/STAT1/IFNG/GSTP1	5
BP	GO:0051769	regulation of nitric-oxide synthase biosynthetic process	5/108	20/18670	8.54E-08	1.01E-06	4.50E-07	KDR/CCL2/STAT1/IFNG/GSTP1	5
BP	GO:0050921	positive regulation of chemotaxis	9/108	135/18670	8.82E-08	1.05E-06	4.63E-07	MAPK14/KDR/IL6R/CXCL8/F7/VEGFA/F3/SERPINE1/CXCL10	9
BP	GO:0032409	regulation of transporter activity	12/108	283/18670	8.92E-08	1.05E-06	4.67E-07	PPARG/CALM2/ADRB2/BCL2/CCL2/OPRM1/HTR3A/MMP9/PON1/CAV1/GJA1/IFNG	12
BP	GO:0003012	muscle system process	15/108	472/18670	8.97E-08	1.05E-06	4.67E-07	PTGS2/CALM2/ADRB2/CHRM3/PRKCA/SOD1/HMOX1/CAV1/GJA1/IL1B/NOS3/PARP1/PPARA/CHUK/PPP3CA	15
BP	GO:0050708	regulation of protein secretion	15/108	472/18670	8.97E-08	1.05E-06	4.67E-07	NOS2/DPP4/MAPK14/TNF/OPRM1/PRKCA/EGFR/HIF1A/GJA1/IL1B/IFNG/IL1A/CHUK/CD40LG/PPP3CA	15
BP	GO:0001894	tissue homeostasis	11/108	229/18670	9.03E-08	1.05E-06	4.67E-07	PTGS2/ADRB2/BCL2/BAX/PRKCA/CA2/EGFR/VEGFA/SOD1/NOS3/SPP1	11
BP	GO:0032388	positive regulation of intracellular transport	11/108	229/18670	9.03E-08	1.05E-06	4.67E-07	PTGS2/MAPK14/GSK3B/BCL2/TP53/CASP8/MAPK1/ERBB2/IL1B/IFNG/MAPK8	11
BP	GO:1902042	negative regulation of extrinsic apoptotic signaling pathway via death domain receptors	6/108	39/18670	9.10E-08	1.05E-06	4.67E-07	CASP8/BCL2L1/HMOX1/ICAM1/NOS3/SERPINE1	6
BP	GO:1902882	regulation of response to oxidative stress	8/108	97/18670	9.10E-08	1.05E-06	4.67E-07	AKT1/TNF/MCL1/MMP3/SOD1/HIF1A/NFE2L2/PARP1	8
BP	GO:0043534	blood vessel endothelial cell migration	10/108	180/18670	9.25E-08	1.07E-06	4.74E-07	PPARG/PTGS2/AKT1/KDR/PRKCA/VEGFA/HIF1A/HMOX1/NOS3/NFE2L2	10
BP	GO:0034976	response to endoplasmic reticulum stress	12/108	285/18670	9.63E-08	1.11E-06	4.91E-07	GSK3B/CCND1/BCL2/BAX/JUN/TP53/CCL2/CXCL8/BCL2L1/HSPA5/CAV1/NFE2L2	12
BP	GO:2001243	negative regulation of intrinsic apoptotic signaling pathway	8/108	98/18670	9.86E-08	1.13E-06	5.02E-07	PTGS2/AKT1/BCL2/MCL1/MMP9/BCL2L1/HIF1A/NFE2L2	8
BP	GO:0098754	detoxification	9/108	137/18670	1.00E-07	1.15E-06	5.08E-07	PTGS1/PTGS2/TNF/SOD1/NOS3/MPO/GSTP1/NFE2L2/GSTM1	9
BP	GO:0045428	regulation of nitric oxide biosynthetic process	7/108	66/18670	1.05E-07	1.20E-06	5.30E-07	PTGS2/AKT1/TNF/CAV1/ICAM1/IL1B/IFNG	7
BP	GO:0070838	divalent metal ion transport	15/108	479/18670	1.09E-07	1.24E-06	5.48E-07	PTGS2/CALM2/BCL2/BAX/CCL2/OPRM1/OPRD1/EGF/CAV1/GJA1/ICAM1/NOS3/CXCL11/CXCL10/PPP3CA	15
BP	GO:0055093	response to hyperoxia	5/108	21/18670	1.12E-07	1.26E-06	5.61E-07	PPARG/CDKN1A/CAV1/CYP1A1/COL1A1	5
BP	GO:0150077	regulation of neuroinflammatory response	6/108	41/18670	1.24E-07	1.40E-06	6.22E-07	PTGS2/TNF/MMP9/IL4/MMP3/IL1B	6
BP	GO:0001558	regulation of cell growth	14/108	416/18670	1.25E-07	1.40E-06	6.22E-07	PPARG/GSK3B/AKT1/BCL2/CDKN1A/TP53/ESR2/EGFR/VEGFA/ERBB2/GJA1/PPARA/SPP1/IGFBP3	14
BP	GO:0072511	divalent inorganic cation transport	15/108	486/18670	1.31E-07	1.47E-06	6.53E-07	PTGS2/CALM2/BCL2/BAX/CCL2/OPRM1/OPRD1/EGF/CAV1/GJA1/ICAM1/NOS3/CXCL11/CXCL10/PPP3CA	15
BP	GO:0098869	cellular oxidant detoxification	8/108	102/18670	1.35E-07	1.51E-06	6.70E-07	PTGS1/PTGS2/TNF/SOD1/NOS3/MPO/GSTP1/NFE2L2	8
BP	GO:0042698	ovulation cycle	7/108	69/18670	1.43E-07	1.59E-06	7.06E-07	ESR1/CASP3/OPRM1/EGFR/HSPA5/NOS3/HAS2	7
BP	GO:0050766	positive regulation of phagocytosis	7/108	69/18670	1.43E-07	1.59E-06	7.06E-07	PPARG/TNF/CCL2/SOD1/IL1B/IL2RB/IFNG	7
BP	GO:0006606	protein import into nucleus	9/108	143/18670	1.45E-07	1.61E-06	7.13E-07	PTGS2/MAPK14/AKT1/CDKN1A/TP53/MAPK1/NFKBIA/IFNG/PPP3CA	9
BP	GO:0060759	regulation of response to cytokine stimulus	10/108	190/18670	1.54E-07	1.70E-06	7.53E-07	PPARG/TNF/CASP8/HIF1A/STAT1/CAV1/IFNG/GSTP1/CHUK/IKBKB	10
BP	GO:0014812	muscle cell migration	8/108	104/18670	1.57E-07	1.73E-06	7.68E-07	BCL2/PLAU/PLAT/SERPINE1/HAS2/GSTP1/NFE2L2/IGFBP3	8
BP	GO:0071478	cellular response to radiation	10/108	191/18670	1.61E-07	1.77E-06	7.87E-07	PTGS2/MAPK14/CDKN1A/BAX/CASP9/TP53/BCL2L1/HSPA5/MYC/PARP1	10
BP	GO:0045429	positive regulation of nitric oxide biosynthetic process	6/108	43/18670	1.67E-07	1.83E-06	8.12E-07	PTGS2/AKT1/TNF/ICAM1/IL1B/IFNG	6
BP	GO:0043112	receptor metabolic process	10/108	192/18670	1.69E-07	1.85E-06	8.21E-07	PPARG/TNF/CXCL8/VEGFA/EGF/HIF1A/CAV1/SELE/IFNG/PPARA	10
BP	GO:0031334	positive regulation of protein-containing complex assembly	11/108	244/18670	1.72E-07	1.87E-06	8.30E-07	ESR1/GSK3B/BAX/TNF/TP53/MMP1/MMP3/VEGFA/ICAM1/IFNG/PARP1	11
BP	GO:0055123	digestive system development	9/108	146/18670	1.73E-07	1.88E-06	8.34E-07	BCL2/CDKN1A/TNF/CXCL8/EGFR/HIF1A/CYP1A1/COL3A1/IGF2	9
BP	GO:0048568	embryonic organ development	14/108	428/18670	1.76E-07	1.91E-06	8.47E-07	AKT1/KDR/TNF/TP53/CXCL8/CASP8/EGFR/VEGFA/MAPK1/SOD1/HIF1A/GJA1/RUNX2/IGF2	14
BP	GO:0018108	peptidyl-tyrosine phosphorylation	13/108	363/18670	1.79E-07	1.93E-06	8.56E-07	KDR/TNF/IL6R/TP53/IL4/EGFR/VEGFA/EGF/ERBB2/CAV1/ICAM1/IFNG/IGF2	13
BP	GO:0048872	homeostasis of number of cells	11/108	246/18670	1.86E-07	2.01E-06	8.90E-07	MAPK14/AKT1/BCL2/BAX/CASP3/VEGFA/SOD1/HIF1A/STAT1/HMOX1/NOS3	11
BP	GO:0002791	regulation of peptide secretion	15/108	500/18670	1.89E-07	2.03E-06	9.00E-07	NOS2/DPP4/MAPK14/TNF/OPRM1/PRKCA/EGFR/HIF1A/GJA1/IL1B/IFNG/IL1A/CHUK/CD40LG/PPP3CA	15
BP	GO:0034105	positive regulation of tissue remodeling	6/108	44/18670	1.92E-07	2.05E-06	9.08E-07	BAX/PRKCA/CA2/EGFR/SPP1/PPP3CA	6
BP	GO:1901028	regulation of mitochondrial outer membrane permeabilization involved in apoptotic signaling pathway	6/108	44/18670	1.92E-07	2.05E-06	9.08E-07	GSK3B/BCL2/BAX/TP53/CASP8/MAPK8	6
BP	GO:1904407	positive regulation of nitric oxide metabolic process	6/108	44/18670	1.92E-07	2.05E-06	9.08E-07	PTGS2/AKT1/TNF/ICAM1/IL1B/IFNG	6
BP	GO:0061180	mammary gland epithelium development	7/108	72/18670	1.93E-07	2.05E-06	9.08E-07	ESR1/AR/AKT1/CCND1/BAX/MAPK1/HIF1A	7
BP	GO:0018212	peptidyl-tyrosine modification	13/108	366/18670	1.96E-07	2.08E-06	9.22E-07	KDR/TNF/IL6R/TP53/IL4/EGFR/VEGFA/EGF/ERBB2/CAV1/ICAM1/IFNG/IGF2	13
BP	GO:0051092	positive regulation of NF-kappaB transcription factor activity	9/108	149/18670	2.06E-07	2.17E-06	9.62E-07	AR/RELA/TNF/CAV1/ICAM1/IL1B/CHUK/CD40LG/IKBKB	9
BP	GO:2001056	positive regulation of cysteine-type endopeptidase activity	9/108	149/18670	2.06E-07	2.17E-06	9.62E-07	PPARG/BAX/CASP9/TNF/CASP8/MYC/F3/CTSD/CYCS	9
BP	GO:0045926	negative regulation of growth	11/108	249/18670	2.10E-07	2.21E-06	9.80E-07	PPARG/ADRB2/BCL2/CDKN1A/TP53/SLC6A4/ESR2/HIF1A/GJA1/PPARA/SPP1	11
BP	GO:1903524	positive regulation of blood circulation	7/108	73/18670	2.12E-07	2.22E-06	9.85E-07	PTGS2/AKT1/CHRM3/EGFR/CAV1/GJA1/ICAM1	7
BP	GO:0001660	fever generation	4/108	10/18670	2.16E-07	2.26E-06	1.00E-06	PTGS2/TNF/IL1B/IL1A	4
BP	GO:0033157	regulation of intracellular protein transport	11/108	250/18670	2.19E-07	2.28E-06	1.01E-06	PTGS2/MAPK14/GSK3B/BCL2/TP53/CASP8/MAPK1/ERBB2/IL1B/IFNG/MAPK8	11
BP	GO:1900182	positive regulation of protein localization to nucleus	7/108	74/18670	2.33E-07	2.42E-06	1.07E-06	PTGS2/MAPK14/AKT1/MAPK1/CDK1/IFNG/PARP1	7
BP	GO:0006109	regulation of carbohydrate metabolic process	10/108	199/18670	2.36E-07	2.45E-06	1.09E-06	GSK3B/AKT1/TP53/EGF/HIF1A/IFNG/HAS2/PPARA/IGFBP3/IGF2	10
BP	GO:0001701	in utero embryonic development	13/108	373/18670	2.44E-07	2.52E-06	1.12E-06	AR/AKT1/TP53/CASP8/EGFR/VEGFA/BCL2L1/MAPK1/HIF1A/GJA1/NOS3/IGF2/FOSL1	13
BP	GO:0006984	ER-nucleus signaling pathway	6/108	46/18670	2.53E-07	2.60E-06	1.15E-06	GSK3B/TP53/CCL2/CXCL8/HSPA5/NFE2L2	6
BP	GO:1904036	negative regulation of epithelial cell apoptotic process	6/108	46/18670	2.53E-07	2.60E-06	1.15E-06	KDR/IL4/HMOX1/ICAM1/SERPINE1/NFE2L2	6
BP	GO:1903201	regulation of oxidative stress-induced cell death	7/108	75/18670	2.56E-07	2.62E-06	1.16E-06	AKT1/MCL1/MMP3/SOD1/HIF1A/NFE2L2/PARP1	7
BP	GO:0050730	regulation of peptidyl-tyrosine phosphorylation	11/108	256/18670	2.78E-07	2.84E-06	1.26E-06	TNF/IL6R/TP53/IL4/EGFR/VEGFA/EGF/CAV1/ICAM1/IFNG/IGF2	11
BP	GO:0001938	positive regulation of endothelial cell proliferation	8/108	112/18670	2.79E-07	2.84E-06	1.26E-06	AKT1/KDR/JUN/PRKCA/VEGFA/HIF1A/HMOX1/F3	8
BP	GO:0043279	response to alkaloid	8/108	112/18670	2.79E-07	2.84E-06	1.26E-06	PPARG/RELA/CASP3/OPRM1/HTR3A/BCL2L1/HSPA5/ICAM1	8
BP	GO:0046902	regulation of mitochondrial membrane permeability	7/108	76/18670	2.80E-07	2.84E-06	1.26E-06	GSK3B/BCL2/BAX/TP53/CASP8/BCL2L1/MAPK8	7
BP	GO:0061045	negative regulation of wound healing	7/108	76/18670	2.80E-07	2.84E-06	1.26E-06	CDKN1A/PLAU/GJA1/NOS3/PLAT/THBD/SERPINE1	7
BP	GO:0051235	maintenance of location	12/108	315/18670	2.83E-07	2.86E-06	1.27E-06	PPARG/CALM2/AKT1/BAX/TNF/NFKBIA/HSPA5/CAV1/IL1B/CXCL11/PPARA/CXCL10	12
BP	GO:0019430	removal of superoxide radicals	5/108	25/18670	2.86E-07	2.87E-06	1.27E-06	TNF/SOD1/NOS3/MPO/NFE2L2	5
BP	GO:0050927	positive regulation of positive chemotaxis	5/108	25/18670	2.86E-07	2.87E-06	1.27E-06	KDR/CXCL8/F7/VEGFA/F3	5
BP	GO:0070849	response to epidermal growth factor	6/108	47/18670	2.88E-07	2.89E-06	1.28E-06	AKT1/EGFR/MAPK1/ERBB2/COL1A1/GSTP1	6
BP	GO:0043406	positive regulation of MAP kinase activity	11/108	258/18670	3.00E-07	2.99E-06	1.33E-06	MAPK14/TNF/EGFR/VEGFA/MAPK1/EGF/SOD1/CDK1/ERBB2/IL1B/CD40LG	11
BP	GO:0002696	positive regulation of leukocyte activation	13/108	380/18670	3.01E-07	3.00E-06	1.33E-06	DPP4/AKT1/BCL2/CDKN1A/IL6R/CCL2/IL4/CAV1/IL1B/VCAM1/IFNG/IGF2/CD40LG	13
BP	GO:1905952	regulation of lipid localization	9/108	156/18670	3.04E-07	3.02E-06	1.34E-06	PPARG/AKT1/TNF/PON1/EGF/NFKBIA/IL1B/PPARA/SPP1	9
BP	GO:0090257	regulation of muscle system process	11/108	259/18670	3.12E-07	3.09E-06	1.37E-06	PTGS2/CALM2/ADRB2/CHRM3/PRKCA/SOD1/CAV1/NOS3/PARP1/PPARA/PPP3CA	11
BP	GO:0002688	regulation of leukocyte chemotaxis	8/108	114/18670	3.20E-07	3.16E-06	1.40E-06	MAPK14/IL6R/CCL2/CXCL8/F7/VEGFA/SERPINE1/CXCL10	8
BP	GO:0006631	fatty acid metabolic process	13/108	383/18670	3.30E-07	3.25E-06	1.44E-06	PTGS1/PPARG/PTGS2/MAPK14/AKT1/PON1/POR/CAV1/CYP1A1/IL1B/ALOX5/GSTP1/PPARA	13
BP	GO:0032963	collagen metabolic process	8/108	115/18670	3.42E-07	3.36E-06	1.49E-06	PPARG/MMP1/MMP2/MMP9/MMP3/HIF1A/COL1A1/CTSD	8
BP	GO:0046883	regulation of hormone secretion	11/108	262/18670	3.50E-07	3.42E-06	1.51E-06	NOS2/DPP4/TNF/PRKCA/EGFR/HIF1A/GJA1/IL1B/IFNG/SPP1/PPP3CA	11
BP	GO:0030194	positive regulation of blood coagulation	5/108	26/18670	3.52E-07	3.42E-06	1.51E-06	F7/F3/THBD/SERPINE1/NFE2L2	5
BP	GO:0032800	receptor biosynthetic process	5/108	26/18670	3.52E-07	3.42E-06	1.51E-06	PPARG/TNF/HIF1A/IFNG/PPARA	5
BP	GO:0050926	regulation of positive chemotaxis	5/108	26/18670	3.52E-07	3.42E-06	1.51E-06	KDR/CXCL8/F7/VEGFA/F3	5
BP	GO:1900048	positive regulation of hemostasis	5/108	26/18670	3.52E-07	3.42E-06	1.51E-06	F7/F3/THBD/SERPINE1/NFE2L2	5
BP	GO:0090276	regulation of peptide hormone secretion	10/108	208/18670	3.56E-07	3.44E-06	1.52E-06	NOS2/DPP4/TNF/PRKCA/EGFR/HIF1A/GJA1/IL1B/IFNG/PPP3CA	10
BP	GO:0007259	receptor signaling pathway via JAK-STAT	9/108	159/18670	3.58E-07	3.45E-06	1.53E-06	TNF/IL6R/CCL2/IL4/IL10RA/EGF/STAT1/CAV1/IFNG	9
BP	GO:0007569	cell aging	8/108	116/18670	3.65E-07	3.51E-06	1.55E-06	MAPK14/BCL2/CDKN1A/TP53/SOD1/CDK1/ICAM1/SERPINE1	8
BP	GO:1900180	regulation of protein localization to nucleus	8/108	116/18670	3.65E-07	3.51E-06	1.55E-06	PTGS2/MAPK14/GSK3B/AKT1/MAPK1/CDK1/IFNG/PARP1	8
BP	GO:0045913	positive regulation of carbohydrate metabolic process	7/108	79/18670	3.67E-07	3.51E-06	1.56E-06	AKT1/EGF/HIF1A/IFNG/HAS2/PPARA/IGF2	7
BP	GO:0009615	response to virus	12/108	323/18670	3.71E-07	3.54E-06	1.57E-06	MAPK14/RELA/BCL2/TNF/STAT1/CYP1A1/IL1B/IFNG/CXCL10/CHUK/FOSL1/IKBKB	12
BP	GO:0097529	myeloid leukocyte migration	10/108	210/18670	3.88E-07	3.70E-06	1.64E-06	MAPK14/IL6R/CCL2/CXCL8/VEGFA/IL1B/SERPINE1/CXCL11/CXCL2/CXCL10	10
BP	GO:0009409	response to cold	6/108	50/18670	4.21E-07	4.00E-06	1.77E-06	PPARG/ADRB2/CASP8/FOS/NFKBIA/CXCL10	6
BP	GO:0046885	regulation of hormone biosynthetic process	5/108	27/18670	4.30E-07	4.05E-06	1.79E-06	TNF/POR/HIF1A/IL1B/IFNG	5
BP	GO:0050820	positive regulation of coagulation	5/108	27/18670	4.30E-07	4.05E-06	1.79E-06	F7/F3/THBD/SERPINE1/NFE2L2	5
BP	GO:0071450	cellular response to oxygen radical	5/108	27/18670	4.30E-07	4.05E-06	1.79E-06	TNF/SOD1/NOS3/MPO/NFE2L2	5
BP	GO:0071451	cellular response to superoxide	5/108	27/18670	4.30E-07	4.05E-06	1.79E-06	TNF/SOD1/NOS3/MPO/NFE2L2	5
BP	GO:0051170	import into nucleus	9/108	163/18670	4.41E-07	4.14E-06	1.84E-06	PTGS2/MAPK14/AKT1/CDKN1A/TP53/MAPK1/NFKBIA/IFNG/PPP3CA	9
BP	GO:0050867	positive regulation of cell activation	13/108	394/18670	4.54E-07	4.25E-06	1.88E-06	DPP4/AKT1/BCL2/CDKN1A/IL6R/CCL2/IL4/CAV1/IL1B/VCAM1/IFNG/IGF2/CD40LG	13
BP	GO:0001655	urogenital system development	12/108	330/18670	4.66E-07	4.35E-06	1.93E-06	ESR1/AR/BCL2/BAX/CASP9/IL6R/MMP9/CA2/VEGFA/STAT1/MYC/HAS2	12
BP	GO:0032642	regulation of chemokine production	7/108	82/18670	4.74E-07	4.40E-06	1.95E-06	TNF/IL6R/HIF1A/HMOX1/IL1B/IFNG/GSTP1	7
BP	GO:0034644	cellular response to UV	7/108	82/18670	4.74E-07	4.40E-06	1.95E-06	PTGS2/CDKN1A/BAX/CASP9/TP53/MYC/PARP1	7
BP	GO:0007566	embryo implantation	6/108	51/18670	4.75E-07	4.40E-06	1.95E-06	PTGS2/MMP2/MMP9/SOD1/IL1B/SPP1	6
BP	GO:0010623	programmed cell death involved in cell development	4/108	12/18670	5.06E-07	4.66E-06	2.06E-06	BCL2/BAX/IL1B/IL1A	4
BP	GO:0045080	positive regulation of chemokine biosynthetic process	4/108	12/18670	5.06E-07	4.66E-06	2.06E-06	TNF/HMOX1/IL1B/IFNG	4
BP	GO:0032868	response to insulin	11/108	272/18670	5.07E-07	4.66E-06	2.06E-06	PPARG/GSK3B/RELA/AKT1/STAT1/ICAM1/IL1B/GSTP1/PARP1/PPARA/IGF2	11
BP	GO:1902105	regulation of leukocyte differentiation	11/108	272/18670	5.07E-07	4.66E-06	2.06E-06	TNF/JUN/IL4/CASP8/PRKCA/CA2/FOS/SOD1/ERBB2/MYC/IFNG	11
BP	GO:0036296	response to increased oxygen levels	5/108	28/18670	5.22E-07	4.76E-06	2.11E-06	PPARG/CDKN1A/CAV1/CYP1A1/COL1A1	5
BP	GO:1990776	response to angiotensin	5/108	28/18670	5.22E-07	4.76E-06	2.11E-06	PTGS2/RELA/CA2/CAV1/NFE2L2	5
BP	GO:0033209	tumor necrosis factor-mediated signaling pathway	9/108	167/18670	5.42E-07	4.93E-06	2.19E-06	RELA/TNF/CASP8/NFKBIA/STAT1/GSTP1/CHUK/CD40LG/IKBKB	9
BP	GO:0043542	endothelial cell migration	11/108	274/18670	5.46E-07	4.96E-06	2.20E-06	PPARG/PTGS2/DPP4/AKT1/KDR/PRKCA/VEGFA/HIF1A/HMOX1/NOS3/NFE2L2	11
BP	GO:0014910	regulation of smooth muscle cell migration	7/108	84/18670	5.59E-07	5.07E-06	2.25E-06	BCL2/PLAU/SERPINE1/HAS2/GSTP1/NFE2L2/IGFBP3	7
BP	GO:0097696	receptor signaling pathway via STAT	9/108	169/18670	5.99E-07	5.41E-06	2.40E-06	TNF/IL6R/CCL2/IL4/IL10RA/EGF/STAT1/CAV1/IFNG	9
BP	GO:0000303	response to superoxide	5/108	29/18670	6.27E-07	5.66E-06	2.51E-06	TNF/SOD1/NOS3/MPO/NFE2L2	5
BP	GO:2000134	negative regulation of G1/S transition of mitotic cell cycle	8/108	125/18670	6.48E-07	5.83E-06	2.58E-06	CDK2/CCND1/BCL2/CDKN1A/BAX/TP53/CCL2/CDK1	8
BP	GO:0006919	activation of cysteine-type endopeptidase activity involved in apoptotic process	7/108	86/18670	6.57E-07	5.89E-06	2.61E-06	PPARG/BAX/CASP9/TNF/CASP8/F3/CYCS	7
BP	GO:0090559	regulation of membrane permeability	7/108	86/18670	6.57E-07	5.89E-06	2.61E-06	GSK3B/BCL2/BAX/TP53/CASP8/BCL2L1/MAPK8	7
BP	GO:0016241	regulation of macroautophagy	9/108	171/18670	6.61E-07	5.90E-06	2.62E-06	ADRB2/AKT1/KDR/CASP3/TP53/IL4/HIF1A/HMOX1/MAPK8	9
BP	GO:0051353	positive regulation of oxidoreductase activity	6/108	54/18670	6.71E-07	5.97E-06	2.65E-06	AKT1/TNF/POR/HIF1A/IL1B/IFNG	6
BP	GO:0097345	mitochondrial outer membrane permeabilization	6/108	54/18670	6.71E-07	5.97E-06	2.65E-06	GSK3B/BCL2/BAX/TP53/CASP8/MAPK8	6
BP	GO:0002690	positive regulation of leukocyte chemotaxis	7/108	87/18670	7.12E-07	6.31E-06	2.80E-06	MAPK14/IL6R/CXCL8/F7/VEGFA/SERPINE1/CXCL10	7
BP	GO:1901550	regulation of endothelial cell development	4/108	13/18670	7.27E-07	6.42E-06	2.84E-06	TNF/VEGFA/IL1B/IKBKB	4
BP	GO:1903140	regulation of establishment of endothelial barrier	4/108	13/18670	7.27E-07	6.42E-06	2.84E-06	TNF/VEGFA/IL1B/IKBKB	4
BP	GO:0001659	temperature homeostasis	9/108	173/18670	7.29E-07	6.42E-06	2.84E-06	PTGS2/ADRB2/TNF/IL4/VEGFA/CAV1/GJA1/IL1B/IL1A	9
BP	GO:0043620	regulation of DNA-templated transcription in response to stress	8/108	127/18670	7.32E-07	6.43E-06	2.85E-06	RELA/JUN/TP53/VEGFA/HIF1A/HSPA5/HMOX1/NFE2L2	8
BP	GO:0000305	response to oxygen radical	5/108	30/18670	7.49E-07	6.54E-06	2.90E-06	TNF/SOD1/NOS3/MPO/NFE2L2	5
BP	GO:0001844	protein insertion into mitochondrial membrane involved in apoptotic signaling pathway	5/108	30/18670	7.49E-07	6.54E-06	2.90E-06	BCL2/BAX/TP53/CASP8/MAPK8	5
BP	GO:0048147	negative regulation of fibroblast proliferation	5/108	30/18670	7.49E-07	6.54E-06	2.90E-06	PPARG/BAX/TP53/MYC/GSTP1	5
BP	GO:0016049	cell growth	14/108	484/18670	7.74E-07	6.73E-06	2.98E-06	PPARG/GSK3B/AKT1/BCL2/CDKN1A/TP53/ESR2/EGFR/VEGFA/ERBB2/GJA1/PPARA/SPP1/IGFBP3	14
BP	GO:0032602	chemokine production	7/108	89/18670	8.31E-07	7.21E-06	3.20E-06	TNF/IL6R/HIF1A/HMOX1/IL1B/IFNG/GSTP1	7
BP	GO:0015980	energy derivation by oxidation of organic compounds	11/108	286/18670	8.33E-07	7.21E-06	3.20E-06	NOS2/GSK3B/AKT1/TP53/IL4/HIF1A/CDK1/MYC/IFNG/IGF2/CYCS	11
BP	GO:0050796	regulation of insulin secretion	9/108	176/18670	8.42E-07	7.28E-06	3.22E-06	NOS2/DPP4/TNF/PRKCA/HIF1A/GJA1/IL1B/IFNG/PPP3CA	9
BP	GO:0010594	regulation of endothelial cell migration	10/108	229/18670	8.59E-07	7.41E-06	3.28E-06	PPARG/PTGS2/AKT1/KDR/PRKCA/VEGFA/HIF1A/HMOX1/NOS3/NFE2L2	10
BP	GO:0050671	positive regulation of lymphocyte proliferation	8/108	130/18670	8.74E-07	7.52E-06	3.33E-06	BCL2/CDKN1A/IL6R/IL4/IL1B/VCAM1/IGF2/CD40LG	8
BP	GO:0010165	response to X-ray	5/108	31/18670	8.89E-07	7.62E-06	3.38E-06	CCND1/CDKN1A/CASP3/TP53/THBD	5
BP	GO:0043457	regulation of cellular respiration	5/108	31/18670	8.89E-07	7.62E-06	3.38E-06	NOS2/IL4/HIF1A/CDK1/IFNG	5
BP	GO:0051052	regulation of DNA metabolic process	12/108	351/18670	8.94E-07	7.64E-06	3.38E-06	PPARG/CDK2/AKT1/CDKN1A/BAX/TP53/IL4/EGFR/MAPK1/MYC/GJA1/PARP1	12
BP	GO:0010950	positive regulation of endopeptidase activity	9/108	178/18670	9.25E-07	7.86E-06	3.48E-06	PPARG/BAX/CASP9/TNF/CASP8/MYC/F3/CTSD/CYCS	9
BP	GO:0032946	positive regulation of mononuclear cell proliferation	8/108	131/18670	9.26E-07	7.86E-06	3.48E-06	BCL2/CDKN1A/IL6R/IL4/IL1B/VCAM1/IGF2/CD40LG	8
BP	GO:1902807	negative regulation of cell cycle G1/S phase transition	8/108	131/18670	9.26E-07	7.86E-06	3.48E-06	CDK2/CCND1/BCL2/CDKN1A/BAX/TP53/CCL2/CDK1	8
BP	GO:1903428	positive regulation of reactive oxygen species biosynthetic process	6/108	57/18670	9.30E-07	7.88E-06	3.49E-06	PTGS2/AKT1/TNF/ICAM1/IL1B/IFNG	6
BP	GO:0003158	endothelium development	8/108	132/18670	9.81E-07	8.29E-06	3.68E-06	KDR/TNF/VEGFA/GJA1/ICAM1/IL1B/CXCL10/IKBKB	8
BP	GO:0001505	regulation of neurotransmitter levels	12/108	355/18670	1.01E-06	8.49E-06	3.76E-06	NOS2/PTGS2/GSK3B/AKT1/TNF/SLC6A4/POR/CAV1/ICAM1/IL1B/NOS3/IFNG	12
BP	GO:0032722	positive regulation of chemokine production	6/108	58/18670	1.03E-06	8.64E-06	3.83E-06	TNF/IL6R/HIF1A/HMOX1/IL1B/IFNG	6
BP	GO:1902041	regulation of extrinsic apoptotic signaling pathway via death domain receptors	6/108	58/18670	1.03E-06	8.64E-06	3.83E-06	CASP8/BCL2L1/HMOX1/ICAM1/NOS3/SERPINE1	6
BP	GO:0006914	autophagy	14/108	496/18670	1.03E-06	8.64E-06	3.83E-06	GSK3B/ADRB2/AKT1/BCL2/KDR/CASP3/TP53/MCL1/IL4/IL10RA/HIF1A/HMOX1/IFNG/MAPK8	14
BP	GO:0061919	process utilizing autophagic mechanism	14/108	496/18670	1.03E-06	8.64E-06	3.83E-06	GSK3B/ADRB2/AKT1/BCL2/KDR/CASP3/TP53/MCL1/IL4/IL10RA/HIF1A/HMOX1/IFNG/MAPK8	14
BP	GO:0051385	response to mineralocorticoid	5/108	32/18670	1.05E-06	8.75E-06	3.88E-06	CCND1/CDKN1A/FOS/PARP1/FOSL1	5
BP	GO:0051146	striated muscle cell differentiation	11/108	293/18670	1.06E-06	8.78E-06	3.89E-06	MAPK14/AKT1/BCL2/CASP3/VEGFA/CDK1/PPARA/CXCL10/CHUK/IGF2/PPP3CA	11
BP	GO:0048565	digestive tract development	8/108	134/18670	1.10E-06	9.13E-06	4.05E-06	BCL2/CDKN1A/TNF/CXCL8/EGFR/HIF1A/CYP1A1/COL3A1	8
BP	GO:0043401	steroid hormone mediated signaling pathway	9/108	182/18670	1.11E-06	9.22E-06	4.09E-06	ESR1/AR/PPARG/ESR2/NR1I2/PARP1/NR1I3/PPARA/NR3C1	9
BP	GO:0097755	positive regulation of blood vessel diameter	6/108	59/18670	1.14E-06	9.45E-06	4.19E-06	ADRB2/EGFR/SOD1/HMOX1/GJA1/NOS3	6
BP	GO:0043123	positive regulation of I-kappaB kinase/NF-kappaB signaling	9/108	183/18670	1.17E-06	9.61E-06	4.26E-06	RELA/AKT1/TNF/CASP8/HMOX1/GJA1/IL1B/CHUK/IKBKB	9
BP	GO:0010039	response to iron ion	5/108	33/18670	1.23E-06	1.01E-05	4.47E-06	CCND1/BCL2/HIF1A/HMOX1/CYP1A1	5
BP	GO:0036003	positive regulation of transcription from RNA polymerase II promoter in response to stress	5/108	33/18670	1.23E-06	1.01E-05	4.47E-06	TP53/VEGFA/HIF1A/HSPA5/NFE2L2	5
BP	GO:2000352	negative regulation of endothelial cell apoptotic process	5/108	33/18670	1.23E-06	1.01E-05	4.47E-06	KDR/IL4/ICAM1/SERPINE1/NFE2L2	5
BP	GO:1902110	positive regulation of mitochondrial membrane permeability involved in apoptotic process	6/108	60/18670	1.27E-06	1.03E-05	4.58E-06	GSK3B/BCL2/BAX/TP53/CASP8/MAPK8	6
BP	GO:0042100	B cell proliferation	7/108	95/18670	1.30E-06	1.06E-05	4.68E-06	BCL2/CDKN1A/BAX/CASP3/IL4/AHR/CD40LG	7
BP	GO:0034605	cellular response to heat	8/108	137/18670	1.30E-06	1.06E-05	4.69E-06	PTGS2/GSK3B/CDKN1A/MAPK1/HSPA5/HMOX1/IL1A/CXCL10	8
BP	GO:0070372	regulation of ERK1 and ERK2 cascade	11/108	300/18670	1.33E-06	1.08E-05	4.78E-06	KDR/TNF/JUN/CCL2/OPRM1/PRKCA/EGFR/ERBB2/ICAM1/IL1B/GSTP1	11
BP	GO:0008584	male gonad development	8/108	138/18670	1.37E-06	1.11E-05	4.91E-06	ESR1/AR/CCND1/BCL2/BAX/BCL2L1/GJA1/ICAM1	8
BP	GO:0030730	sequestering of triglyceride	4/108	15/18670	1.38E-06	1.11E-05	4.91E-06	PPARG/TNF/IL1B/PPARA	4
BP	GO:0045073	regulation of chemokine biosynthetic process	4/108	15/18670	1.38E-06	1.11E-05	4.91E-06	TNF/HMOX1/IL1B/IFNG	4
BP	GO:0051770	positive regulation of nitric-oxide synthase biosynthetic process	4/108	15/18670	1.38E-06	1.11E-05	4.91E-06	KDR/CCL2/STAT1/IFNG	4
BP	GO:1905953	negative regulation of lipid localization	6/108	61/18670	1.40E-06	1.12E-05	4.97E-06	PPARG/AKT1/TNF/EGF/NFKBIA/PPARA	6
BP	GO:0046546	development of primary male sexual characteristics	8/108	139/18670	1.45E-06	1.16E-05	5.14E-06	ESR1/AR/CCND1/BCL2/BAX/BCL2L1/GJA1/ICAM1	8
BP	GO:0070665	positive regulation of leukocyte proliferation	8/108	139/18670	1.45E-06	1.16E-05	5.14E-06	BCL2/CDKN1A/IL6R/IL4/IL1B/VCAM1/IGF2/CD40LG	8
BP	GO:0051205	protein insertion into membrane	6/108	62/18670	1.54E-06	1.23E-05	5.43E-06	BCL2/BAX/TP53/CASP8/EGFR/MAPK8	6
BP	GO:1902686	mitochondrial outer membrane permeabilization involved in programmed cell death	6/108	62/18670	1.54E-06	1.23E-05	5.43E-06	GSK3B/BCL2/BAX/TP53/CASP8/MAPK8	6
BP	GO:0032386	regulation of intracellular transport	12/108	370/18670	1.55E-06	1.23E-05	5.46E-06	PTGS2/MAPK14/GSK3B/BCL2/TP53/CASP8/MAPK1/ERBB2/HMOX1/IL1B/IFNG/MAPK8	12
BP	GO:0045807	positive regulation of endocytosis	7/108	98/18670	1.60E-06	1.27E-05	5.61E-06	PPARG/IL4/VEGFA/EGF/SELE/SERPINE1/PPP3CA	7
BP	GO:0050764	regulation of phagocytosis	7/108	98/18670	1.60E-06	1.27E-05	5.61E-06	PPARG/TNF/CCL2/SOD1/IL1B/IL2RB/IFNG	7
BP	GO:0042594	response to starvation	9/108	191/18670	1.66E-06	1.31E-05	5.82E-06	PPARG/BCL2/CDKN1A/JUN/TP53/MAPK1/HSPA5/NFE2L2/MAPK8	9
BP	GO:0001893	maternal placenta development	5/108	35/18670	1.67E-06	1.31E-05	5.83E-06	PTGS2/AKT1/MAPK1/GJA1/SPP1	5
BP	GO:0031571	mitotic G1 DNA damage checkpoint	6/108	63/18670	1.69E-06	1.33E-05	5.89E-06	CDK2/CCND1/CDKN1A/BAX/TP53/CDK1	6
BP	GO:0044819	mitotic G1/S transition checkpoint	6/108	63/18670	1.69E-06	1.33E-05	5.89E-06	CDK2/CCND1/CDKN1A/BAX/TP53/CDK1	6
BP	GO:0046879	hormone secretion	11/108	308/18670	1.72E-06	1.34E-05	5.96E-06	NOS2/DPP4/TNF/PRKCA/EGFR/HIF1A/GJA1/IL1B/IFNG/SPP1/PPP3CA	11
BP	GO:0017038	protein import	9/108	192/18670	1.74E-06	1.35E-05	6.00E-06	PTGS2/MAPK14/AKT1/CDKN1A/TP53/MAPK1/NFKBIA/IFNG/PPP3CA	9
BP	GO:0050731	positive regulation of peptidyl-tyrosine phosphorylation	9/108	192/18670	1.74E-06	1.35E-05	6.00E-06	TNF/IL6R/TP53/IL4/VEGFA/EGF/ICAM1/IFNG/IGF2	9
BP	GO:0042033	chemokine biosynthetic process	4/108	16/18670	1.83E-06	1.42E-05	6.27E-06	TNF/HMOX1/IL1B/IFNG	4
BP	GO:0050755	chemokine metabolic process	4/108	16/18670	1.83E-06	1.42E-05	6.27E-06	TNF/HMOX1/IL1B/IFNG	4
BP	GO:0060965	negative regulation of gene silencing by miRNA	4/108	16/18670	1.83E-06	1.42E-05	6.27E-06	ESR1/PPARG/TP53/PPP3CA	4
BP	GO:0035794	positive regulation of mitochondrial membrane permeability	6/108	64/18670	1.86E-06	1.44E-05	6.36E-06	GSK3B/BCL2/BAX/TP53/CASP8/MAPK8	6
BP	GO:0044783	G1 DNA damage checkpoint	6/108	64/18670	1.86E-06	1.44E-05	6.36E-06	CDK2/CCND1/CDKN1A/BAX/TP53/CDK1	6
BP	GO:1902107	positive regulation of leukocyte differentiation	8/108	144/18670	1.89E-06	1.46E-05	6.46E-06	TNF/JUN/IL4/CASP8/PRKCA/CA2/FOS/IFNG	8
BP	GO:0030072	peptide hormone secretion	10/108	250/18670	1.90E-06	1.46E-05	6.47E-06	NOS2/DPP4/TNF/PRKCA/EGFR/HIF1A/GJA1/IL1B/IFNG/PPP3CA	10
BP	GO:0090322	regulation of superoxide metabolic process	5/108	36/18670	1.93E-06	1.48E-05	6.56E-06	TNF/EGFR/SOD1/GSTP1/NFE2L2	5
BP	GO:1903426	regulation of reactive oxygen species biosynthetic process	7/108	101/18670	1.96E-06	1.50E-05	6.65E-06	PTGS2/AKT1/TNF/CAV1/ICAM1/IL1B/IFNG	7
BP	GO:0045834	positive regulation of lipid metabolic process	8/108	146/18670	2.10E-06	1.60E-05	7.10E-06	PPARG/PTGS2/AKT1/TNF/POR/IL1B/IFNG/PPARA	8
BP	GO:0042176	regulation of protein catabolic process	12/108	381/18670	2.10E-06	1.60E-05	7.10E-06	NOS2/GSK3B/RELA/AKT1/TNF/EGFR/EGF/CAV1/GJA1/IL1B/IFNG/NFE2L2	12
BP	GO:2000027	regulation of animal organ morphogenesis	10/108	253/18670	2.11E-06	1.61E-05	7.13E-06	ESR1/AR/BCL2/BAX/TNF/VEGFA/POR/STAT1/MYC/RUNX2	10
BP	GO:0002262	myeloid cell homeostasis	8/108	147/18670	2.21E-06	1.67E-05	7.42E-06	MAPK14/BAX/CASP3/VEGFA/SOD1/HIF1A/STAT1/HMOX1	8
BP	GO:0043524	negative regulation of neuron apoptotic process	8/108	147/18670	2.21E-06	1.67E-05	7.42E-06	BCL2/BAX/JUN/CCL2/BCL2L1/SOD1/HIF1A/HMOX1	8
BP	GO:0032885	regulation of polysaccharide biosynthetic process	5/108	37/18670	2.22E-06	1.68E-05	7.44E-06	GSK3B/AKT1/EGF/HAS2/IGF2	5
BP	GO:1902108	regulation of mitochondrial membrane permeability involved in apoptotic process	6/108	66/18670	2.23E-06	1.68E-05	7.45E-06	GSK3B/BCL2/BAX/TP53/CASP8/MAPK8	6
BP	GO:1905710	positive regulation of membrane permeability	6/108	66/18670	2.23E-06	1.68E-05	7.45E-06	GSK3B/BCL2/BAX/TP53/CASP8/MAPK8	6
BP	GO:0009914	hormone transport	11/108	317/18670	2.27E-06	1.71E-05	7.56E-06	NOS2/DPP4/TNF/PRKCA/EGFR/HIF1A/GJA1/IL1B/IFNG/SPP1/PPP3CA	11
BP	GO:0051592	response to calcium ion	8/108	148/18670	2.33E-06	1.74E-05	7.73E-06	CALM2/CCND1/JUN/EGFR/FOS/HSPA5/CAV1/PPP3CA	8
BP	GO:0046822	regulation of nucleocytoplasmic transport	7/108	104/18670	2.39E-06	1.79E-05	7.92E-06	PTGS2/MAPK14/GSK3B/TP53/MAPK1/IL1B/IFNG	7
BP	GO:0042108	positive regulation of cytokine biosynthetic process	6/108	67/18670	2.44E-06	1.82E-05	8.07E-06	RELA/TNF/HMOX1/IL1B/IFNG/IL1A	6
BP	GO:0048662	negative regulation of smooth muscle cell proliferation	6/108	67/18670	2.44E-06	1.82E-05	8.07E-06	PPARG/CDKN1A/HMOX1/IFNG/GSTP1/IGFBP3	6
BP	GO:0009267	cellular response to starvation	8/108	149/18670	2.45E-06	1.82E-05	8.07E-06	BCL2/CDKN1A/JUN/TP53/MAPK1/HSPA5/NFE2L2/MAPK8	8
BP	GO:0032094	response to food	5/108	38/18670	2.54E-06	1.89E-05	8.36E-06	AKT1/OPRM1/CYP1A1/MPO/PPARA	5
BP	GO:0032350	regulation of hormone metabolic process	5/108	38/18670	2.54E-06	1.89E-05	8.36E-06	TNF/POR/HIF1A/IL1B/IFNG	5
BP	GO:0060562	epithelial tube morphogenesis	11/108	322/18670	2.64E-06	1.95E-05	8.65E-06	ESR1/AR/BCL2/TNF/CASP3/VEGFA/EGF/HIF1A/MYC/GJA1/CXCL10	11
BP	GO:0019915	lipid storage	6/108	68/18670	2.66E-06	1.96E-05	8.67E-06	PPARG/TNF/NFKBIA/CAV1/IL1B/PPARA	6
BP	GO:0035924	cellular response to vascular endothelial growth factor stimulus	6/108	68/18670	2.66E-06	1.96E-05	8.67E-06	MAPK14/RELA/AKT1/KDR/VEGFA/VCAM1	6
BP	GO:0050918	positive chemotaxis	6/108	68/18670	2.66E-06	1.96E-05	8.67E-06	KDR/CXCL8/F7/VEGFA/F3/CXCL10	6
BP	GO:0071230	cellular response to amino acid stimulus	6/108	68/18670	2.66E-06	1.96E-05	8.67E-06	TNF/MMP2/EGFR/BCL2L1/COL1A1/COL3A1	6
BP	GO:0051346	negative regulation of hydrolase activity	13/108	463/18670	2.74E-06	2.01E-05	8.91E-06	PTGS2/GSK3B/AKT1/TNF/TP53/MMP9/VEGFA/POR/BIRC5/NOS3/SERPINE1/IKBKB/SLPI	13
BP	GO:0030278	regulation of ossification	9/108	203/18670	2.75E-06	2.01E-05	8.91E-06	MAPK14/ADRB2/BCL2/TNF/IL6R/MAPK1/HIF1A/GJA1/RUNX2	9
BP	GO:0000187	activation of MAPK activity	8/108	152/18670	2.84E-06	2.07E-05	9.18E-06	MAPK14/TNF/MAPK1/EGF/SOD1/CDK1/IL1B/CD40LG	8
BP	GO:0045780	positive regulation of bone resorption	4/108	18/18670	3.04E-06	2.21E-05	9.81E-06	PRKCA/CA2/EGFR/SPP1	4
BP	GO:0046852	positive regulation of bone remodeling	4/108	18/18670	3.04E-06	2.21E-05	9.81E-06	PRKCA/CA2/EGFR/SPP1	4
BP	GO:0042326	negative regulation of phosphorylation	13/108	468/18670	3.09E-06	2.24E-05	9.92E-06	CALM2/AKT1/CDKN1A/BAX/JUN/CASP3/CAV1/MYC/IL1B/IFNG/GSTP1/PPARA/IGFBP3	13
BP	GO:0030073	insulin secretion	9/108	207/18670	3.23E-06	2.34E-05	1.03E-05	NOS2/DPP4/TNF/PRKCA/HIF1A/GJA1/IL1B/IFNG/PPP3CA	9
BP	GO:0008202	steroid metabolic process	11/108	331/18670	3.44E-06	2.48E-05	1.10E-05	ESR1/TNF/IL4/PON1/POR/SOD1/CYP1A1/IL1B/NR1I2/IFNG/SPP1	11
BP	GO:0034767	positive regulation of ion transmembrane transport	8/108	156/18670	3.45E-06	2.48E-05	1.10E-05	CALM2/ADRB2/BAX/CCL2/HTR3A/IFNG/CXCL11/CXCL10	8
BP	GO:0042129	regulation of T cell proliferation	8/108	156/18670	3.45E-06	2.48E-05	1.10E-05	IL6R/CASP3/IL4/ERBB2/IL1B/VCAM1/IGF2/CD40LG	8
BP	GO:0022898	regulation of transmembrane transporter activity	10/108	268/18670	3.54E-06	2.54E-05	1.13E-05	CALM2/ADRB2/BCL2/CCL2/OPRM1/HTR3A/MMP9/CAV1/GJA1/IFNG	10
BP	GO:0043271	negative regulation of ion transport	8/108	157/18670	3.61E-06	2.59E-05	1.15E-05	PTGS2/CALM2/AKT1/BCL2/MMP9/CAV1/ICAM1/NOS3	8
BP	GO:0061028	establishment of endothelial barrier	5/108	41/18670	3.75E-06	2.68E-05	1.19E-05	TNF/VEGFA/ICAM1/IL1B/IKBKB	5
BP	GO:0030336	negative regulation of cell migration	11/108	334/18670	3.75E-06	2.68E-05	1.19E-05	PPARG/AKT1/BCL2/CCL2/IL4/HMOX1/SERPINE1/GSTP1/NFE2L2/COL3A1/IGFBP3	11
BP	GO:0010888	negative regulation of lipid storage	4/108	19/18670	3.84E-06	2.72E-05	1.20E-05	PPARG/TNF/NFKBIA/PPARA	4
BP	GO:0060149	negative regulation of posttranscriptional gene silencing	4/108	19/18670	3.84E-06	2.72E-05	1.20E-05	ESR1/PPARG/TP53/PPP3CA	4
BP	GO:0060967	negative regulation of gene silencing by RNA	4/108	19/18670	3.84E-06	2.72E-05	1.20E-05	ESR1/PPARG/TP53/PPP3CA	4
BP	GO:1900409	positive regulation of cellular response to oxidative stress	4/108	19/18670	3.84E-06	2.72E-05	1.20E-05	TNF/MCL1/MMP3/SOD1	4
BP	GO:1903798	regulation of production of miRNAs involved in gene silencing by miRNA	4/108	19/18670	3.84E-06	2.72E-05	1.20E-05	ESR1/TP53/EGFR/PPP3CA	4
BP	GO:0046661	male sex differentiation	8/108	160/18670	4.16E-06	2.94E-05	1.30E-05	ESR1/AR/CCND1/BCL2/BAX/BCL2L1/GJA1/ICAM1	8
BP	GO:0045930	negative regulation of mitotic cell cycle	11/108	338/18670	4.20E-06	2.96E-05	1.31E-05	CDK2/CCND1/BCL2/CDKN1A/BAX/TNF/TP53/CCL2/EGFR/BCL2L1/CDK1	11
BP	GO:0045732	positive regulation of protein catabolic process	9/108	214/18670	4.23E-06	2.97E-05	1.32E-05	GSK3B/AKT1/TNF/EGF/CAV1/GJA1/IL1B/IFNG/NFE2L2	9
BP	GO:0046688	response to copper ion	5/108	42/18670	4.23E-06	2.97E-05	1.32E-05	SOD1/CDK1/CYP1A1/ICAM1/IL1A	5
BP	GO:0034765	regulation of ion transmembrane transport	13/108	483/18670	4.35E-06	3.05E-05	1.35E-05	CALM2/ADRB2/AKT1/BAX/CCL2/OPRM1/HTR3A/MMP9/CAV1/GJA1/IFNG/CXCL11/CXCL10	13
BP	GO:0042035	regulation of cytokine biosynthetic process	7/108	114/18670	4.41E-06	3.08E-05	1.37E-05	RELA/TNF/IL4/HMOX1/IL1B/IFNG/IL1A	7
BP	GO:0032869	cellular response to insulin stimulus	9/108	216/18670	4.57E-06	3.19E-05	1.41E-05	PPARG/GSK3B/RELA/AKT1/STAT1/IL1B/GSTP1/PARP1/IGF2	9
BP	GO:1900542	regulation of purine nucleotide metabolic process	7/108	115/18670	4.67E-06	3.26E-05	1.44E-05	NOS2/IL4/HIF1A/NOS3/IFNG/PARP1/PPARA	7
BP	GO:0032459	regulation of protein oligomerization	5/108	43/18670	4.77E-06	3.29E-05	1.46E-05	BAX/TP53/MMP1/OPRD1/MMP3	5
BP	GO:0032881	regulation of polysaccharide metabolic process	5/108	43/18670	4.77E-06	3.29E-05	1.46E-05	GSK3B/AKT1/EGF/HAS2/IGF2	5
BP	GO:0071364	cellular response to epidermal growth factor stimulus	5/108	43/18670	4.77E-06	3.29E-05	1.46E-05	AKT1/EGFR/ERBB2/COL1A1/GSTP1	5
BP	GO:1904646	cellular response to amyloid-beta	5/108	43/18670	4.77E-06	3.29E-05	1.46E-05	GSK3B/ADRB2/ICAM1/VCAM1/PARP1	5
BP	GO:0031214	biomineral tissue development	8/108	163/18670	4.77E-06	3.29E-05	1.46E-05	PTGS2/ADRB2/HIF1A/GJA1/NOS3/COL1A1/PPARA/SPP1	8
BP	GO:0110148	biomineralization	8/108	163/18670	4.77E-06	3.29E-05	1.46E-05	PTGS2/ADRB2/HIF1A/GJA1/NOS3/COL1A1/PPARA/SPP1	8
BP	GO:0006913	nucleocytoplasmic transport	11/108	343/18670	4.83E-06	3.32E-05	1.47E-05	PTGS2/MAPK14/GSK3B/AKT1/CDKN1A/TP53/MAPK1/NFKBIA/IL1B/IFNG/PPP3CA	11
BP	GO:0001822	kidney development	10/108	278/18670	4.89E-06	3.36E-05	1.49E-05	BCL2/BAX/CASP9/IL6R/MMP9/CA2/VEGFA/STAT1/MYC/HAS2	10
BP	GO:0019722	calcium-mediated signaling	9/108	218/18670	4.92E-06	3.37E-05	1.50E-05	GSK3B/CALM2/KDR/TNF/CXCL8/EGFR/SELE/VCAM1/PPP3CA	9
BP	GO:0021782	glial cell development	7/108	116/18670	4.95E-06	3.39E-05	1.50E-05	AKT1/TNF/EGFR/SOD1/IL1B/IFNG/GSTP1	7
BP	GO:0010721	negative regulation of cell development	11/108	344/18670	4.97E-06	3.39E-05	1.50E-05	GSK3B/BCL2/TNF/TP53/SLC6A4/VEGFA/IL1B/COL3A1/PPARA/SPP1/PPP3CA	11
BP	GO:0060485	mesenchyme development	10/108	279/18670	5.05E-06	3.44E-05	1.53E-05	GSK3B/BCL2/MAPK1/HIF1A/STAT1/MYC/IL1B/NOS3/COL1A1/HAS2	10
BP	GO:0001937	negative regulation of endothelial cell proliferation	6/108	76/18670	5.13E-06	3.49E-05	1.55E-05	PPARG/TNF/CCL2/STAT1/CAV1/GJA1	6
BP	GO:0006140	regulation of nucleotide metabolic process	7/108	117/18670	5.24E-06	3.56E-05	1.58E-05	NOS2/IL4/HIF1A/NOS3/IFNG/PARP1/PPARA	7
BP	GO:0051169	nuclear transport	11/108	346/18670	5.25E-06	3.56E-05	1.58E-05	PTGS2/MAPK14/GSK3B/AKT1/CDKN1A/TP53/MAPK1/NFKBIA/IL1B/IFNG/PPP3CA	11
BP	GO:0030225	macrophage differentiation	5/108	44/18670	5.35E-06	3.62E-05	1.60E-05	MMP9/CASP8/PRKCA/VEGFA/PARP1	5
BP	GO:0061756	leukocyte adhesion to vascular endothelial cell	5/108	44/18670	5.35E-06	3.62E-05	1.60E-05	RELA/TNF/ICAM1/SELE/VCAM1	5
BP	GO:0048678	response to axon injury	6/108	77/18670	5.53E-06	3.73E-05	1.65E-05	BCL2/BAX/JUN/SOD1/CDK1/SPP1	6
BP	GO:2000146	negative regulation of cell motility	11/108	349/18670	5.70E-06	3.84E-05	1.70E-05	PPARG/AKT1/BCL2/CCL2/IL4/HMOX1/SERPINE1/GSTP1/NFE2L2/COL3A1/IGFBP3	11
BP	GO:0010893	positive regulation of steroid biosynthetic process	4/108	21/18670	5.87E-06	3.91E-05	1.73E-05	TNF/POR/IL1B/IFNG	4
BP	GO:0036499	PERK-mediated unfolded protein response	4/108	21/18670	5.87E-06	3.91E-05	1.73E-05	CCL2/CXCL8/HSPA5/NFE2L2	4
BP	GO:0051412	response to corticosterone	4/108	21/18670	5.87E-06	3.91E-05	1.73E-05	CCND1/CDKN1A/FOS/FOSL1	4
BP	GO:0070920	regulation of production of small RNA involved in gene silencing by RNA	4/108	21/18670	5.87E-06	3.91E-05	1.73E-05	ESR1/TP53/EGFR/PPP3CA	4
BP	GO:0071498	cellular response to fluid shear stress	4/108	21/18670	5.87E-06	3.91E-05	1.73E-05	PTGS2/CA2/HAS2/NFE2L2	4
BP	GO:1902884	positive regulation of response to oxidative stress	4/108	21/18670	5.87E-06	3.91E-05	1.73E-05	TNF/MCL1/MMP3/SOD1	4
BP	GO:0050806	positive regulation of synaptic transmission	8/108	168/18670	5.97E-06	3.97E-05	1.76E-05	PTGS2/GSK3B/ADRB2/TNF/CCL2/CA2/EGFR/MAPK1	8
BP	GO:0051204	protein insertion into mitochondrial membrane	5/108	45/18670	6.00E-06	3.98E-05	1.76E-05	BCL2/BAX/TP53/CASP8/MAPK8	5
BP	GO:0051348	negative regulation of transferase activity	10/108	285/18670	6.09E-06	4.03E-05	1.79E-05	PPARG/GSK3B/AKT1/CDKN1A/CASP3/TP53/CAV1/IL1B/IFNG/GSTP1	10
BP	GO:0010508	positive regulation of autophagy	7/108	120/18670	6.20E-06	4.09E-05	1.81E-05	GSK3B/ADRB2/KDR/IL4/HIF1A/HMOX1/IFNG	7
BP	GO:0022612	gland morphogenesis	7/108	120/18670	6.20E-06	4.09E-05	1.81E-05	ESR1/AR/BCL2/BAX/TNF/EGFR/CAV1	7
BP	GO:0010469	regulation of signaling receptor activity	8/108	169/18670	6.23E-06	4.10E-05	1.82E-05	ADRB2/CCL2/OPRM1/PLAU/ESR2/EGF/SERPINE1/IFNG	8
BP	GO:0038095	Fc-epsilon receptor signaling pathway	8/108	169/18670	6.23E-06	4.10E-05	1.82E-05	RELA/JUN/FOS/MAPK1/CHUK/IKBKB/MAPK8/PPP3CA	8
BP	GO:0001649	osteoblast differentiation	9/108	225/18670	6.36E-06	4.17E-05	1.85E-05	AKT1/TNF/IL6R/GJA1/COL1A1/SPP1/RUNX2/IGFBP3/IGF2	9
BP	GO:0043618	regulation of transcription from RNA polymerase II promoter in response to stress	7/108	121/18670	6.55E-06	4.28E-05	1.90E-05	JUN/TP53/VEGFA/HIF1A/HSPA5/HMOX1/NFE2L2	7
BP	GO:1903578	regulation of ATP metabolic process	7/108	121/18670	6.55E-06	4.28E-05	1.90E-05	TP53/IL4/HIF1A/CDK1/IFNG/PARP1/PPARA	7
BP	GO:0002673	regulation of acute inflammatory response	5/108	46/18670	6.70E-06	4.36E-05	1.93E-05	PPARG/PTGS2/TNF/IL1B/GSTP1	5
BP	GO:0045981	positive regulation of nucleotide metabolic process	5/108	46/18670	6.70E-06	4.36E-05	1.93E-05	NOS2/IL4/HIF1A/NOS3/IFNG	5
BP	GO:1900544	positive regulation of purine nucleotide metabolic process	5/108	46/18670	6.70E-06	4.36E-05	1.93E-05	NOS2/IL4/HIF1A/NOS3/IFNG	5
BP	GO:0001933	negative regulation of protein phosphorylation	12/108	429/18670	7.08E-06	4.59E-05	2.03E-05	CALM2/AKT1/CDKN1A/BAX/JUN/CASP3/CAV1/MYC/IL1B/IFNG/GSTP1/IGFBP3	12
BP	GO:0043254	regulation of protein-containing complex assembly	12/108	429/18670	7.08E-06	4.59E-05	2.03E-05	ESR1/GSK3B/BAX/TNF/TP53/MMP1/OPRD1/MMP3/VEGFA/ICAM1/IFNG/PARP1	12
BP	GO:0010869	regulation of receptor biosynthetic process	4/108	22/18670	7.15E-06	4.61E-05	2.04E-05	PPARG/HIF1A/IFNG/PPARA	4
BP	GO:0031281	positive regulation of cyclase activity	4/108	22/18670	7.15E-06	4.61E-05	2.04E-05	NOS2/MAPK14/NOS3/MAPK8	4
BP	GO:0042359	vitamin D metabolic process	4/108	22/18670	7.15E-06	4.61E-05	2.04E-05	TNF/CYP1A1/IL1B/IFNG	4
BP	GO:0042089	cytokine biosynthetic process	7/108	123/18670	7.29E-06	4.69E-05	2.08E-05	RELA/TNF/IL4/HMOX1/IL1B/IFNG/IL1A	7
BP	GO:0071621	granulocyte chemotaxis	7/108	123/18670	7.29E-06	4.69E-05	2.08E-05	MAPK14/CCL2/CXCL8/IL1B/CXCL11/CXCL2/CXCL10	7
BP	GO:0006953	acute-phase response	5/108	47/18670	7.46E-06	4.77E-05	2.12E-05	PTGS2/TNF/IL6R/IL1B/IL1A	5
BP	GO:0030574	collagen catabolic process	5/108	47/18670	7.46E-06	4.77E-05	2.12E-05	MMP1/MMP2/MMP9/MMP3/CTSD	5
BP	GO:0090151	establishment of protein localization to mitochondrial membrane	5/108	47/18670	7.46E-06	4.77E-05	2.12E-05	BCL2/BAX/TP53/CASP8/MAPK8	5
BP	GO:0042107	cytokine metabolic process	7/108	124/18670	7.69E-06	4.91E-05	2.18E-05	RELA/TNF/IL4/HMOX1/IL1B/IFNG/IL1A	7
BP	GO:0072001	renal system development	10/108	293/18670	7.76E-06	4.95E-05	2.19E-05	BCL2/BAX/CASP9/IL6R/MMP9/CA2/VEGFA/STAT1/MYC/HAS2	10
BP	GO:0006805	xenobiotic metabolic process	7/108	125/18670	8.11E-06	5.16E-05	2.28E-05	PTGS1/POR/CYP1A1/NR1I2/GSTP1/AHR/GSTM1	7
BP	GO:0032368	regulation of lipid transport	7/108	125/18670	8.11E-06	5.16E-05	2.28E-05	PPARG/AKT1/PON1/EGF/NFKBIA/IL1B/SPP1	7
BP	GO:0002683	negative regulation of immune system process	12/108	435/18670	8.14E-06	5.16E-05	2.29E-05	PPARG/AKT1/TNF/CASP3/CCL2/IL4/NFKBIA/ERBB2/HMOX1/MYC/NFE2L2/COL3A1	12
BP	GO:0007595	lactation	5/108	48/18670	8.29E-06	5.23E-05	2.32E-05	CCND1/VEGFA/HIF1A/CAV1/GJA1	5
BP	GO:0046850	regulation of bone remodeling	5/108	48/18670	8.29E-06	5.23E-05	2.32E-05	PRKCA/CA2/EGFR/GJA1/SPP1	5
BP	GO:0090199	regulation of release of cytochrome c from mitochondria	5/108	48/18670	8.29E-06	5.23E-05	2.32E-05	AKT1/BAX/TP53/MMP9/BCL2L1	5
BP	GO:0050804	modulation of chemical synaptic transmission	12/108	436/18670	8.33E-06	5.25E-05	2.33E-05	PTGS2/GSK3B/ADRB2/TNF/CCL2/SLC6A4/CA2/EGFR/MAPK1/IL1B/PLAT/PPP3CA	12
BP	GO:0051897	positive regulation of protein kinase B signaling	8/108	176/18670	8.40E-06	5.28E-05	2.34E-05	ESR1/TNF/F7/EGFR/EGF/ERBB2/F3/IGF2	8
BP	GO:0009755	hormone-mediated signaling pathway	9/108	233/18670	8.43E-06	5.29E-05	2.35E-05	ESR1/AR/PPARG/ESR2/NR1I2/PARP1/NR1I3/PPARA/NR3C1	9
BP	GO:0050890	cognition	10/108	296/18670	8.49E-06	5.32E-05	2.36E-05	PTGS2/TNF/JUN/CASP3/SLC6A4/EGFR/FOS/MAPK1/HIF1A/FOSL1	10
BP	GO:0099177	regulation of trans-synaptic signaling	12/108	437/18670	8.52E-06	5.34E-05	2.36E-05	PTGS2/GSK3B/ADRB2/TNF/CCL2/SLC6A4/CA2/EGFR/MAPK1/IL1B/PLAT/PPP3CA	12
BP	GO:0006970	response to osmotic stress	6/108	83/18670	8.57E-06	5.35E-05	2.37E-05	PTGS2/BAX/TNF/CASP3/TP53/EGFR	6
BP	GO:0046777	protein autophosphorylation	9/108	235/18670	9.03E-06	5.63E-05	2.50E-05	GSK3B/CALM2/AKT1/KDR/JUN/EGFR/VEGFA/ERBB2/CAV1	9
BP	GO:0010507	negative regulation of autophagy	6/108	84/18670	9.18E-06	5.69E-05	2.52E-05	AKT1/BCL2/TP53/MCL1/IL10RA/HMOX1	6
BP	GO:0043154	negative regulation of cysteine-type endopeptidase activity involved in apoptotic process	6/108	84/18670	9.18E-06	5.69E-05	2.52E-05	PTGS2/AKT1/MMP9/VEGFA/POR/BIRC5	6
BP	GO:0046889	positive regulation of lipid biosynthetic process	6/108	84/18670	9.18E-06	5.69E-05	2.52E-05	PTGS2/AKT1/TNF/POR/IL1B/IFNG	6
BP	GO:0097300	programmed necrotic cell death	5/108	49/18670	9.19E-06	5.69E-05	2.52E-05	BAX/TNF/TP53/CASP8/CAV1	5
BP	GO:0051099	positive regulation of binding	8/108	179/18670	9.50E-06	5.88E-05	2.61E-05	PPARG/GSK3B/MMP9/PON1/EGF/CAV1/IFNG/PARP1	8
BP	GO:0007050	cell cycle arrest	9/108	237/18670	9.66E-06	5.96E-05	2.64E-05	CDK2/CCND1/CDKN1A/BAX/TP53/CXCL8/CDK1/MYC/IFNG	9
BP	GO:0032872	regulation of stress-activated MAPK cascade	9/108	237/18670	9.66E-06	5.96E-05	2.64E-05	AKT1/TNF/EGFR/VEGFA/MAPK1/MYC/IL1B/GSTP1/CD40LG	9
BP	GO:0071346	cellular response to interferon-gamma	8/108	180/18670	9.90E-06	6.09E-05	2.70E-05	NOS2/PPARG/TP53/CCL2/STAT1/ICAM1/VCAM1/IFNG	8
BP	GO:0071482	cellular response to light stimulus	7/108	129/18670	9.98E-06	6.13E-05	2.72E-05	PTGS2/CDKN1A/BAX/CASP9/TP53/MYC/PARP1	7
BP	GO:0002931	response to ischemia	5/108	50/18670	1.02E-05	6.24E-05	2.76E-05	BCL2/CASP9/TP53/CAV1/GJA1	5
BP	GO:0046697	decidualization	4/108	24/18670	1.03E-05	6.30E-05	2.79E-05	PTGS2/MAPK1/GJA1/SPP1	4
BP	GO:0070302	regulation of stress-activated protein kinase signaling cascade	9/108	239/18670	1.03E-05	6.32E-05	2.80E-05	AKT1/TNF/EGFR/VEGFA/MAPK1/MYC/IL1B/GSTP1/CD40LG	9
BP	GO:0043500	muscle adaptation	7/108	130/18670	1.05E-05	6.41E-05	2.84E-05	PRKCA/HMOX1/IL1B/NOS3/PARP1/PPARA/PPP3CA	7
BP	GO:0051186	cofactor metabolic process	12/108	449/18670	1.12E-05	6.80E-05	3.02E-05	PTGS2/AKT1/MMP3/EGFR/SOD1/HMOX1/CYP1A1/NOS3/MPO/GSTP1/NFE2L2/GSTM1	12
BP	GO:0048146	positive regulation of fibroblast proliferation	5/108	51/18670	1.12E-05	6.80E-05	3.02E-05	ESR1/CDKN1A/JUN/EGFR/MYC	5
BP	GO:0048260	positive regulation of receptor-mediated endocytosis	5/108	51/18670	1.12E-05	6.80E-05	3.02E-05	IL4/VEGFA/EGF/SELE/SERPINE1	5
BP	GO:0097366	response to bronchodilator	5/108	51/18670	1.12E-05	6.80E-05	3.02E-05	CDK2/MMP3/SOD1/ICAM1/PPP3CA	5
BP	GO:0001892	embryonic placenta development	6/108	87/18670	1.12E-05	6.81E-05	3.02E-05	AKT1/CASP8/EGFR/MAPK1/HIF1A/IGF2	6
BP	GO:0070098	chemokine-mediated signaling pathway	6/108	88/18670	1.20E-05	7.25E-05	3.22E-05	CCL2/CXCL8/HIF1A/CXCL11/CXCL2/CXCL10	6
BP	GO:0097194	execution phase of apoptosis	6/108	88/18670	1.20E-05	7.25E-05	3.22E-05	AKT1/BAX/CASP3/TP53/CASP8/BCL2L1	6
BP	GO:0042770	signal transduction in response to DNA damage	7/108	133/18670	1.22E-05	7.30E-05	3.24E-05	MAPK14/CDK2/CDKN1A/BAX/CASP9/TP53/CDK1	7
BP	GO:0051896	regulation of protein kinase B signaling	9/108	244/18670	1.22E-05	7.30E-05	3.24E-05	ESR1/AKT1/TNF/F7/EGFR/EGF/ERBB2/F3/IGF2	9
BP	GO:0032461	positive regulation of protein oligomerization	4/108	25/18670	1.22E-05	7.30E-05	3.24E-05	BAX/TP53/MMP1/MMP3	4
BP	GO:0045672	positive regulation of osteoclast differentiation	4/108	25/18670	1.22E-05	7.30E-05	3.24E-05	TNF/CA2/FOS/IFNG	4
BP	GO:1904385	cellular response to angiotensin	4/108	25/18670	1.22E-05	7.30E-05	3.24E-05	RELA/CA2/CAV1/NFE2L2	4
BP	GO:0030308	negative regulation of cell growth	8/108	186/18670	1.26E-05	7.52E-05	3.33E-05	PPARG/BCL2/CDKN1A/TP53/ESR2/GJA1/PPARA/SPP1	8
BP	GO:0042113	B cell activation	10/108	310/18670	1.27E-05	7.57E-05	3.36E-05	BCL2/CDKN1A/BAX/CASP3/TP53/IL4/CASP8/VCAM1/AHR/CD40LG	10
BP	GO:0007006	mitochondrial membrane organization	7/108	134/18670	1.28E-05	7.63E-05	3.38E-05	GSK3B/BCL2/BAX/TP53/CASP8/BCL2L1/MAPK8	7
BP	GO:0040013	negative regulation of locomotion	11/108	381/18670	1.30E-05	7.74E-05	3.43E-05	PPARG/AKT1/BCL2/CCL2/IL4/HMOX1/SERPINE1/GSTP1/NFE2L2/COL3A1/IGFBP3	11
BP	GO:0030195	negative regulation of blood coagulation	5/108	53/18670	1.36E-05	8.07E-05	3.58E-05	PLAU/NOS3/PLAT/THBD/SERPINE1	5
BP	GO:0043255	regulation of carbohydrate biosynthetic process	6/108	90/18670	1.37E-05	8.09E-05	3.58E-05	GSK3B/AKT1/EGF/HAS2/PPARA/IGF2	6
BP	GO:0046849	bone remodeling	6/108	90/18670	1.37E-05	8.09E-05	3.58E-05	ADRB2/PRKCA/CA2/EGFR/GJA1/SPP1	6
BP	GO:0071674	mononuclear cell migration	6/108	90/18670	1.37E-05	8.09E-05	3.58E-05	MAPK14/TNF/IL6R/CCL2/SERPINE1/CXCL10	6
BP	GO:0051271	negative regulation of cellular component movement	11/108	384/18670	1.40E-05	8.26E-05	3.66E-05	PPARG/AKT1/BCL2/CCL2/IL4/HMOX1/SERPINE1/GSTP1/NFE2L2/COL3A1/IGFBP3	11
BP	GO:0042692	muscle cell differentiation	11/108	385/18670	1.43E-05	8.42E-05	3.73E-05	MAPK14/AKT1/BCL2/CASP3/VEGFA/CDK1/PPARA/CXCL10/CHUK/IGF2/PPP3CA	11
BP	GO:0071560	cellular response to transforming growth factor beta stimulus	9/108	249/18670	1.43E-05	8.42E-05	3.73E-05	JUN/TP53/FOS/HSPA5/CAV1/COL1A1/PARP1/COL3A1/NR3C1	9
BP	GO:1900739	regulation of protein insertion into mitochondrial membrane involved in apoptotic signaling pathway	4/108	26/18670	1.44E-05	8.42E-05	3.73E-05	BCL2/TP53/CASP8/MAPK8	4
BP	GO:1900740	positive regulation of protein insertion into mitochondrial membrane involved in apoptotic signaling pathway	4/108	26/18670	1.44E-05	8.42E-05	3.73E-05	BCL2/TP53/CASP8/MAPK8	4
BP	GO:0051899	membrane depolarization	6/108	91/18670	1.46E-05	8.52E-05	3.78E-05	BCL2/KDR/JUN/CAV1/GJA1/PARP1	6
BP	GO:0060333	interferon-gamma-mediated signaling pathway	6/108	91/18670	1.46E-05	8.52E-05	3.78E-05	PPARG/TP53/STAT1/ICAM1/VCAM1/IFNG	6
BP	GO:0046425	regulation of receptor signaling pathway via JAK-STAT	7/108	137/18670	1.48E-05	8.63E-05	3.83E-05	TNF/IL6R/IL4/IL10RA/EGF/CAV1/IFNG	7
BP	GO:0010524	positive regulation of calcium ion transport into cytosol	5/108	54/18670	1.49E-05	8.67E-05	3.84E-05	CALM2/BAX/CAV1/CXCL11/CXCL10	5
BP	GO:1900047	negative regulation of hemostasis	5/108	54/18670	1.49E-05	8.67E-05	3.84E-05	PLAU/NOS3/PLAT/THBD/SERPINE1	5
BP	GO:0051054	positive regulation of DNA metabolic process	8/108	191/18670	1.52E-05	8.86E-05	3.93E-05	CDK2/AKT1/BAX/IL4/EGFR/MAPK1/MYC/PARP1	8
BP	GO:2000117	negative regulation of cysteine-type endopeptidase activity	6/108	92/18670	1.55E-05	9.01E-05	3.99E-05	PTGS2/AKT1/MMP9/VEGFA/POR/BIRC5	6
BP	GO:0007589	body fluid secretion	6/108	93/18670	1.65E-05	9.57E-05	4.24E-05	CCND1/CHRM3/VEGFA/HIF1A/CAV1/GJA1	6
BP	GO:0048143	astrocyte activation	4/108	27/18670	1.68E-05	9.69E-05	4.29E-05	TNF/EGFR/IL1B/IFNG	4
BP	GO:2000144	positive regulation of DNA-templated transcription, initiation	4/108	27/18670	1.68E-05	9.69E-05	4.29E-05	ESR1/JUN/TP53/FOSL1	4
BP	GO:0071559	response to transforming growth factor beta	9/108	255/18670	1.73E-05	9.99E-05	4.43E-05	JUN/TP53/FOS/HSPA5/CAV1/COL1A1/PARP1/COL3A1/NR3C1	9
BP	GO:0097530	granulocyte migration	7/108	141/18670	1.78E-05	0.000102329	4.54E-05	MAPK14/CCL2/CXCL8/IL1B/CXCL11/CXCL2/CXCL10	7
BP	GO:0006977	DNA damage response, signal transduction by p53 class mediator resulting in cell cycle arrest	5/108	56/18670	1.78E-05	0.000102329	4.54E-05	CDK2/CDKN1A/BAX/TP53/CDK1	5
BP	GO:0090183	regulation of kidney development	5/108	56/18670	1.78E-05	0.000102329	4.54E-05	IL6R/MMP9/VEGFA/STAT1/MYC	5
BP	GO:0007611	learning or memory	9/108	256/18670	1.79E-05	0.000102421	4.54E-05	PTGS2/JUN/CASP3/SLC6A4/EGFR/FOS/MAPK1/HIF1A/FOSL1	9
BP	GO:0042102	positive regulation of T cell proliferation	6/108	95/18670	1.87E-05	0.000106469	4.72E-05	IL6R/IL4/IL1B/VCAM1/IGF2/CD40LG	6
BP	GO:1903076	regulation of protein localization to plasma membrane	6/108	95/18670	1.87E-05	0.000106469	4.72E-05	AR/AKT1/TNF/EGFR/BCL2L1/IFNG	6
BP	GO:0038127	ERBB signaling pathway	7/108	142/18670	1.87E-05	0.000106469	4.72E-05	AKT1/MMP9/PRKCA/EGFR/MAPK1/EGF/ERBB2	7
BP	GO:0042743	hydrogen peroxide metabolic process	5/108	57/18670	1.94E-05	0.000109979	4.87E-05	MMP3/EGFR/SOD1/CYP1A1/MPO	5
BP	GO:0050819	negative regulation of coagulation	5/108	57/18670	1.94E-05	0.000109979	4.87E-05	PLAU/NOS3/PLAT/THBD/SERPINE1	5
BP	GO:0072431	signal transduction involved in mitotic G1 DNA damage checkpoint	5/108	57/18670	1.94E-05	0.000109979	4.87E-05	CDK2/CDKN1A/BAX/TP53/CDK1	5
BP	GO:1902400	intracellular signal transduction involved in G1 DNA damage checkpoint	5/108	57/18670	1.94E-05	0.000109979	4.87E-05	CDK2/CDKN1A/BAX/TP53/CDK1	5
BP	GO:0033598	mammary gland epithelial cell proliferation	4/108	28/18670	1.95E-05	0.000109979	4.87E-05	ESR1/CCND1/BAX/MAPK1	4
BP	GO:0042730	fibrinolysis	4/108	28/18670	1.95E-05	0.000109979	4.87E-05	PLAU/PLAT/THBD/SERPINE1	4
BP	GO:1902932	positive regulation of alcohol biosynthetic process	4/108	28/18670	1.95E-05	0.000109979	4.87E-05	TNF/POR/IL1B/IFNG	4
BP	GO:0019217	regulation of fatty acid metabolic process	6/108	96/18670	1.98E-05	0.000111449	4.94E-05	PPARG/PTGS2/AKT1/CAV1/IL1B/PPARA	6
BP	GO:0097327	response to antineoplastic agent	6/108	96/18670	1.98E-05	0.000111449	4.94E-05	CASP9/F7/EGFR/HMOX1/ICAM1/NR3C1	6
BP	GO:1904064	positive regulation of cation transmembrane transport	7/108	144/18670	2.04E-05	0.000114812	5.09E-05	CALM2/ADRB2/BAX/CCL2/IFNG/CXCL11/CXCL10	7
BP	GO:0034341	response to interferon-gamma	8/108	199/18670	2.05E-05	0.000114984	5.10E-05	NOS2/PPARG/TP53/CCL2/STAT1/ICAM1/VCAM1/IFNG	8
BP	GO:0019058	viral life cycle	10/108	328/18670	2.06E-05	0.000115629	5.12E-05	DPP4/BCL2/TNF/CCL2/CXCL8/EGFR/CDK1/CAV1/ICAM1/SLPI	10
BP	GO:0030316	osteoclast differentiation	6/108	97/18670	2.10E-05	0.000117012	5.19E-05	MAPK14/TNF/IL4/CA2/FOS/IFNG	6
BP	GO:0044773	mitotic DNA damage checkpoint	6/108	97/18670	2.10E-05	0.000117012	5.19E-05	CDK2/CCND1/CDKN1A/BAX/TP53/CDK1	6
BP	GO:1990868	response to chemokine	6/108	97/18670	2.10E-05	0.000117012	5.19E-05	CCL2/CXCL8/HIF1A/CXCL11/CXCL2/CXCL10	6
BP	GO:1990869	cellular response to chemokine	6/108	97/18670	2.10E-05	0.000117012	5.19E-05	CCL2/CXCL8/HIF1A/CXCL11/CXCL2/CXCL10	6
BP	GO:0061900	glial cell activation	5/108	58/18670	2.12E-05	0.000117659	5.21E-05	TNF/JUN/EGFR/IL1B/IFNG	5
BP	GO:0071385	cellular response to glucocorticoid stimulus	5/108	58/18670	2.12E-05	0.000117659	5.21E-05	CASP9/EGFR/ICAM1/GSTP1/NR3C1	5
BP	GO:0000077	DNA damage checkpoint	7/108	145/18670	2.14E-05	0.000118467	5.25E-05	MAPK14/CDK2/CCND1/CDKN1A/BAX/TP53/CDK1	7
BP	GO:1903532	positive regulation of secretion by cell	11/108	403/18670	2.19E-05	0.000120903	5.36E-05	MAPK14/TNF/SLC6A4/EGFR/HIF1A/GJA1/IL1B/IFNG/IL1A/CHUK/SPP1	11
BP	GO:0032025	response to cobalt ion	3/108	10/18670	2.19E-05	0.000120903	5.36E-05	CASP9/CASP3/CASP8	3
BP	GO:0033483	gas homeostasis	3/108	10/18670	2.19E-05	0.000120903	5.36E-05	HIF1A/CAV1/GSTP1	3
BP	GO:1903799	negative regulation of production of miRNAs involved in gene silencing by miRNA	3/108	10/18670	2.19E-05	0.000120903	5.36E-05	ESR1/TP53/PPP3CA	3
BP	GO:1904892	regulation of receptor signaling pathway via STAT	7/108	146/18670	2.23E-05	0.000122936	5.45E-05	TNF/IL6R/IL4/IL10RA/EGF/CAV1/IFNG	7
BP	GO:0007263	nitric oxide mediated signal transduction	4/108	29/18670	2.25E-05	0.000123471	5.47E-05	NOS2/EGFR/VEGFA/NOS3	4
BP	GO:0010575	positive regulation of vascular endothelial growth factor production	4/108	29/18670	2.25E-05	0.000123471	5.47E-05	PTGS2/HIF1A/IL1B/IL1A	4
BP	GO:0051701	interaction with host	8/108	202/18670	2.28E-05	0.000125043	5.54E-05	DPP4/CXCL8/CASP8/EGFR/BCL2L1/CDK1/CAV1/ICAM1	8
BP	GO:0001885	endothelial cell development	5/108	59/18670	2.30E-05	0.000125361	5.56E-05	TNF/VEGFA/ICAM1/IL1B/IKBKB	5
BP	GO:0043388	positive regulation of DNA binding	5/108	59/18670	2.30E-05	0.000125361	5.56E-05	PPARG/MMP9/EGF/IFNG/PARP1	5
BP	GO:0072413	signal transduction involved in mitotic cell cycle checkpoint	5/108	59/18670	2.30E-05	0.000125361	5.56E-05	CDK2/CDKN1A/BAX/TP53/CDK1	5
BP	GO:1902402	signal transduction involved in mitotic DNA damage checkpoint	5/108	59/18670	2.30E-05	0.000125361	5.56E-05	CDK2/CDKN1A/BAX/TP53/CDK1	5
BP	GO:1902403	signal transduction involved in mitotic DNA integrity checkpoint	5/108	59/18670	2.30E-05	0.000125361	5.56E-05	CDK2/CDKN1A/BAX/TP53/CDK1	5
BP	GO:0006006	glucose metabolic process	8/108	204/18670	2.45E-05	0.000132888	5.89E-05	MAPK14/GSK3B/AKT1/TNF/TP53/PPARA/IGFBP3/IGF2	8
BP	GO:0060537	muscle tissue development	11/108	408/18670	2.45E-05	0.000132888	5.89E-05	MAPK14/BCL2/VEGFA/FOS/MAPK1/CDK1/CAV1/GJA1/COL3A1/PPARA/PPP3CA	11
BP	GO:0070498	interleukin-1-mediated signaling pathway	6/108	100/18670	2.50E-05	0.000135363	6.00E-05	RELA/NFKBIA/IL1B/IL1A/CHUK/IKBKB	6
BP	GO:0030100	regulation of endocytosis	8/108	205/18670	2.54E-05	0.000137182	6.08E-05	PPARG/IL4/VEGFA/EGF/CAV1/SELE/SERPINE1/PPP3CA	8
BP	GO:0007517	muscle organ development	11/108	410/18670	2.56E-05	0.000138121	6.12E-05	MAPK14/BCL2/FOS/MAPK1/CDK1/CAV1/GJA1/COL3A1/PPARA/CXCL10/PPP3CA	11
BP	GO:0019216	regulation of lipid metabolic process	11/108	410/18670	2.56E-05	0.000138121	6.12E-05	PPARG/PTGS2/AKT1/TNF/POR/SOD1/CAV1/CYP1A1/IL1B/IFNG/PPARA	11
BP	GO:0050714	positive regulation of protein secretion	9/108	268/18670	2.56E-05	0.000138121	6.12E-05	MAPK14/TNF/EGFR/HIF1A/GJA1/IL1B/IFNG/IL1A/CHUK	9
BP	GO:0001782	B cell homeostasis	4/108	30/18670	2.58E-05	0.000138384	6.13E-05	BCL2/BAX/CASP3/HIF1A	4
BP	GO:0045940	positive regulation of steroid metabolic process	4/108	30/18670	2.58E-05	0.000138384	6.13E-05	TNF/POR/IL1B/IFNG	4
BP	GO:0071480	cellular response to gamma radiation	4/108	30/18670	2.58E-05	0.000138384	6.13E-05	CDKN1A/TP53/BCL2L1/HSPA5	4
BP	GO:0071549	cellular response to dexamethasone stimulus	4/108	30/18670	2.58E-05	0.000138384	6.13E-05	CASP9/EGFR/ICAM1/NR3C1	4
BP	GO:0048754	branching morphogenesis of an epithelial tube	7/108	150/18670	2.66E-05	0.000142157	6.30E-05	ESR1/AR/BCL2/TNF/VEGFA/EGF/MYC	7
BP	GO:0010803	regulation of tumor necrosis factor-mediated signaling pathway	5/108	61/18670	2.71E-05	0.000144048	6.38E-05	TNF/CASP8/GSTP1/CHUK/IKBKB	5
BP	GO:0030888	regulation of B cell proliferation	5/108	61/18670	2.71E-05	0.000144048	6.38E-05	BCL2/CDKN1A/CASP3/IL4/AHR	5
BP	GO:0045123	cellular extravasation	5/108	61/18670	2.71E-05	0.000144048	6.38E-05	TNF/CCL2/ICAM1/SELE/VCAM1	5
BP	GO:0071384	cellular response to corticosteroid stimulus	5/108	61/18670	2.71E-05	0.000144048	6.38E-05	CASP9/EGFR/ICAM1/GSTP1/NR3C1	5
BP	GO:0090303	positive regulation of wound healing	5/108	61/18670	2.71E-05	0.000144048	6.38E-05	F7/F3/THBD/SERPINE1/NFE2L2	5
BP	GO:0045927	positive regulation of growth	9/108	270/18670	2.72E-05	0.000144142	6.39E-05	MAPK14/AKT1/BCL2/EGFR/VEGFA/MAPK1/CDK1/ERBB2/IGF2	9
BP	GO:0010522	regulation of calcium ion transport into cytosol	6/108	102/18670	2.80E-05	0.000148057	6.56E-05	CALM2/BCL2/BAX/CAV1/CXCL11/CXCL10	6
BP	GO:0010876	lipid localization	11/108	415/18670	2.86E-05	0.000151354	6.71E-05	NOS2/PPARG/AKT1/TNF/PON1/EGF/NFKBIA/CAV1/IL1B/PPARA/SPP1	11
BP	GO:0002260	lymphocyte homeostasis	5/108	62/18670	2.94E-05	0.000154651	6.85E-05	AKT1/BCL2/BAX/CASP3/HIF1A	5
BP	GO:0045453	bone resorption	5/108	62/18670	2.94E-05	0.000154651	6.85E-05	ADRB2/PRKCA/CA2/EGFR/SPP1	5
BP	GO:0070265	necrotic cell death	5/108	62/18670	2.94E-05	0.000154651	6.85E-05	BAX/TNF/TP53/CASP8/CAV1	5
BP	GO:1904062	regulation of cation transmembrane transport	10/108	342/18670	2.95E-05	0.000154969	6.87E-05	CALM2/ADRB2/BAX/CCL2/OPRM1/MMP9/CAV1/IFNG/CXCL11/CXCL10	10
BP	GO:0031652	positive regulation of heat generation	3/108	11/18670	3.00E-05	0.000157427	6.98E-05	PTGS2/TNF/IL1B	3
BP	GO:0043619	regulation of transcription from RNA polymerase II promoter in response to oxidative stress	3/108	11/18670	3.00E-05	0.000157427	6.98E-05	HIF1A/HMOX1/NFE2L2	3
BP	GO:0030168	platelet activation	7/108	153/18670	3.02E-05	0.000158064	7.01E-05	PRKCA/MAPK1/NOS3/THBD/COL1A1/COL3A1/CD40LG	7
BP	GO:0030593	neutrophil chemotaxis	6/108	104/18670	3.12E-05	0.000162984	7.22E-05	CCL2/CXCL8/IL1B/CXCL11/CXCL2/CXCL10	6
BP	GO:0071887	leukocyte apoptotic process	6/108	104/18670	3.12E-05	0.000162984	7.22E-05	AKT1/BAX/CASP9/CASP3/TP53/HIF1A	6
BP	GO:0006879	cellular iron ion homeostasis	5/108	63/18670	3.18E-05	0.000165584	7.34E-05	SOD1/HIF1A/HMOX1/MYC/IFNG	5
BP	GO:0038128	ERBB2 signaling pathway	4/108	32/18670	3.36E-05	0.000174968	7.75E-05	PRKCA/EGFR/EGF/ERBB2	4
BP	GO:0045670	regulation of osteoclast differentiation	5/108	64/18670	3.43E-05	0.000178051	7.89E-05	TNF/IL4/CA2/FOS/IFNG	5
BP	GO:2000378	negative regulation of reactive oxygen species metabolic process	5/108	64/18670	3.43E-05	0.000178051	7.89E-05	BCL2/TP53/MMP3/HIF1A/CAV1	5
BP	GO:2001020	regulation of response to DNA damage stimulus	8/108	214/18670	3.45E-05	0.000178693	7.92E-05	BCL2/CASP9/TP53/MCL1/EGFR/BCL2L1/MYC/PARP1	8
BP	GO:0044774	mitotic DNA integrity checkpoint	6/108	106/18670	3.48E-05	0.000180024	7.98E-05	CDK2/CCND1/CDKN1A/BAX/TP53/CDK1	6
BP	GO:0031570	DNA integrity checkpoint	7/108	157/18670	3.56E-05	0.0001837	8.14E-05	MAPK14/CDK2/CCND1/CDKN1A/BAX/TP53/CDK1	7
BP	GO:0010810	regulation of cell-substrate adhesion	8/108	215/18670	3.56E-05	0.0001837	8.14E-05	GSK3B/BCL2/KDR/PLAU/VEGFA/SERPINE1/COL1A1/HAS2	8
BP	GO:0070374	positive regulation of ERK1 and ERK2 cascade	8/108	215/18670	3.56E-05	0.0001837	8.14E-05	KDR/TNF/JUN/CCL2/OPRM1/PRKCA/EGFR/ICAM1	8
BP	GO:0000075	cell cycle checkpoint	8/108	216/18670	3.68E-05	0.000189599	8.40E-05	MAPK14/CDK2/CCND1/CDKN1A/BAX/TP53/BCL2L1/CDK1	8
BP	GO:0006940	regulation of smooth muscle contraction	5/108	65/18670	3.70E-05	0.00019016	8.43E-05	PTGS2/ADRB2/CHRM3/SOD1/CAV1	5
BP	GO:0051047	positive regulation of secretion	11/108	428/18670	3.79E-05	0.000194693	8.63E-05	MAPK14/TNF/SLC6A4/EGFR/HIF1A/GJA1/IL1B/IFNG/IL1A/CHUK/SPP1	11
BP	GO:0016485	protein processing	8/108	217/18670	3.81E-05	0.000195117	8.65E-05	CASP3/F7/PLAU/CASP8/F3/PLAT/SERPINE1/PARP1	8
BP	GO:0030098	lymphocyte differentiation	10/108	353/18670	3.85E-05	0.000197331	8.75E-05	BCL2/BAX/TP53/IL4/SOD1/ERBB2/VCAM1/IFNG/RUNX2/CD40LG	10
BP	GO:0071156	regulation of cell cycle arrest	6/108	108/18670	3.86E-05	0.000197331	8.75E-05	CDK2/CCND1/CDKN1A/BAX/TP53/CDK1	6
BP	GO:2000278	regulation of DNA biosynthetic process	6/108	108/18670	3.86E-05	0.000197331	8.75E-05	PPARG/CDKN1A/TP53/MAPK1/MYC/GJA1	6
BP	GO:0031589	cell-substrate adhesion	10/108	354/18670	3.95E-05	0.000201283	8.92E-05	GSK3B/BCL2/KDR/PLAU/VEGFA/VCAM1/SERPINE1/COL1A1/HAS2/COL3A1	10
BP	GO:0051926	negative regulation of calcium ion transport	5/108	66/18670	3.98E-05	0.000202222	8.96E-05	PTGS2/CALM2/BCL2/ICAM1/NOS3	5
BP	GO:0006983	ER overload response	3/108	12/18670	3.99E-05	0.000202222	8.96E-05	GSK3B/TP53/HSPA5	3
BP	GO:0033197	response to vitamin E	3/108	12/18670	3.99E-05	0.000202222	8.96E-05	PPARG/CCND1/COL1A1	3
BP	GO:0042368	vitamin D biosynthetic process	3/108	12/18670	3.99E-05	0.000202222	8.96E-05	TNF/IL1B/IFNG	3
BP	GO:0006959	humoral immune response	10/108	356/18670	4.14E-05	0.000209643	9.29E-05	BCL2/TNF/CCL2/CXCL8/IL1B/IFNG/CXCL11/CXCL2/CXCL10/SLPI	10
BP	GO:0048762	mesenchymal cell differentiation	8/108	220/18670	4.19E-05	0.000212166	9.40E-05	GSK3B/BCL2/MAPK1/HIF1A/STAT1/IL1B/COL1A1/HAS2	8
BP	GO:0033559	unsaturated fatty acid metabolic process	6/108	110/18670	4.29E-05	0.000215844	9.57E-05	PTGS1/PTGS2/CYP1A1/IL1B/ALOX5/GSTP1	6
BP	GO:0010574	regulation of vascular endothelial growth factor production	4/108	34/18670	4.30E-05	0.000215844	9.57E-05	PTGS2/HIF1A/IL1B/IL1A	4
BP	GO:0043276	anoikis	4/108	34/18670	4.30E-05	0.000215844	9.57E-05	AKT1/BCL2/MCL1/CAV1	4
BP	GO:0060969	negative regulation of gene silencing	4/108	34/18670	4.30E-05	0.000215844	9.57E-05	ESR1/PPARG/TP53/PPP3CA	4
BP	GO:2000273	positive regulation of signaling receptor activity	4/108	34/18670	4.30E-05	0.000215844	9.57E-05	ADRB2/CCL2/EGF/IFNG	4
BP	GO:0045861	negative regulation of proteolysis	10/108	358/18670	4.34E-05	0.000217705	9.65E-05	PTGS2/AKT1/TP53/MMP9/VEGFA/POR/BIRC5/PLAT/SERPINE1/SLPI	10
BP	GO:0002793	positive regulation of peptide secretion	9/108	288/18670	4.50E-05	0.00022536	9.99E-05	MAPK14/TNF/EGFR/HIF1A/GJA1/IL1B/IFNG/IL1A/CHUK	9
BP	GO:0016239	positive regulation of macroautophagy	5/108	68/18670	4.60E-05	0.000230379	0.000102107	ADRB2/KDR/IL4/HIF1A/HMOX1	5
BP	GO:0010906	regulation of glucose metabolic process	6/108	112/18670	4.74E-05	0.000236659	0.000104891	GSK3B/AKT1/TP53/PPARA/IGFBP3/IGF2	6
BP	GO:0032411	positive regulation of transporter activity	6/108	112/18670	4.74E-05	0.000236659	0.000104891	CALM2/ADRB2/CCL2/HTR3A/PON1/IFNG	6
BP	GO:0032735	positive regulation of interleukin-12 production	4/108	35/18670	4.83E-05	0.000240036	0.000106387	MAPK14/RELA/IFNG/CD40LG	4
BP	GO:0071312	cellular response to alkaloid	4/108	35/18670	4.83E-05	0.000240036	0.000106387	CASP3/OPRM1/BCL2L1/ICAM1	4
BP	GO:1904031	positive regulation of cyclin-dependent protein kinase activity	4/108	35/18670	4.83E-05	0.000240036	0.000106387	AKT1/CCND1/CDKN1A/EGFR	4
BP	GO:0007093	mitotic cell cycle checkpoint	7/108	165/18670	4.89E-05	0.000242431	0.000107449	CDK2/CCND1/CDKN1A/BAX/TP53/BCL2L1/CDK1	7
BP	GO:0050680	negative regulation of epithelial cell proliferation	7/108	165/18670	4.89E-05	0.000242431	0.000107449	AR/PPARG/TNF/CCL2/STAT1/CAV1/GJA1	7
BP	GO:0007160	cell-matrix adhesion	8/108	225/18670	4.92E-05	0.000243441	0.000107896	GSK3B/BCL2/KDR/PLAU/VEGFA/VCAM1/SERPINE1/COL3A1	8
BP	GO:0048640	negative regulation of developmental growth	6/108	113/18670	4.98E-05	0.000246466	0.000109237	ADRB2/CDKN1A/SLC6A4/GJA1/PPARA/SPP1	6
BP	GO:0010745	negative regulation of macrophage derived foam cell differentiation	3/108	13/18670	5.16E-05	0.000253204	0.000112224	PPARG/NFKBIA/PPARA	3
BP	GO:0030656	regulation of vitamin metabolic process	3/108	13/18670	5.16E-05	0.000253204	0.000112224	TNF/IL1B/IFNG	3
BP	GO:0031650	regulation of heat generation	3/108	13/18670	5.16E-05	0.000253204	0.000112224	PTGS2/TNF/IL1B	3
BP	GO:0042178	xenobiotic catabolic process	3/108	13/18670	5.16E-05	0.000253204	0.000112224	CYP1A1/GSTP1/GSTM1	3
BP	GO:0090399	replicative senescence	3/108	13/18670	5.16E-05	0.000253204	0.000112224	CDKN1A/TP53/SERPINE1	3
BP	GO:0090594	inflammatory response to wounding	3/108	13/18670	5.16E-05	0.000253204	0.000112224	HIF1A/HMOX1/IL1A	3
BP	GO:0006690	icosanoid metabolic process	6/108	114/18670	5.24E-05	0.000255905	0.00011342	PTGS1/PTGS2/PON1/CYP1A1/IL1B/ALOX5	6
BP	GO:0042752	regulation of circadian rhythm	6/108	114/18670	5.24E-05	0.000255905	0.00011342	PPARG/GSK3B/TP53/CDK1/PPARA/MAPK8	6
BP	GO:0045446	endothelial cell differentiation	6/108	114/18670	5.24E-05	0.000255905	0.00011342	KDR/TNF/VEGFA/ICAM1/IL1B/IKBKB	6
BP	GO:1901990	regulation of mitotic cell cycle phase transition	11/108	444/18670	5.28E-05	0.000257828	0.000114273	CDK2/AKT1/CCND1/BCL2/CDKN1A/BAX/TP53/CCL2/EGFR/CDK1/CYP1A1	11
BP	GO:0010573	vascular endothelial growth factor production	4/108	36/18670	5.41E-05	0.000261886	0.000116071	PTGS2/HIF1A/IL1B/IL1A	4
BP	GO:0010742	macrophage derived foam cell differentiation	4/108	36/18670	5.41E-05	0.000261886	0.000116071	PPARG/NFKBIA/STAT1/PPARA	4
BP	GO:0030224	monocyte differentiation	4/108	36/18670	5.41E-05	0.000261886	0.000116071	PPARG/JUN/VEGFA/MYC	4
BP	GO:0045740	positive regulation of DNA replication	4/108	36/18670	5.41E-05	0.000261886	0.000116071	CDK2/JUN/EGFR/CDK1	4
BP	GO:0090077	foam cell differentiation	4/108	36/18670	5.41E-05	0.000261886	0.000116071	PPARG/NFKBIA/STAT1/PPARA	4
BP	GO:1903131	mononuclear cell differentiation	4/108	36/18670	5.41E-05	0.000261886	0.000116071	PPARG/JUN/VEGFA/MYC	4
BP	GO:0016236	macroautophagy	9/108	295/18670	5.42E-05	0.000261886	0.000116071	ADRB2/AKT1/KDR/CASP3/TP53/IL4/HIF1A/HMOX1/MAPK8	9
BP	GO:0051302	regulation of cell division	7/108	168/18670	5.48E-05	0.000264773	0.000117351	CALM2/VEGFA/BCL2L1/MYC/IL1B/IL1A/IGF2	7
BP	GO:1904375	regulation of protein localization to cell periphery	6/108	115/18670	5.50E-05	0.000265271	0.000117572	AR/AKT1/TNF/EGFR/BCL2L1/IFNG	6
BP	GO:0071479	cellular response to ionizing radiation	5/108	71/18670	5.67E-05	0.000273226	0.000121097	MAPK14/CDKN1A/TP53/BCL2L1/HSPA5	5
BP	GO:1903522	regulation of blood circulation	9/108	297/18670	5.71E-05	0.000274472	0.00012165	PTGS2/CALM2/AKT1/CHRM3/EGFR/CAV1/GJA1/ICAM1/NOS3	9
BP	GO:0009743	response to carbohydrate	8/108	230/18670	5.74E-05	0.000275814	0.000122244	PTGS2/CASP3/HIF1A/GJA1/ICAM1/IL1B/GSTP1/PPP3CA	8
BP	GO:0014037	Schwann cell differentiation	4/108	37/18670	6.04E-05	0.000286763	0.000127097	RELA/AKT1/SOD1/CDK1	4
BP	GO:0014912	negative regulation of smooth muscle cell migration	4/108	37/18670	6.04E-05	0.000286763	0.000127097	SERPINE1/GSTP1/NFE2L2/IGFBP3	4
BP	GO:0030212	hyaluronan metabolic process	4/108	37/18670	6.04E-05	0.000286763	0.000127097	AKT1/EGF/IL1B/HAS2	4
BP	GO:0038083	peptidyl-tyrosine autophosphorylation	4/108	37/18670	6.04E-05	0.000286763	0.000127097	KDR/EGFR/VEGFA/CAV1	4
BP	GO:0042307	positive regulation of protein import into nucleus	4/108	37/18670	6.04E-05	0.000286763	0.000127097	PTGS2/MAPK14/MAPK1/IFNG	4
BP	GO:0043029	T cell homeostasis	4/108	37/18670	6.04E-05	0.000286763	0.000127097	AKT1/BCL2/BAX/CASP3	4
BP	GO:0045923	positive regulation of fatty acid metabolic process	4/108	37/18670	6.04E-05	0.000286763	0.000127097	PPARG/PTGS2/IL1B/PPARA	4
BP	GO:0090050	positive regulation of cell migration involved in sprouting angiogenesis	4/108	37/18670	6.04E-05	0.000286763	0.000127097	PTGS2/KDR/VEGFA/HMOX1	4
BP	GO:2000142	regulation of DNA-templated transcription, initiation	4/108	37/18670	6.04E-05	0.000286763	0.000127097	ESR1/JUN/TP53/FOSL1	4
BP	GO:0071695	anatomical structure maturation	8/108	232/18670	6.10E-05	0.000289397	0.000128264	PPARG/BCL2/CDKN1A/MMP2/VEGFA/HIF1A/GJA1/RUNX2	8
BP	GO:0042445	hormone metabolic process	8/108	233/18670	6.29E-05	0.000297887	0.000132028	ESR1/TNF/POR/HIF1A/CYP1A1/IL1B/IFNG/SPP1	8
BP	GO:1990266	neutrophil migration	6/108	118/18670	6.35E-05	0.000300531	0.000133199	CCL2/CXCL8/IL1B/CXCL11/CXCL2/CXCL10	6
BP	GO:0072401	signal transduction involved in DNA integrity checkpoint	5/108	73/18670	6.48E-05	0.000306029	0.000135636	CDK2/CDKN1A/BAX/TP53/CDK1	5
BP	GO:0072422	signal transduction involved in DNA damage checkpoint	5/108	73/18670	6.48E-05	0.000306029	0.000135636	CDK2/CDKN1A/BAX/TP53/CDK1	5
BP	GO:0030213	hyaluronan biosynthetic process	3/108	14/18670	6.54E-05	0.000308375	0.000136676	EGF/IL1B/HAS2	3
BP	GO:0001952	regulation of cell-matrix adhesion	6/108	119/18670	6.66E-05	0.00031343	0.000138916	GSK3B/BCL2/KDR/PLAU/VEGFA/SERPINE1	6
BP	GO:0016572	histone phosphorylation	4/108	38/18670	6.72E-05	0.000315475	0.000139823	CDK2/PRKCA/CDK1/IL1B	4
BP	GO:1904706	negative regulation of vascular smooth muscle cell proliferation	4/108	38/18670	6.72E-05	0.000315475	0.000139823	PPARG/CDKN1A/HMOX1/GSTP1	4
BP	GO:0031670	cellular response to nutrient	5/108	74/18670	6.92E-05	0.000323846	0.000143533	PPARG/PTGS2/SOD1/HMOX1/COL1A1	5
BP	GO:0072395	signal transduction involved in cell cycle checkpoint	5/108	74/18670	6.92E-05	0.000323846	0.000143533	CDK2/CDKN1A/BAX/TP53/CDK1	5
BP	GO:1903036	positive regulation of response to wounding	5/108	74/18670	6.92E-05	0.000323846	0.000143533	F7/F3/THBD/SERPINE1/NFE2L2	5
BP	GO:0006869	lipid transport	10/108	380/18670	7.14E-05	0.000333756	0.000147925	NOS2/PPARG/AKT1/PON1/EGF/NFKBIA/CAV1/IL1B/PPARA/SPP1	10
BP	GO:0030968	endoplasmic reticulum unfolded protein response	6/108	121/18670	7.30E-05	0.000340915	0.000151098	CCND1/BAX/CCL2/CXCL8/HSPA5/NFE2L2	6
BP	GO:0007422	peripheral nervous system development	5/108	75/18670	7.38E-05	0.000344102	0.000152511	RELA/AKT1/SOD1/CDK1/ERBB2	5
BP	GO:1904591	positive regulation of protein import	4/108	39/18670	7.45E-05	0.000346923	0.000153761	PTGS2/MAPK14/MAPK1/IFNG	4
BP	GO:0048469	cell maturation	7/108	177/18670	7.62E-05	0.000354334	0.000157046	PPARG/BCL2/CDKN1A/VEGFA/HIF1A/GJA1/RUNX2	7
BP	GO:0034101	erythrocyte homeostasis	6/108	122/18670	7.65E-05	0.000355109	0.000157389	MAPK14/CASP3/VEGFA/HIF1A/STAT1/HMOX1	6
BP	GO:0031349	positive regulation of defense response	10/108	384/18670	7.79E-05	0.000361317	0.000160141	PTGS2/RELA/TNF/EGFR/NFKBIA/GJA1/IL1B/SERPINE1/CHUK/IKBKB	10
BP	GO:0038093	Fc receptor signaling pathway	8/108	241/18670	7.96E-05	0.000368816	0.000163464	RELA/JUN/FOS/MAPK1/CHUK/IKBKB/MAPK8/PPP3CA	8
BP	GO:0051928	positive regulation of calcium ion transport	6/108	123/18670	8.00E-05	0.000370204	0.000164079	CALM2/BAX/CCL2/CAV1/CXCL11/CXCL10	6
BP	GO:0042362	fat-soluble vitamin biosynthetic process	3/108	15/18670	8.14E-05	0.000375801	0.00016656	TNF/IL1B/IFNG	3
BP	GO:0051044	positive regulation of membrane protein ectodomain proteolysis	3/108	15/18670	8.14E-05	0.000375801	0.00016656	TNF/IL1B/IFNG	3
BP	GO:0045124	regulation of bone resorption	4/108	40/18670	8.24E-05	0.000378581	0.000167792	PRKCA/CA2/EGFR/SPP1	4
BP	GO:0051281	positive regulation of release of sequestered calcium ion into cytosol	4/108	40/18670	8.24E-05	0.000378581	0.000167792	CALM2/BAX/CXCL11/CXCL10	4
BP	GO:0071548	response to dexamethasone	4/108	40/18670	8.24E-05	0.000378581	0.000167792	CASP9/EGFR/ICAM1/NR3C1	4
BP	GO:1900371	regulation of purine nucleotide biosynthetic process	4/108	40/18670	8.24E-05	0.000378581	0.000167792	NOS2/IL4/NOS3/PARP1	4
BP	GO:2001257	regulation of cation channel activity	7/108	180/18670	8.47E-05	0.00038846	0.000172171	CALM2/ADRB2/CCL2/OPRM1/MMP9/CAV1/IFNG	7
BP	GO:0019318	hexose metabolic process	8/108	244/18670	8.68E-05	0.000397577	0.000176211	MAPK14/GSK3B/AKT1/TNF/TP53/PPARA/IGFBP3/IGF2	8
BP	GO:0014706	striated muscle tissue development	10/108	390/18670	8.86E-05	0.000405189	0.000179585	MAPK14/BCL2/VEGFA/FOS/MAPK1/CDK1/CAV1/GJA1/PPARA/PPP3CA	10
BP	GO:0000271	polysaccharide biosynthetic process	5/108	78/18670	8.91E-05	0.000405555	0.000179747	GSK3B/AKT1/EGF/HAS2/IGF2	5
BP	GO:0010827	regulation of glucose transmembrane transport	5/108	78/18670	8.91E-05	0.000405555	0.000179747	MAPK14/AKT1/TNF/IL1B/NFE2L2	5
BP	GO:0055021	regulation of cardiac muscle tissue growth	5/108	78/18670	8.91E-05	0.000405555	0.000179747	MAPK14/MAPK1/CDK1/GJA1/PPARA	5
BP	GO:0072347	response to anesthetic	5/108	78/18670	8.91E-05	0.000405555	0.000179747	RELA/OPRM1/F7/HTR3A/HSPA5	5
BP	GO:0061138	morphogenesis of a branching epithelium	7/108	182/18670	9.08E-05	0.000412764	0.000182942	ESR1/AR/BCL2/TNF/VEGFA/EGF/MYC	7
BP	GO:0030808	regulation of nucleotide biosynthetic process	4/108	41/18670	9.09E-05	0.000413087	0.000183086	NOS2/IL4/NOS3/PARP1	4
BP	GO:0038061	NIK/NF-kappaB signaling	7/108	183/18670	9.39E-05	0.000426125	0.000188864	RELA/AKT1/TNF/EGFR/NFKBIA/IL1B/CHUK	7
BP	GO:0050769	positive regulation of neurogenesis	11/108	474/18670	9.47E-05	0.000429	0.000190139	PPARG/RELA/BCL2/TNF/OPRM1/VEGFA/HIF1A/HSPA5/IL1B/IFNG/NFE2L2	11
BP	GO:1901991	negative regulation of mitotic cell cycle phase transition	8/108	248/18670	9.72E-05	0.000439295	0.000194701	CDK2/CCND1/BCL2/CDKN1A/BAX/TP53/CCL2/CDK1	8
BP	GO:0048639	positive regulation of developmental growth	7/108	184/18670	9.72E-05	0.000439295	0.000194701	MAPK14/AKT1/BCL2/VEGFA/MAPK1/CDK1/IGF2	7
BP	GO:0034763	negative regulation of transmembrane transport	6/108	128/18670	9.98E-05	0.000447877	0.000198505	CALM2/AKT1/TNF/MMP9/CAV1/IL1B	6
BP	GO:0002070	epithelial cell maturation	3/108	16/18670	9.98E-05	0.000447877	0.000198505	CDKN1A/HIF1A/GJA1	3
BP	GO:0019372	lipoxygenase pathway	3/108	16/18670	9.98E-05	0.000447877	0.000198505	PTGS2/PON1/ALOX5	3
BP	GO:0045986	negative regulation of smooth muscle contraction	3/108	16/18670	9.98E-05	0.000447877	0.000198505	PTGS2/ADRB2/SOD1	3
BP	GO:1900451	positive regulation of glutamate receptor signaling pathway	3/108	16/18670	9.98E-05	0.000447877	0.000198505	ADRB2/CCL2/IFNG	3
BP	GO:1902004	positive regulation of amyloid-beta formation	3/108	16/18670	9.98E-05	0.000447877	0.000198505	TNF/CASP3/IFNG	3
BP	GO:0042149	cellular response to glucose starvation	4/108	42/18670	0.000100066	0.000448558	0.000198807	BCL2/TP53/HSPA5/NFE2L2	4
BP	GO:0010951	negative regulation of endopeptidase activity	8/108	250/18670	0.000102721	0.000459912	0.000203839	PTGS2/AKT1/MMP9/VEGFA/POR/BIRC5/SERPINE1/SLPI	8
BP	GO:1901987	regulation of cell cycle phase transition	11/108	480/18670	0.000105791	0.00047309	0.00020968	CDK2/AKT1/CCND1/BCL2/CDKN1A/BAX/TP53/CCL2/EGFR/CDK1/CYP1A1	11
BP	GO:0022617	extracellular matrix disassembly	5/108	81/18670	0.000106619	0.000474523	0.000210315	DPP4/MMP1/MMP2/MMP9/MMP3	5
BP	GO:0048708	astrocyte differentiation	5/108	81/18670	0.000106619	0.000474523	0.000210315	TNF/EGFR/MAPK1/IL1B/IFNG	5
BP	GO:0055072	iron ion homeostasis	5/108	81/18670	0.000106619	0.000474523	0.000210315	SOD1/HIF1A/HMOX1/MYC/IFNG	5
BP	GO:1902930	regulation of alcohol biosynthetic process	5/108	81/18670	0.000106619	0.000474523	0.000210315	TNF/POR/SOD1/IL1B/IFNG	5
BP	GO:0006775	fat-soluble vitamin metabolic process	4/108	43/18670	0.00010984	0.000487121	0.000215899	TNF/CYP1A1/IL1B/IFNG	4
BP	GO:0031279	regulation of cyclase activity	4/108	43/18670	0.00010984	0.000487121	0.000215899	NOS2/MAPK14/NOS3/MAPK8	4
BP	GO:0045746	negative regulation of Notch signaling pathway	4/108	43/18670	0.00010984	0.000487121	0.000215899	AKT1/EGFR/EGF/NFKBIA	4
BP	GO:0071158	positive regulation of cell cycle arrest	5/108	82/18670	0.000113023	0.000500647	0.000221893	CDK2/CDKN1A/BAX/TP53/CDK1	5
BP	GO:0030183	B cell differentiation	6/108	131/18670	0.00011337	0.000501589	0.000222311	BCL2/BAX/TP53/IL4/VCAM1/CD40LG	6
BP	GO:0042476	odontogenesis	6/108	132/18670	0.000118216	0.000522413	0.000231541	BAX/CA2/SERPINE1/COL1A1/PPARA/RUNX2	6
BP	GO:0042509	regulation of tyrosine phosphorylation of STAT protein	5/108	83/18670	0.000119719	0.000526414	0.000233314	TNF/IL6R/IL4/CAV1/IFNG	5
BP	GO:0014002	astrocyte development	4/108	44/18670	0.000120288	0.000526414	0.000233314	TNF/EGFR/IL1B/IFNG	4
BP	GO:0045601	regulation of endothelial cell differentiation	4/108	44/18670	0.000120288	0.000526414	0.000233314	TNF/VEGFA/IL1B/IKBKB	4
BP	GO:0070266	necroptotic process	4/108	44/18670	0.000120288	0.000526414	0.000233314	TNF/TP53/CASP8/CAV1	4
BP	GO:0090311	regulation of protein deacetylation	4/108	44/18670	0.000120288	0.000526414	0.000233314	TP53/VEGFA/IFNG/MAPK8	4
BP	GO:0010224	response to UV-B	3/108	17/18670	0.000120669	0.000526414	0.000233314	RELA/BCL2/CDKN1A	3
BP	GO:0070242	thymocyte apoptotic process	3/108	17/18670	0.000120669	0.000526414	0.000233314	BAX/TP53/HIF1A	3
BP	GO:1903209	positive regulation of oxidative stress-induced cell death	3/108	17/18670	0.000120669	0.000526414	0.000233314	MCL1/MMP3/SOD1	3
BP	GO:1904996	positive regulation of leukocyte adhesion to vascular endothelial cell	3/108	17/18670	0.000120669	0.000526414	0.000233314	RELA/TNF/ICAM1	3
BP	GO:2000811	negative regulation of anoikis	3/108	17/18670	0.000120669	0.000526414	0.000233314	BCL2/MCL1/CAV1	3
BP	GO:2001267	regulation of cysteine-type endopeptidase activity involved in apoptotic signaling pathway	3/108	17/18670	0.000120669	0.000526414	0.000233314	BAX/MMP9/CASP8	3
BP	GO:0007187	G protein-coupled receptor signaling pathway, coupled to cyclic nucleotide second messenger	8/108	256/18670	0.000121016	0.000527312	0.000233712	ADRB2/CCL2/CHRM3/OPRM1/OPRD1/PRKCA/CXCL11/CXCL10	8
BP	GO:0060420	regulation of heart growth	5/108	84/18670	0.000126715	0.000550866	0.000244151	MAPK14/MAPK1/CDK1/GJA1/PPARA	5
BP	GO:1905897	regulation of response to endoplasmic reticulum stress	5/108	84/18670	0.000126715	0.000550866	0.000244151	BAX/BCL2L1/HSPA5/CAV1/NFE2L2	5
BP	GO:0044409	entry into host	6/108	134/18670	0.000128402	0.000557551	0.000247114	DPP4/CXCL8/EGFR/CDK1/CAV1/ICAM1	6
BP	GO:0007219	Notch signaling pathway	7/108	193/18670	0.00013082	0.000567394	0.000251476	AKT1/EGFR/EGF/NFKBIA/STAT1/MYC/NOS3	7
BP	GO:0032570	response to progesterone	4/108	45/18670	0.000131439	0.000569415	0.000252372	RELA/FOS/CAV1/FOSL1	4
BP	GO:0001889	liver development	6/108	135/18670	0.00013375	0.000578757	0.000256513	RELA/CCND1/JUN/EGFR/HMOX1/CYP1A1	6
BP	GO:0032412	regulation of ion transmembrane transporter activity	8/108	260/18670	0.000134648	0.000581971	0.000257937	CALM2/ADRB2/CCL2/OPRM1/HTR3A/MMP9/CAV1/IFNG	8
BP	GO:0001776	leukocyte homeostasis	5/108	86/18670	0.000141644	0.000610095	0.000270402	AKT1/BCL2/BAX/CASP3/HIF1A	5
BP	GO:0007260	tyrosine phosphorylation of STAT protein	5/108	86/18670	0.000141644	0.000610095	0.000270402	TNF/IL6R/IL4/CAV1/IFNG	5
BP	GO:0042446	hormone biosynthetic process	5/108	86/18670	0.000141644	0.000610095	0.000270402	TNF/POR/HIF1A/IL1B/IFNG	5
BP	GO:0010466	negative regulation of peptidase activity	8/108	262/18670	0.000141925	0.000610606	0.000270629	PTGS2/AKT1/MMP9/VEGFA/POR/BIRC5/SERPINE1/SLPI	8
BP	GO:0010883	regulation of lipid storage	4/108	46/18670	0.000143319	0.000610982	0.000270795	PPARG/TNF/NFKBIA/PPARA	4
BP	GO:0014075	response to amine	4/108	46/18670	0.000143319	0.000610982	0.000270795	SOD1/CDK1/ICAM1/PPP3CA	4
BP	GO:0022602	ovulation cycle process	4/108	46/18670	0.000143319	0.000610982	0.000270795	ESR1/CASP3/HSPA5/NOS3	4
BP	GO:0035196	production of miRNAs involved in gene silencing by miRNA	4/108	46/18670	0.000143319	0.000610982	0.000270795	ESR1/TP53/EGFR/PPP3CA	4
BP	GO:0045776	negative regulation of blood pressure	4/108	46/18670	0.000143319	0.000610982	0.000270795	NOS2/ADRB2/NOS3/PPARA	4
BP	GO:0060443	mammary gland morphogenesis	4/108	46/18670	0.000143319	0.000610982	0.000270795	ESR1/AR/BAX/CAV1	4
BP	GO:0071354	cellular response to interleukin-6	4/108	46/18670	0.000143319	0.000610982	0.000270795	RELA/IL6R/STAT1/ICAM1	4
BP	GO:0071675	regulation of mononuclear cell migration	4/108	46/18670	0.000143319	0.000610982	0.000270795	MAPK14/TNF/SERPINE1/CXCL10	4
BP	GO:0001763	morphogenesis of a branching structure	7/108	196/18670	0.000143934	0.000612619	0.000271521	ESR1/AR/BCL2/TNF/VEGFA/EGF/MYC	7
BP	GO:0007252	I-kappaB phosphorylation	3/108	18/18670	0.000144194	0.000612619	0.000271521	AKT1/CHUK/IKBKB	3
BP	GO:1900221	regulation of amyloid-beta clearance	3/108	18/18670	0.000144194	0.000612619	0.000271521	TNF/IL4/IFNG	3
BP	GO:0010675	regulation of cellular carbohydrate metabolic process	6/108	137/18670	0.000144974	0.000614538	0.000272372	GSK3B/AKT1/TP53/PPARA/IGFBP3/IGF2	6
BP	GO:0072655	establishment of protein localization to mitochondrion	6/108	137/18670	0.000144974	0.000614538	0.000272372	AKT1/BCL2/BAX/TP53/CASP8/MAPK8	6
BP	GO:0002221	pattern recognition receptor signaling pathway	7/108	197/18670	0.000148535	0.000628921	0.000278746	ESR1/RELA/CASP8/NFKBIA/CAV1/CHUK/IKBKB	7
BP	GO:0045844	positive regulation of striated muscle tissue development	5/108	87/18670	0.000149595	0.000631978	0.000280101	MAPK14/BCL2/MAPK1/CDK1/GJA1	5
BP	GO:0048636	positive regulation of muscle organ development	5/108	87/18670	0.000149595	0.000631978	0.000280101	MAPK14/BCL2/MAPK1/CDK1/GJA1	5
BP	GO:0061008	hepaticobiliary system development	6/108	138/18670	0.000150859	0.000636602	0.00028215	RELA/CCND1/JUN/EGFR/HMOX1/CYP1A1	6
BP	GO:0046890	regulation of lipid biosynthetic process	7/108	198/18670	0.000153255	0.000645982	0.000286308	PTGS2/AKT1/TNF/POR/SOD1/IL1B/IFNG	7
BP	GO:0031952	regulation of protein autophosphorylation	4/108	47/18670	0.000155957	0.000655159	0.000290375	CALM2/JUN/VEGFA/CAV1	4
BP	GO:0070231	T cell apoptotic process	4/108	47/18670	0.000155957	0.000655159	0.000290375	AKT1/BAX/TP53/HIF1A	4
BP	GO:1903580	positive regulation of ATP metabolic process	4/108	47/18670	0.000155957	0.000655159	0.000290375	IL4/HIF1A/CDK1/IFNG	4
BP	GO:0002700	regulation of production of molecular mediator of immune response	6/108	139/18670	0.000156932	0.000657043	0.00029121	MAPK14/TNF/IL4/HMOX1/IL1B/CD40LG	6
BP	GO:0050715	positive regulation of cytokine secretion	6/108	139/18670	0.000156932	0.000657043	0.00029121	MAPK14/TNF/IL1B/IFNG/IL1A/CHUK	6
BP	GO:0060968	regulation of gene silencing	6/108	139/18670	0.000156932	0.000657043	0.00029121	ESR1/PPARG/CDK2/TP53/EGFR/PPP3CA	6
BP	GO:1901863	positive regulation of muscle tissue development	5/108	88/18670	0.000157883	0.000659547	0.00029232	MAPK14/BCL2/MAPK1/CDK1/GJA1	5
BP	GO:2000177	regulation of neural precursor cell proliferation	5/108	88/18670	0.000157883	0.000659547	0.00029232	TP53/SLC6A4/VEGFA/EGF/HIF1A	5
BP	GO:0007179	transforming growth factor beta receptor signaling pathway	7/108	199/18670	0.000158095	0.000659698	0.000292387	JUN/TP53/FOS/HSPA5/CAV1/PARP1/COL3A1	7
BP	GO:0072331	signal transduction by p53 class mediator	8/108	267/18670	0.000161551	0.000672621	0.000298115	MAPK14/CDK2/AKT1/BCL2/CDKN1A/BAX/TP53/CDK1	8
BP	GO:1901988	negative regulation of cell cycle phase transition	8/108	267/18670	0.000161551	0.000672621	0.000298115	CDK2/CCND1/BCL2/CDKN1A/BAX/TP53/CCL2/CDK1	8
BP	GO:0034620	cellular response to unfolded protein	6/108	140/18670	0.000163197	0.000678717	0.000300816	CCND1/BAX/CCL2/CXCL8/HSPA5/NFE2L2	6
BP	GO:0046427	positive regulation of receptor signaling pathway via JAK-STAT	5/108	89/18670	0.000166517	0.000691757	0.000306596	TNF/IL6R/IL4/IL10RA/IFNG	5
BP	GO:0051972	regulation of telomerase activity	4/108	48/18670	0.000169381	0.000702876	0.000311524	PPARG/TP53/MAPK1/MYC	4
BP	GO:0070585	protein localization to mitochondrion	6/108	141/18670	0.000169658	0.000703243	0.000311687	AKT1/BCL2/BAX/TP53/CASP8/MAPK8	6
BP	GO:0002544	chronic inflammatory response	3/108	19/18670	0.00017051	0.000703661	0.000311872	TNF/GJA1/VCAM1	3
BP	GO:0030949	positive regulation of vascular endothelial growth factor receptor signaling pathway	3/108	19/18670	0.00017051	0.000703661	0.000311872	VEGFA/HIF1A/IL1B	3
BP	GO:0032930	positive regulation of superoxide anion generation	3/108	19/18670	0.00017051	0.000703661	0.000311872	EGFR/SOD1/GSTP1	3
BP	GO:1902176	negative regulation of oxidative stress-induced intrinsic apoptotic signaling pathway	3/108	19/18670	0.00017051	0.000703661	0.000311872	AKT1/HIF1A/NFE2L2	3
BP	GO:0042475	odontogenesis of dentin-containing tooth	5/108	90/18670	0.000175508	0.000723486	0.000320658	BAX/CA2/SERPINE1/PPARA/RUNX2	5
BP	GO:0003254	regulation of membrane depolarization	4/108	49/18670	0.000183621	0.000754436	0.000334376	BCL2/KDR/GJA1/PARP1	4
BP	GO:0043124	negative regulation of I-kappaB kinase/NF-kappaB signaling	4/108	49/18670	0.000183621	0.000754436	0.000334376	ESR1/CASP8/STAT1/GSTP1	4
BP	GO:1904707	positive regulation of vascular smooth muscle cell proliferation	4/108	49/18670	0.000183621	0.000754436	0.000334376	TNF/JUN/MMP2/MMP9	4
BP	GO:1901992	positive regulation of mitotic cell cycle phase transition	5/108	91/18670	0.000184864	0.000758714	0.000336272	AKT1/CCND1/EGFR/CDK1/CYP1A1	5
BP	GO:0007178	transmembrane receptor protein serine/threonine kinase signaling pathway	9/108	349/18670	0.000193653	0.000793915	0.000351874	MAPK14/JUN/TP53/FOS/HSPA5/CAV1/PARP1/COL3A1/RUNX2	9
BP	GO:1904894	positive regulation of receptor signaling pathway via STAT	5/108	92/18670	0.000194597	0.00079691	0.000353201	TNF/IL6R/IL4/IL10RA/IFNG	5
BP	GO:0071901	negative regulation of protein serine/threonine kinase activity	6/108	145/18670	0.000197553	0.000808132	0.000358175	AKT1/CDKN1A/CASP3/CAV1/IL1B/GSTP1	6
BP	GO:0070741	response to interleukin-6	4/108	50/18670	0.000198704	0.000811067	0.000359476	RELA/IL6R/STAT1/ICAM1	4
BP	GO:1900087	positive regulation of G1/S transition of mitotic cell cycle	4/108	50/18670	0.000198704	0.000811067	0.000359476	AKT1/CCND1/EGFR/CYP1A1	4
BP	GO:0032495	response to muramyl dipeptide	3/108	20/18670	0.000199757	0.000812709	0.000360203	MAPK14/RELA/NFKBIA	3
BP	GO:0097709	connective tissue replacement	3/108	20/18670	0.000199757	0.000812709	0.000360203	HIF1A/IL1A/PPP3CA	3
BP	GO:1902993	positive regulation of amyloid precursor protein catabolic process	3/108	20/18670	0.000199757	0.000812709	0.000360203	TNF/CASP3/IFNG	3
BP	GO:0034284	response to monosaccharide	7/108	207/18670	0.000201453	0.000818717	0.000362866	PTGS2/CASP3/HIF1A/GJA1/ICAM1/GSTP1/PPP3CA	7
BP	GO:1901184	regulation of ERBB signaling pathway	5/108	93/18670	0.000204715	0.000829783	0.000367771	AKT1/MMP9/EGFR/EGF/ERBB2	5
BP	GO:1903351	cellular response to dopamine	5/108	93/18670	0.000204715	0.000829783	0.000367771	GSK3B/CHRM3/OPRM1/HTR3A/MAPK1	5
BP	GO:0002224	toll-like receptor signaling pathway	6/108	146/18670	0.000205062	0.000829783	0.000367771	ESR1/CASP8/NFKBIA/CAV1/CHUK/IKBKB	6
BP	GO:0035264	multicellular organism growth	6/108	146/18670	0.000205062	0.000829783	0.000367771	AR/ADRB2/BCL2/TP53/SOD1/IGF2	6
BP	GO:0071236	cellular response to antibiotic	6/108	147/18670	0.000212795	0.000860144	0.000381227	RELA/TP53/CDK1/HSPA5/NFE2L2/AHR	6
BP	GO:0031050	dsRNA processing	4/108	51/18670	0.00021466	0.000865811	0.000383739	ESR1/TP53/EGFR/PPP3CA	4
BP	GO:0070918	production of small RNA involved in gene silencing by RNA	4/108	51/18670	0.00021466	0.000865811	0.000383739	ESR1/TP53/EGFR/PPP3CA	4
BP	GO:1903350	response to dopamine	5/108	94/18670	0.00021523	0.000867175	0.000384344	GSK3B/CHRM3/OPRM1/HTR3A/MAPK1	5
BP	GO:0014065	phosphatidylinositol 3-kinase signaling	6/108	148/18670	0.000220756	0.000888485	0.000393788	AKT1/KDR/TNF/EGFR/MAPK1/ERBB2	6
BP	GO:0050810	regulation of steroid biosynthetic process	5/108	95/18670	0.000226151	0.000908244	0.000402546	TNF/POR/SOD1/IL1B/IFNG	5
BP	GO:2000060	positive regulation of ubiquitin-dependent protein catabolic process	5/108	95/18670	0.000226151	0.000908244	0.000402546	GSK3B/AKT1/EGF/CAV1/NFE2L2	5
BP	GO:0032332	positive regulation of chondrocyte differentiation	3/108	21/18670	0.000232071	0.000926058	0.000410441	RELA/POR/RUNX2	3
BP	GO:0035162	embryonic hemopoiesis	3/108	21/18670	0.000232071	0.000926058	0.000410441	KDR/VEGFA/HIF1A	3
BP	GO:0046827	positive regulation of protein export from nucleus	3/108	21/18670	0.000232071	0.000926058	0.000410441	GSK3B/TP53/IL1B	3
BP	GO:0051900	regulation of mitochondrial depolarization	3/108	21/18670	0.000232071	0.000926058	0.000410441	BCL2/KDR/PARP1	3
BP	GO:0072111	cell proliferation involved in kidney development	3/108	21/18670	0.000232071	0.000926058	0.000410441	IL6R/STAT1/MYC	3
BP	GO:2000810	regulation of bicellular tight junction assembly	3/108	21/18670	0.000232071	0.000926058	0.000410441	TNF/GJA1/IKBKB	3
BP	GO:0010660	regulation of muscle cell apoptotic process	5/108	96/18670	0.000237489	0.000945661	0.00041913	PPARG/TP53/HMOX1/IFNG/NFE2L2	5
BP	GO:0048010	vascular endothelial growth factor receptor signaling pathway	5/108	96/18670	0.000237489	0.000945661	0.00041913	MAPK14/KDR/VEGFA/HIF1A/IL1B	5
BP	GO:0016579	protein deubiquitination	8/108	283/18670	0.000239958	0.000954476	0.000423037	ESR1/AR/ADRB2/TP53/NFKBIA/HIF1A/CDK1/MYC	8
BP	GO:0021700	developmental maturation	8/108	284/18670	0.000245744	0.000976453	0.000432777	PPARG/BCL2/CDKN1A/MMP2/VEGFA/HIF1A/GJA1/RUNX2	8
BP	GO:0007254	JNK cascade	7/108	214/18670	0.000246846	0.000979792	0.000434257	AKT1/TNF/EGFR/IL1B/GSTP1/CD40LG/MAPK8	7
BP	GO:0015908	fatty acid transport	5/108	97/18670	0.000249254	0.000984355	0.000436279	NOS2/PPARG/AKT1/IL1B/PPARA	5
BP	GO:0120162	positive regulation of cold-induced thermogenesis	5/108	97/18670	0.000249254	0.000984355	0.000436279	ADRB2/IL4/VEGFA/CAV1/GJA1	5
BP	GO:0031638	zymogen activation	4/108	53/18670	0.00024931	0.000984355	0.000436279	PLAU/CASP8/PLAT/SERPINE1	4
BP	GO:0045661	regulation of myoblast differentiation	4/108	53/18670	0.00024931	0.000984355	0.000436279	MAPK14/TNF/CXCL10/IGFBP3	4
BP	GO:0045840	positive regulation of mitotic nuclear division	4/108	53/18670	0.00024931	0.000984355	0.000436279	EGF/IL1B/IL1A/IGF2	4
BP	GO:0051604	protein maturation	8/108	285/18670	0.000251643	0.00099252	0.000439898	CASP3/F7/PLAU/CASP8/F3/PLAT/SERPINE1/PARP1	8
BP	GO:0016202	regulation of striated muscle tissue development	6/108	152/18670	0.000254979	0.001003562	0.000444792	MAPK14/BCL2/MAPK1/CDK1/GJA1/PPARA	6
BP	GO:0034250	positive regulation of cellular amide metabolic process	6/108	152/18670	0.000254979	0.001003562	0.000444792	TNF/CASP3/MAPK1/ERBB2/IFNG/NFE2L2	6
BP	GO:0002042	cell migration involved in sprouting angiogenesis	5/108	98/18670	0.000261458	0.001027979	0.000455614	PTGS2/AKT1/KDR/VEGFA/HMOX1	5
BP	GO:0005996	monosaccharide metabolic process	8/108	287/18670	0.000263791	0.001036067	0.000459199	MAPK14/GSK3B/AKT1/TNF/TP53/PPARA/IGFBP3/IGF2	8
BP	GO:0050729	positive regulation of inflammatory response	6/108	153/18670	0.000264154	0.001036403	0.000459348	PTGS2/TNF/EGFR/NFKBIA/IL1B/SERPINE1	6
BP	GO:0032928	regulation of superoxide anion generation	3/108	22/18670	0.000267585	0.001044082	0.000462751	EGFR/SOD1/GSTP1	3
BP	GO:0043496	regulation of protein homodimerization activity	3/108	22/18670	0.000267585	0.001044082	0.000462751	BCL2/BAX/HSPA5	3
BP	GO:0051000	positive regulation of nitric-oxide synthase activity	3/108	22/18670	0.000267585	0.001044082	0.000462751	AKT1/TNF/HIF1A	3
BP	GO:0090312	positive regulation of protein deacetylation	3/108	22/18670	0.000267585	0.001044082	0.000462751	TP53/VEGFA/IFNG	3
BP	GO:0006636	unsaturated fatty acid biosynthetic process	4/108	54/18670	0.000268064	0.001044082	0.000462751	PTGS1/PTGS2/IL1B/ALOX5	4
BP	GO:0032655	regulation of interleukin-12 production	4/108	54/18670	0.000268064	0.001044082	0.000462751	MAPK14/RELA/IFNG/CD40LG	4
BP	GO:0050994	regulation of lipid catabolic process	4/108	54/18670	0.000268064	0.001044082	0.000462751	AKT1/TNF/IL1B/PPARA	4
BP	GO:0019395	fatty acid oxidation	5/108	99/18670	0.00027411	0.001065412	0.000472205	PPARG/MAPK14/AKT1/POR/PPARA	5
BP	GO:0062014	negative regulation of small molecule metabolic process	5/108	99/18670	0.00027411	0.001065412	0.000472205	AKT1/TP53/SOD1/PARP1/PPARA	5
BP	GO:1901861	regulation of muscle tissue development	6/108	155/18670	0.000283282	0.001099922	0.0004875	MAPK14/BCL2/MAPK1/CDK1/GJA1/PPARA	6
BP	GO:0002699	positive regulation of immune effector process	7/108	219/18670	0.000284055	0.001100641	0.000487819	NOS2/MAPK14/TNF/IL4/HMOX1/IL1B/IFNG	7
BP	GO:0051651	maintenance of location in cell	7/108	219/18670	0.000284055	0.001100641	0.000487819	CALM2/AKT1/BAX/HSPA5/CAV1/CXCL11/CXCL10	7
BP	GO:0010657	muscle cell apoptotic process	5/108	100/18670	0.000287221	0.001109444	0.00049172	PPARG/TP53/HMOX1/IFNG/NFE2L2	5
BP	GO:0055024	regulation of cardiac muscle tissue development	5/108	100/18670	0.000287221	0.001109444	0.00049172	MAPK14/MAPK1/CDK1/GJA1/PPARA	5
BP	GO:0060079	excitatory postsynaptic potential	5/108	100/18670	0.000287221	0.001109444	0.00049172	GSK3B/ADRB2/AKT1/OPRM1/PPP3CA	5
BP	GO:0042306	regulation of protein import into nucleus	4/108	55/18670	0.000287809	0.001109444	0.00049172	PTGS2/MAPK14/MAPK1/IFNG	4
BP	GO:0046456	icosanoid biosynthetic process	4/108	55/18670	0.000287809	0.001109444	0.00049172	PTGS1/PTGS2/IL1B/ALOX5	4
BP	GO:0048634	regulation of muscle organ development	6/108	156/18670	0.000293246	0.001129237	0.000500493	MAPK14/BCL2/MAPK1/CDK1/GJA1/PPARA	6
BP	GO:0007188	adenylate cyclase-modulating G protein-coupled receptor signaling pathway	7/108	221/18670	0.000300147	0.001154625	0.000511745	ADRB2/CHRM3/OPRM1/OPRD1/PRKCA/CXCL11/CXCL10	7
BP	GO:0034440	lipid oxidation	5/108	101/18670	0.000300803	0.001154776	0.000511812	PPARG/MAPK14/AKT1/POR/PPARA	5
BP	GO:0048259	regulation of receptor-mediated endocytosis	5/108	101/18670	0.000300803	0.001154776	0.000511812	IL4/VEGFA/EGF/SELE/SERPINE1	5
BP	GO:0030810	positive regulation of nucleotide biosynthetic process	3/108	23/18670	0.000306431	0.001170379	0.000518728	NOS2/IL4/NOS3	3
BP	GO:0050995	negative regulation of lipid catabolic process	3/108	23/18670	0.000306431	0.001170379	0.000518728	AKT1/TNF/IL1B	3
BP	GO:0051043	regulation of membrane protein ectodomain proteolysis	3/108	23/18670	0.000306431	0.001170379	0.000518728	TNF/IL1B/IFNG	3
BP	GO:0051882	mitochondrial depolarization	3/108	23/18670	0.000306431	0.001170379	0.000518728	BCL2/KDR/PARP1	3
BP	GO:1900373	positive regulation of purine nucleotide biosynthetic process	3/108	23/18670	0.000306431	0.001170379	0.000518728	NOS2/IL4/NOS3	3
BP	GO:0043903	regulation of interspecies interactions between organisms	7/108	222/18670	0.000308463	0.001171404	0.000519182	BCL2/TNF/JUN/CXCL8/STAT1/CAV1/SLPI	7
BP	GO:0006749	glutathione metabolic process	4/108	56/18670	0.000308577	0.001171404	0.000519182	SOD1/GSTP1/NFE2L2/GSTM1	4
BP	GO:0031295	T cell costimulation	4/108	56/18670	0.000308577	0.001171404	0.000519182	DPP4/AKT1/CAV1/CD40LG	4
BP	GO:0032615	interleukin-12 production	4/108	56/18670	0.000308577	0.001171404	0.000519182	MAPK14/RELA/IFNG/CD40LG	4
BP	GO:0060688	regulation of morphogenesis of a branching structure	4/108	56/18670	0.000308577	0.001171404	0.000519182	ESR1/AR/TNF/VEGFA	4
BP	GO:1903078	positive regulation of protein localization to plasma membrane	4/108	56/18670	0.000308577	0.001171404	0.000519182	AKT1/TNF/EGFR/IFNG	4
BP	GO:0052126	movement in host environment	6/108	158/18670	0.000313997	0.001189567	0.000527232	DPP4/CXCL8/EGFR/CDK1/CAV1/ICAM1	6
BP	GO:0060402	calcium ion transport into cytosol	6/108	158/18670	0.000313997	0.001189567	0.000527232	CALM2/BCL2/BAX/CAV1/CXCL11/CXCL10	6
BP	GO:0000079	regulation of cyclin-dependent protein serine/threonine kinase activity	5/108	102/18670	0.000314867	0.001190452	0.000527624	AKT1/CCND1/CDKN1A/CASP3/EGFR	5
BP	GO:0002367	cytokine production involved in immune response	5/108	102/18670	0.000314867	0.001190452	0.000527624	MAPK14/TNF/IL4/HMOX1/IL1B	5
BP	GO:0045444	fat cell differentiation	7/108	223/18670	0.000316963	0.001197169	0.000530601	PPARG/PTGS2/MAPK14/ADRB2/AKT1/CCND1/TNF	7
BP	GO:0050768	negative regulation of neurogenesis	8/108	295/18670	0.000317292	0.001197201	0.000530615	GSK3B/TNF/TP53/SLC6A4/IL1B/COL3A1/SPP1/PPP3CA	8
BP	GO:0002066	columnar/cuboidal epithelial cell development	4/108	57/18670	0.000330398	0.001241647	0.000550315	GSK3B/CDKN1A/SOD1/HIF1A	4
BP	GO:0031294	lymphocyte costimulation	4/108	57/18670	0.000330398	0.001241647	0.000550315	DPP4/AKT1/CAV1/CD40LG	4
BP	GO:0048008	platelet-derived growth factor receptor signaling pathway	4/108	57/18670	0.000330398	0.001241647	0.000550315	F7/VEGFA/F3/PLAT	4
BP	GO:0060043	regulation of cardiac muscle cell proliferation	4/108	57/18670	0.000330398	0.001241647	0.000550315	MAPK14/MAPK1/CDK1/GJA1	4
BP	GO:0019233	sensory perception of pain	5/108	104/18670	0.000344484	0.001291989	0.000572627	PTGS2/CCL2/OPRM1/OPRD1/MAPK1	5
BP	GO:0032414	positive regulation of ion transmembrane transporter activity	5/108	104/18670	0.000344484	0.001291989	0.000572627	CALM2/ADRB2/CCL2/HTR3A/IFNG	5
BP	GO:0070646	protein modification by small protein removal	8/108	299/18670	0.000347191	0.001297536	0.000575085	ESR1/AR/ADRB2/TP53/NFKBIA/HIF1A/CDK1/MYC	8
BP	GO:0035967	cellular response to topologically incorrect protein	6/108	161/18670	0.000347267	0.001297536	0.000575085	CCND1/BAX/CCL2/CXCL8/HSPA5/NFE2L2	6
BP	GO:0002697	regulation of immune effector process	10/108	462/18670	0.000347673	0.001297536	0.000575085	NOS2/MAPK14/TNF/IL4/STAT1/HMOX1/ICAM1/IL1B/IFNG/CD40LG	10
BP	GO:0002092	positive regulation of receptor internalization	3/108	24/18670	0.000348737	0.001297536	0.000575085	VEGFA/EGF/SELE	3
BP	GO:0009110	vitamin biosynthetic process	3/108	24/18670	0.000348737	0.001297536	0.000575085	TNF/IL1B/IFNG	3
BP	GO:0071677	positive regulation of mononuclear cell migration	3/108	24/18670	0.000348737	0.001297536	0.000575085	TNF/SERPINE1/CXCL10	3
BP	GO:0086064	cell communication by electrical coupling involved in cardiac conduction	3/108	24/18670	0.000348737	0.001297536	0.000575085	CALM2/CAV1/GJA1	3
BP	GO:2000209	regulation of anoikis	3/108	24/18670	0.000348737	0.001297536	0.000575085	BCL2/MCL1/CAV1	3
BP	GO:0030520	intracellular estrogen receptor signaling pathway	4/108	58/18670	0.000353303	0.001310617	0.000580883	ESR1/AR/ESR2/PARP1	4
BP	GO:1903749	positive regulation of establishment of protein localization to mitochondrion	4/108	58/18670	0.000353303	0.001310617	0.000580883	BCL2/TP53/CASP8/MAPK8	4
BP	GO:1904589	regulation of protein import	4/108	58/18670	0.000353303	0.001310617	0.000580883	PTGS2/MAPK14/MAPK1/IFNG	4
BP	GO:0008593	regulation of Notch signaling pathway	5/108	105/18670	0.000360061	0.001333044	0.000590823	AKT1/EGFR/EGF/NFKBIA/NOS3	5
BP	GO:0055017	cardiac muscle tissue growth	5/108	105/18670	0.000360061	0.001333044	0.000590823	MAPK14/MAPK1/CDK1/GJA1/PPARA	5
BP	GO:1901989	positive regulation of cell cycle phase transition	5/108	106/18670	0.000376164	0.001389913	0.000616028	AKT1/CCND1/EGFR/CDK1/CYP1A1	5
BP	GO:1904029	regulation of cyclin-dependent protein kinase activity	5/108	106/18670	0.000376164	0.001389913	0.000616028	AKT1/CCND1/CDKN1A/CASP3/EGFR	5
BP	GO:0033619	membrane protein proteolysis	4/108	59/18670	0.000377322	0.001392816	0.000617314	RELA/TNF/IL1B/IFNG	4
BP	GO:0046034	ATP metabolic process	8/108	304/18670	0.000387761	0.00142994	0.000633768	TP53/IL4/HIF1A/CDK1/IFNG/PARP1/PPARA/CYCS	8
BP	GO:0030330	DNA damage response, signal transduction by p53 class mediator	5/108	107/18670	0.000392806	0.001443885	0.000639949	CDK2/CDKN1A/BAX/TP53/CDK1	5
BP	GO:0043502	regulation of muscle adaptation	5/108	107/18670	0.000392806	0.001443885	0.000639949	PRKCA/NOS3/PARP1/PPARA/PPP3CA	5
BP	GO:0002053	positive regulation of mesenchymal cell proliferation	3/108	25/18670	0.000394628	0.001443885	0.000639949	VEGFA/STAT1/MYC	3
BP	GO:0031639	plasminogen activation	3/108	25/18670	0.000394628	0.001443885	0.000639949	PLAU/PLAT/SERPINE1	3
BP	GO:0050901	leukocyte tethering or rolling	3/108	25/18670	0.000394628	0.001443885	0.000639949	TNF/SELE/VCAM1	3
BP	GO:0060330	regulation of response to interferon-gamma	3/108	25/18670	0.000394628	0.001443885	0.000639949	PPARG/STAT1/IFNG	3
BP	GO:0060334	regulation of interferon-gamma-mediated signaling pathway	3/108	25/18670	0.000394628	0.001443885	0.000639949	PPARG/STAT1/IFNG	3
BP	GO:0060571	morphogenesis of an epithelial fold	3/108	25/18670	0.000394628	0.001443885	0.000639949	AR/EGFR/HIF1A	3
BP	GO:0046324	regulation of glucose import	4/108	60/18670	0.000402486	0.001469761	0.000651418	MAPK14/AKT1/TNF/NFE2L2	4
BP	GO:1902808	positive regulation of cell cycle G1/S phase transition	4/108	60/18670	0.000402486	0.001469761	0.000651418	AKT1/CCND1/EGFR/CYP1A1	4
BP	GO:0006275	regulation of DNA replication	5/108	108/18670	0.000409998	0.001492825	0.00066164	CDK2/JUN/TP53/EGFR/CDK1	5
BP	GO:0099565	chemical synaptic transmission, postsynaptic	5/108	108/18670	0.000409998	0.001492825	0.00066164	GSK3B/ADRB2/AKT1/OPRM1/PPP3CA	5
BP	GO:1904659	glucose transmembrane transport	5/108	108/18670	0.000409998	0.001492825	0.00066164	MAPK14/AKT1/TNF/IL1B/NFE2L2	5
BP	GO:0035051	cardiocyte differentiation	6/108	167/18670	0.000422061	0.001533761	0.000679783	EGFR/VEGFA/MAPK1/CDK1/VCAM1/PPARA	6
BP	GO:1901568	fatty acid derivative metabolic process	6/108	167/18670	0.000422061	0.001533761	0.000679783	PTGS1/PTGS2/PON1/CYP1A1/IL1B/ALOX5	6
BP	GO:0001676	long-chain fatty acid metabolic process	5/108	109/18670	0.000427753	0.001549932	0.00068695	PTGS1/PTGS2/CYP1A1/ALOX5/GSTP1	5
BP	GO:0071868	cellular response to monoamine stimulus	5/108	109/18670	0.000427753	0.001549932	0.00068695	GSK3B/CHRM3/OPRM1/HTR3A/MAPK1	5
BP	GO:0071870	cellular response to catecholamine stimulus	5/108	109/18670	0.000427753	0.001549932	0.00068695	GSK3B/CHRM3/OPRM1/HTR3A/MAPK1	5
BP	GO:0032370	positive regulation of lipid transport	4/108	61/18670	0.000428827	0.001552319	0.000688008	PON1/NFKBIA/IL1B/SPP1	4
BP	GO:0006469	negative regulation of protein kinase activity	7/108	235/18670	0.000434456	0.001571178	0.000696367	AKT1/CDKN1A/CASP3/CAV1/IL1B/IFNG/GSTP1	7
BP	GO:1903203	regulation of oxidative stress-induced neuron death	3/108	26/18670	0.00044423	0.001603425	0.000710659	MCL1/HIF1A/PARP1	3
BP	GO:1903579	negative regulation of ATP metabolic process	3/108	26/18670	0.00044423	0.001603425	0.000710659	TP53/PARP1/PPARA	3
BP	GO:0006939	smooth muscle contraction	5/108	110/18670	0.000446082	0.00160701	0.000712248	PTGS2/ADRB2/CHRM3/SOD1/CAV1	5
BP	GO:0046916	cellular transition metal ion homeostasis	5/108	110/18670	0.000446082	0.00160701	0.000712248	SOD1/HIF1A/HMOX1/MYC/IFNG	5
BP	GO:0021543	pallium development	6/108	169/18670	0.000449604	0.001618141	0.000717182	GSK3B/BAX/CASP3/EGFR/HIF1A/COL3A1	6
BP	GO:0016311	dephosphorylation	10/108	478/18670	0.000454157	0.00163296	0.000723749	GSK3B/CALM2/BCL2/TNF/PON1/IFNG/IGFBP3/CYCS/IKBKB/PPP3CA	10
BP	GO:0070059	intrinsic apoptotic signaling pathway in response to endoplasmic reticulum stress	4/108	62/18670	0.000456375	0.001639358	0.000726585	BCL2/BAX/TP53/BCL2L1	4
BP	GO:0031623	receptor internalization	5/108	111/18670	0.000464996	0.001667127	0.000738893	CXCL8/VEGFA/EGF/CAV1/SELE	5
BP	GO:0072676	lymphocyte migration	5/108	111/18670	0.000464996	0.001667127	0.000738893	AKT1/CCL2/ICAM1/CXCL11/CXCL10	5
BP	GO:0006937	regulation of muscle contraction	6/108	171/18670	0.00047853	0.001714007	0.000759671	PTGS2/CALM2/ADRB2/CHRM3/SOD1/CAV1	6
BP	GO:0006898	receptor-mediated endocytosis	8/108	314/18670	0.000480512	0.001719461	0.000762088	ADRB2/CXCL8/IL4/VEGFA/EGF/CAV1/SELE/SERPINE1	8
BP	GO:0002065	columnar/cuboidal epithelial cell differentiation	5/108	112/18670	0.000484509	0.001721291	0.000762899	GSK3B/CDKN1A/SOD1/HIF1A/SERPINE1	5
BP	GO:0008645	hexose transmembrane transport	5/108	112/18670	0.000484509	0.001721291	0.000762899	MAPK14/AKT1/TNF/IL1B/NFE2L2	5
BP	GO:0015918	sterol transport	5/108	112/18670	0.000484509	0.001721291	0.000762899	PPARG/PON1/EGF/NFKBIA/CAV1	5
BP	GO:0042303	molting cycle	5/108	112/18670	0.000484509	0.001721291	0.000762899	PTGS2/RELA/BCL2/TNF/EGFR	5
BP	GO:0042633	hair cycle	5/108	112/18670	0.000484509	0.001721291	0.000762899	PTGS2/RELA/BCL2/TNF/EGFR	5
BP	GO:0060419	heart growth	5/108	112/18670	0.000484509	0.001721291	0.000762899	MAPK14/MAPK1/CDK1/GJA1/PPARA	5
BP	GO:0032371	regulation of sterol transport	4/108	63/18670	0.000485162	0.001721291	0.000762899	PPARG/PON1/EGF/NFKBIA	4
BP	GO:0046622	positive regulation of organ growth	4/108	63/18670	0.000485162	0.001721291	0.000762899	MAPK14/AKT1/MAPK1/CDK1	4
BP	GO:1904377	positive regulation of protein localization to cell periphery	4/108	63/18670	0.000485162	0.001721291	0.000762899	AKT1/TNF/EGFR/IFNG	4
BP	GO:0030217	T cell differentiation	7/108	240/18670	0.000492669	0.001744616	0.000773237	BCL2/TP53/IL4/SOD1/ERBB2/IFNG/RUNX2	7
BP	GO:0050663	cytokine secretion	7/108	240/18670	0.000492669	0.001744616	0.000773237	NOS2/MAPK14/TNF/IL1B/IFNG/IL1A/CHUK	7
BP	GO:0009651	response to salt stress	3/108	27/18670	0.000497662	0.001755654	0.000778129	BAX/TNF/TP53	3
BP	GO:0035902	response to immobilization stress	3/108	27/18670	0.000497662	0.001755654	0.000778129	PPARG/FOS/CYP1A1	3
BP	GO:0036475	neuron death in response to oxidative stress	3/108	27/18670	0.000497662	0.001755654	0.000778129	MCL1/HIF1A/PARP1	3
BP	GO:0045932	negative regulation of muscle contraction	3/108	27/18670	0.000497662	0.001755654	0.000778129	PTGS2/ADRB2/SOD1	3
BP	GO:0051961	negative regulation of nervous system development	8/108	316/18670	0.000501064	0.00176599	0.00078271	GSK3B/TNF/TP53/SLC6A4/IL1B/COL3A1/SPP1/PPP3CA	8
BP	GO:0021987	cerebral cortex development	5/108	113/18670	0.000504632	0.001771894	0.000785327	GSK3B/BAX/EGFR/HIF1A/COL3A1	5
BP	GO:0060964	regulation of gene silencing by miRNA	5/108	113/18670	0.000504632	0.001771894	0.000785327	ESR1/PPARG/TP53/EGFR/PPP3CA	5
BP	GO:0071867	response to monoamine	5/108	113/18670	0.000504632	0.001771894	0.000785327	GSK3B/CHRM3/OPRM1/HTR3A/MAPK1	5
BP	GO:0071869	response to catecholamine	5/108	113/18670	0.000504632	0.001771894	0.000785327	GSK3B/CHRM3/OPRM1/HTR3A/MAPK1	5
BP	GO:0045600	positive regulation of fat cell differentiation	4/108	64/18670	0.00051522	0.001803992	0.000799553	PPARG/PTGS2/MAPK14/AKT1	4
BP	GO:1900449	regulation of glutamate receptor signaling pathway	4/108	64/18670	0.00051522	0.001803992	0.000799553	ADRB2/CCL2/OPRM1/IFNG	4
BP	GO:1903672	positive regulation of sprouting angiogenesis	4/108	64/18670	0.00051522	0.001803992	0.000799553	PTGS2/KDR/VEGFA/HMOX1	4
BP	GO:0005976	polysaccharide metabolic process	5/108	114/18670	0.000525378	0.001834413	0.000813036	GSK3B/AKT1/EGF/HAS2/IGF2	5
BP	GO:0015749	monosaccharide transmembrane transport	5/108	114/18670	0.000525378	0.001834413	0.000813036	MAPK14/AKT1/TNF/IL1B/NFE2L2	5
BP	GO:0030218	erythrocyte differentiation	5/108	114/18670	0.000525378	0.001834413	0.000813036	MAPK14/CASP3/VEGFA/HIF1A/STAT1	5
BP	GO:0007204	positive regulation of cytosolic calcium ion concentration	8/108	319/18670	0.000533224	0.001858342	0.000823642	ESR1/CALM2/BCL2/BAX/CAV1/GJA1/CXCL11/CXCL10	8
BP	GO:1990778	protein localization to cell periphery	8/108	319/18670	0.000533224	0.001858342	0.000823642	AR/AKT1/TNF/EGFR/BCL2L1/CAV1/IFNG/IKBKB	8
BP	GO:0010921	regulation of phosphatase activity	6/108	175/18670	0.000540724	0.001882727	0.00083445	GSK3B/CALM2/TNF/IFNG/IGFBP3/IKBKB	6
BP	GO:0002548	monocyte chemotaxis	4/108	65/18670	0.000546579	0.001899579	0.000841919	IL6R/CCL2/SERPINE1/CXCL10	4
BP	GO:0072678	T cell migration	4/108	65/18670	0.000546579	0.001899579	0.000841919	CCL2/ICAM1/CXCL11/CXCL10	4
BP	GO:0001516	prostaglandin biosynthetic process	3/108	28/18670	0.000555044	0.001921858	0.000851793	PTGS1/PTGS2/IL1B	3
BP	GO:0046457	prostanoid biosynthetic process	3/108	28/18670	0.000555044	0.001921858	0.000851793	PTGS1/PTGS2/IL1B	3
BP	GO:1902003	regulation of amyloid-beta formation	3/108	28/18670	0.000555044	0.001921858	0.000851793	TNF/CASP3/IFNG	3
BP	GO:1904994	regulation of leukocyte adhesion to vascular endothelial cell	3/108	28/18670	0.000555044	0.001921858	0.000851793	RELA/TNF/ICAM1	3
BP	GO:0006470	protein dephosphorylation	8/108	321/18670	0.00055558	0.001921939	0.000851829	GSK3B/CALM2/BCL2/TNF/IGFBP3/CYCS/IKBKB/PPP3CA	8
BP	GO:0006986	response to unfolded protein	6/108	176/18670	0.000557213	0.001924031	0.000852756	CCND1/BAX/CCL2/CXCL8/HSPA5/NFE2L2	6
BP	GO:0060401	cytosolic calcium ion transport	6/108	176/18670	0.000557213	0.001924031	0.000852756	CALM2/BCL2/BAX/CAV1/CXCL11/CXCL10	6
BP	GO:0034219	carbohydrate transmembrane transport	5/108	116/18670	0.000568788	0.001962187	0.000869667	MAPK14/AKT1/TNF/IL1B/NFE2L2	5
BP	GO:0040014	regulation of multicellular organism growth	4/108	66/18670	0.000579273	0.00199468	0.000884069	ADRB2/BCL2/SOD1/IGF2	4
BP	GO:0051785	positive regulation of nuclear division	4/108	66/18670	0.000579273	0.00199468	0.000884069	EGF/IL1B/IL1A/IGF2	4
BP	GO:0043666	regulation of phosphoprotein phosphatase activity	5/108	117/18670	0.000591477	0.002029236	0.000899384	GSK3B/CALM2/TNF/IGFBP3/IKBKB	5
BP	GO:0060147	regulation of posttranscriptional gene silencing	5/108	117/18670	0.000591477	0.002029236	0.000899384	ESR1/PPARG/TP53/EGFR/PPP3CA	5
BP	GO:0060966	regulation of gene silencing by RNA	5/108	117/18670	0.000591477	0.002029236	0.000899384	ESR1/PPARG/TP53/EGFR/PPP3CA	5
BP	GO:1901222	regulation of NIK/NF-kappaB signaling	5/108	117/18670	0.000591477	0.002029236	0.000899384	RELA/TNF/EGFR/NFKBIA/IL1B	5
BP	GO:0060038	cardiac muscle cell proliferation	4/108	67/18670	0.000613331	0.002101573	0.000931445	MAPK14/MAPK1/CDK1/GJA1	4
BP	GO:0005979	regulation of glycogen biosynthetic process	3/108	29/18670	0.000616491	0.002101573	0.000931445	GSK3B/AKT1/IGF2	3
BP	GO:0010644	cell communication by electrical coupling	3/108	29/18670	0.000616491	0.002101573	0.000931445	CALM2/CAV1/GJA1	3
BP	GO:0010800	positive regulation of peptidyl-threonine phosphorylation	3/108	29/18670	0.000616491	0.002101573	0.000931445	CALM2/MAPK1/EGF	3
BP	GO:0010962	regulation of glucan biosynthetic process	3/108	29/18670	0.000616491	0.002101573	0.000931445	GSK3B/AKT1/IGF2	3
BP	GO:0031063	regulation of histone deacetylation	3/108	29/18670	0.000616491	0.002101573	0.000931445	TP53/VEGFA/MAPK8	3
BP	GO:0035666	TRIF-dependent toll-like receptor signaling pathway	3/108	29/18670	0.000616491	0.002101573	0.000931445	CASP8/CHUK/IKBKB	3
BP	GO:0042119	neutrophil activation	10/108	498/18670	0.000624194	0.002125893	0.000942224	MAPK14/CXCL8/MMP9/PLAU/MAPK1/ALOX5/MPO/GSTP1/CTSD/SLPI	10
BP	GO:0010565	regulation of cellular ketone metabolic process	6/108	180/18670	0.000627118	0.002131972	0.000944918	PPARG/PTGS2/AKT1/CAV1/IL1B/PPARA	6
BP	GO:1905330	regulation of morphogenesis of an epithelium	6/108	180/18670	0.000627118	0.002131972	0.000944918	ESR1/AR/TNF/VEGFA/STAT1/CXCL10	6
BP	GO:0048015	phosphatidylinositol-mediated signaling	6/108	181/18670	0.000645613	0.002192857	0.000971903	AKT1/KDR/TNF/EGFR/MAPK1/ERBB2	6
BP	GO:0033627	cell adhesion mediated by integrin	4/108	68/18670	0.000648787	0.002199646	0.000974913	DPP4/PLAU/ICAM1/SERPINE1	4
BP	GO:0046323	glucose import	4/108	68/18670	0.000648787	0.002199646	0.000974913	MAPK14/AKT1/TNF/NFE2L2	4
BP	GO:1903052	positive regulation of proteolysis involved in cellular protein catabolic process	5/108	120/18670	0.00066363	0.002247933	0.000996314	GSK3B/AKT1/EGF/CAV1/NFE2L2	5
BP	GO:0031330	negative regulation of cellular catabolic process	7/108	253/18670	0.000673523	0.002279383	0.001010253	MAPK14/AKT1/BCL2/TP53/MCL1/IL10RA/HMOX1	7
BP	GO:0010743	regulation of macrophage derived foam cell differentiation	3/108	30/18670	0.000682119	0.002296017	0.001017625	PPARG/NFKBIA/PPARA	3
BP	GO:0042759	long-chain fatty acid biosynthetic process	3/108	30/18670	0.000682119	0.002296017	0.001017625	PTGS2/CYP1A1/ALOX5	3
BP	GO:0046320	regulation of fatty acid oxidation	3/108	30/18670	0.000682119	0.002296017	0.001017625	PPARG/AKT1/PPARA	3
BP	GO:0048873	homeostasis of number of cells within a tissue	3/108	30/18670	0.000682119	0.002296017	0.001017625	BCL2/BAX/NOS3	3
BP	GO:0090200	positive regulation of release of cytochrome c from mitochondria	3/108	30/18670	0.000682119	0.002296017	0.001017625	BAX/TP53/MMP9	3
BP	GO:0097421	liver regeneration	3/108	30/18670	0.000682119	0.002296017	0.001017625	CCND1/EGFR/HMOX1	3
BP	GO:0070227	lymphocyte apoptotic process	4/108	69/18670	0.000685672	0.002305902	0.001022007	AKT1/BAX/TP53/HIF1A	4
BP	GO:0046718	viral entry into host cell	5/108	121/18670	0.000689086	0.002315304	0.001026173	DPP4/EGFR/CDK1/CAV1/ICAM1	5
BP	GO:0090150	establishment of protein localization to membrane	8/108	332/18670	0.000692525	0.002324772	0.00103037	BCL2/BAX/TP53/CASP8/EGFR/HSPA5/ERBB2/MAPK8	8
BP	GO:0019933	cAMP-mediated signaling	6/108	184/18670	0.000703647	0.002357878	0.001045043	ADRB2/OPRM1/PRKCA/AHR/CXCL11/CXCL10	6
BP	GO:0048017	inositol lipid-mediated signaling	6/108	184/18670	0.000703647	0.002357878	0.001045043	AKT1/KDR/TNF/EGFR/MAPK1/ERBB2	6
BP	GO:0016999	antibiotic metabolic process	5/108	122/18670	0.000715266	0.002390394	0.001059454	MMP3/EGFR/SOD1/CYP1A1/MPO	5
BP	GO:0019079	viral genome replication	5/108	122/18670	0.000715266	0.002390394	0.001059454	BCL2/TNF/CCL2/CXCL8/SLPI	5
BP	GO:0019730	antimicrobial humoral response	5/108	122/18670	0.000715266	0.002390394	0.001059454	CXCL8/CXCL11/CXCL2/CXCL10/SLPI	5
BP	GO:0045216	cell-cell junction organization	6/108	185/18670	0.000723863	0.00241103	0.001068601	TNF/PRKCA/VEGFA/CAV1/GJA1/IKBKB	6
BP	GO:0046328	regulation of JNK cascade	6/108	185/18670	0.000723863	0.00241103	0.001068601	AKT1/TNF/EGFR/IL1B/GSTP1/CD40LG	6
BP	GO:0033077	T cell differentiation in thymus	4/108	70/18670	0.000724018	0.00241103	0.001068601	BCL2/TP53/SOD1/ERBB2	4
BP	GO:0051966	regulation of synaptic transmission, glutamatergic	4/108	70/18670	0.000724018	0.00241103	0.001068601	PTGS2/TNF/CCL2/EGFR	4
BP	GO:0033673	negative regulation of kinase activity	7/108	257/18670	0.00073866	0.002457602	0.001089242	AKT1/CDKN1A/CASP3/CAV1/IL1B/IFNG/GSTP1	7
BP	GO:0002675	positive regulation of acute inflammatory response	3/108	31/18670	0.000752038	0.002488841	0.001103087	PTGS2/TNF/IL1B	3
BP	GO:0010543	regulation of platelet activation	3/108	31/18670	0.000752038	0.002488841	0.001103087	PRKCA/NOS3/THBD	3
BP	GO:0033198	response to ATP	3/108	31/18670	0.000752038	0.002488841	0.001103087	PTGS2/SOD1/IL1B	3
BP	GO:0045648	positive regulation of erythrocyte differentiation	3/108	31/18670	0.000752038	0.002488841	0.001103087	MAPK14/HIF1A/STAT1	3
BP	GO:0045737	positive regulation of cyclin-dependent protein serine/threonine kinase activity	3/108	31/18670	0.000752038	0.002488841	0.001103087	AKT1/CCND1/EGFR	3
BP	GO:0045742	positive regulation of epidermal growth factor receptor signaling pathway	3/108	31/18670	0.000752038	0.002488841	0.001103087	AKT1/MMP9/EGF	3
BP	GO:0006839	mitochondrial transport	7/108	258/18670	0.000755699	0.002498746	0.001107477	GSK3B/BCL2/BAX/TP53/CASP8/BCL2L1/MAPK8	7
BP	GO:0033692	cellular polysaccharide biosynthetic process	4/108	71/18670	0.000763856	0.002519043	0.001116474	GSK3B/AKT1/HAS2/IGF2	4
BP	GO:0042531	positive regulation of tyrosine phosphorylation of STAT protein	4/108	71/18670	0.000763856	0.002519043	0.001116474	TNF/IL6R/IL4/IFNG	4
BP	GO:1904427	positive regulation of calcium ion transmembrane transport	4/108	71/18670	0.000763856	0.002519043	0.001116474	CALM2/BAX/CXCL11/CXCL10	4
BP	GO:0014013	regulation of gliogenesis	5/108	124/18670	0.000769851	0.002534347	0.001123256	PPARG/RELA/TNF/CDK1/IL1B	5
BP	GO:0019218	regulation of steroid metabolic process	5/108	124/18670	0.000769851	0.002534347	0.001123256	TNF/POR/SOD1/IL1B/IFNG	5
BP	GO:0003007	heart morphogenesis	7/108	259/18670	0.000773048	0.002542635	0.00112693	JUN/TP53/VEGFA/HIF1A/GJA1/NOS3/HAS2	7
BP	GO:0072659	protein localization to plasma membrane	7/108	260/18670	0.000790711	0.002598448	0.001151667	AR/AKT1/TNF/EGFR/BCL2L1/IFNG/IKBKB	7
BP	GO:0002532	production of molecular mediator involved in inflammatory response	4/108	72/18670	0.00080522	0.002639176	0.001169718	NOS2/MAPK14/SERPINE1/ALOX5	4
BP	GO:1903747	regulation of establishment of protein localization to mitochondrion	4/108	72/18670	0.00080522	0.002639176	0.001169718	BCL2/TP53/CASP8/MAPK8	4
BP	GO:2001259	positive regulation of cation channel activity	4/108	72/18670	0.00080522	0.002639176	0.001169718	CALM2/ADRB2/CCL2/IFNG	4
BP	GO:0001975	response to amphetamine	3/108	32/18670	0.000826358	0.002696381	0.001195072	SOD1/ICAM1/PPP3CA	3
BP	GO:0042311	vasodilation	3/108	32/18670	0.000826358	0.002696381	0.001195072	ADRB2/SOD1/NOS3	3
BP	GO:0046685	response to arsenic-containing substance	3/108	32/18670	0.000826358	0.002696381	0.001195072	CDKN1A/HMOX1/CYP1A1	3
BP	GO:0051968	positive regulation of synaptic transmission, glutamatergic	3/108	32/18670	0.000826358	0.002696381	0.001195072	PTGS2/CCL2/EGFR	3
BP	GO:0060674	placenta blood vessel development	3/108	32/18670	0.000826358	0.002696381	0.001195072	AKT1/MAPK1/FOSL1	3
BP	GO:0015850	organic hydroxy compound transport	7/108	262/18670	0.000826996	0.002696381	0.001195072	PPARG/SLC6A4/PON1/EGF/NFKBIA/CAV1/SPP1	7
BP	GO:0033044	regulation of chromosome organization	8/108	342/18670	0.000839542	0.002734906	0.001212147	TP53/VEGFA/MAPK1/MYC/IL1B/PARP1/IGF2/MAPK8	8
BP	GO:0033555	multicellular organismal response to stress	4/108	73/18670	0.000848141	0.002758116	0.001222434	DPP4/BCL2/GJA1/PPP3CA	4
BP	GO:0061844	antimicrobial humoral immune response mediated by antimicrobial peptide	4/108	73/18670	0.000848141	0.002758116	0.001222434	CXCL8/CXCL11/CXCL2/CXCL10	4
BP	GO:1901888	regulation of cell junction assembly	6/108	192/18670	0.000878271	0.002853619	0.001264762	KDR/TNF/VEGFA/CAV1/GJA1/IKBKB	6
BP	GO:0002576	platelet degranulation	5/108	128/18670	0.00088829	0.002883668	0.00127808	VEGFA/EGF/SOD1/SERPINE1/IGF2	5
BP	GO:0014015	positive regulation of gliogenesis	4/108	74/18670	0.000892651	0.002892807	0.001282131	PPARG/RELA/TNF/IL1B	4
BP	GO:0099601	regulation of neurotransmitter receptor activity	4/108	74/18670	0.000892651	0.002892807	0.001282131	ADRB2/CCL2/OPRM1/IFNG	4
BP	GO:0002756	MyD88-independent toll-like receptor signaling pathway	3/108	33/18670	0.000905187	0.002918272	0.001293417	CASP8/CHUK/IKBKB	3
BP	GO:0010464	regulation of mesenchymal cell proliferation	3/108	33/18670	0.000905187	0.002918272	0.001293417	VEGFA/STAT1/MYC	3
BP	GO:0016242	negative regulation of macroautophagy	3/108	33/18670	0.000905187	0.002918272	0.001293417	AKT1/TP53/HMOX1	3
BP	GO:0061036	positive regulation of cartilage development	3/108	33/18670	0.000905187	0.002918272	0.001293417	RELA/POR/RUNX2	3
BP	GO:1901186	positive regulation of ERBB signaling pathway	3/108	33/18670	0.000905187	0.002918272	0.001293417	AKT1/MMP9/EGF	3
BP	GO:1902692	regulation of neuroblast proliferation	3/108	33/18670	0.000905187	0.002918272	0.001293417	TP53/VEGFA/HIF1A	3
BP	GO:0007043	cell-cell junction assembly	5/108	129/18670	0.000919908	0.002963181	0.001313321	TNF/PRKCA/CAV1/GJA1/IKBKB	5
BP	GO:0045333	cellular respiration	6/108	194/18670	0.000926738	0.002982613	0.001321934	NOS2/IL4/HIF1A/CDK1/IFNG/CYCS	6
BP	GO:0010611	regulation of cardiac muscle hypertrophy	4/108	75/18670	0.000938782	0.003018781	0.001337964	PRKCA/PARP1/PPARA/PPP3CA	4
BP	GO:0030518	intracellular steroid hormone receptor signaling pathway	5/108	130/18670	0.000952357	0.003059806	0.001356147	ESR1/AR/ESR2/PARP1/NR3C1	5
BP	GO:0071897	DNA biosynthetic process	6/108	196/18670	0.00097724	0.003137059	0.001390386	PPARG/CDKN1A/TP53/MAPK1/MYC/GJA1	6
BP	GO:0045454	cell redox homeostasis	4/108	76/18670	0.000986567	0.003161575	0.001401252	NOS2/NOS3/MPO/NFE2L2	4
BP	GO:0072088	nephron epithelium morphogenesis	4/108	76/18670	0.000986567	0.003161575	0.001401252	BCL2/VEGFA/STAT1/MYC	4
BP	GO:0034205	amyloid-beta formation	3/108	34/18670	0.000988628	0.003165469	0.001402978	TNF/CASP3/IFNG	3
BP	GO:0045165	cell fate commitment	7/108	271/18670	0.001006906	0.003221237	0.001427695	AR/PPARG/BCL2/CASP3/TP53/MCL1/RUNX2	7
BP	GO:0045598	regulation of fat cell differentiation	5/108	132/18670	0.001019801	0.003259707	0.001444745	PPARG/PTGS2/MAPK14/AKT1/TNF	5
BP	GO:0061418	regulation of transcription from RNA polymerase II promoter in response to hypoxia	4/108	77/18670	0.001036037	0.003305956	0.001465243	TP53/VEGFA/HIF1A/NFE2L2	4
BP	GO:1901224	positive regulation of NIK/NF-kappaB signaling	4/108	77/18670	0.001036037	0.003305956	0.001465243	RELA/TNF/EGFR/IL1B	4
BP	GO:0061448	connective tissue development	7/108	273/18670	0.001050782	0.003350151	0.001484832	MAPK14/RELA/IL6R/POR/HIF1A/COL1A1/RUNX2	7
BP	GO:0055076	transition metal ion homeostasis	5/108	133/18670	0.001054824	0.003360175	0.001489274	SOD1/HIF1A/HMOX1/MYC/IFNG	5
BP	GO:0035966	response to topologically incorrect protein	6/108	199/18670	0.001056937	0.003364043	0.001490989	CCND1/BAX/CCL2/CXCL8/HSPA5/NFE2L2	6
BP	GO:0070423	nucleotide-binding oligomerization domain containing signaling pathway	3/108	35/18670	0.001076785	0.003415597	0.001513838	RELA/CASP8/NFKBIA	3
BP	GO:0070873	regulation of glycogen metabolic process	3/108	35/18670	0.001076785	0.003415597	0.001513838	GSK3B/AKT1/IGF2	3
BP	GO:0110111	negative regulation of animal organ morphogenesis	3/108	35/18670	0.001076785	0.003415597	0.001513838	BCL2/TNF/STAT1	3
BP	GO:1902991	regulation of amyloid precursor protein catabolic process	3/108	35/18670	0.001076785	0.003415597	0.001513838	TNF/CASP3/IFNG	3
BP	GO:0014743	regulation of muscle hypertrophy	4/108	78/18670	0.001087225	0.003437062	0.001523352	PRKCA/PARP1/PPARA/PPP3CA	4
BP	GO:0031016	pancreas development	4/108	78/18670	0.001087225	0.003437062	0.001523352	GSK3B/AKT1/IL6R/IGF2	4
BP	GO:0072028	nephron morphogenesis	4/108	78/18670	0.001087225	0.003437062	0.001523352	BCL2/VEGFA/STAT1/MYC	4
BP	GO:0072332	intrinsic apoptotic signaling pathway by p53 class mediator	4/108	78/18670	0.001087225	0.003437062	0.001523352	BCL2/CDKN1A/BAX/TP53	4
BP	GO:0051480	regulation of cytosolic calcium ion concentration	8/108	357/18670	0.001106197	0.003494087	0.001548626	ESR1/CALM2/BCL2/BAX/CAV1/GJA1/CXCL11/CXCL10	8
BP	GO:0001570	vasculogenesis	4/108	79/18670	0.001140162	0.003598336	0.00159483	KDR/VEGFA/CAV1/HAS2	4
BP	GO:0009746	response to hexose	6/108	202/18670	0.001141538	0.003599644	0.00159541	PTGS2/CASP3/HIF1A/GJA1/ICAM1/PPP3CA	6
BP	GO:0030947	regulation of vascular endothelial growth factor receptor signaling pathway	3/108	36/18670	0.001169757	0.003673155	0.001627991	VEGFA/HIF1A/IL1B	3
BP	GO:0035872	nucleotide-binding domain, leucine rich repeat containing receptor signaling pathway	3/108	36/18670	0.001169757	0.003673155	0.001627991	RELA/CASP8/NFKBIA	3
BP	GO:0042554	superoxide anion generation	3/108	36/18670	0.001169757	0.003673155	0.001627991	EGFR/SOD1/GSTP1	3
BP	GO:0097242	amyloid-beta clearance	3/108	36/18670	0.001169757	0.003673155	0.001627991	TNF/IL4/IFNG	3
BP	GO:2000310	regulation of NMDA receptor activity	3/108	36/18670	0.001169757	0.003673155	0.001627991	CCL2/OPRM1/IFNG	3
BP	GO:0010948	negative regulation of cell cycle process	8/108	361/18670	0.001187681	0.00372631	0.00165155	CDK2/CCND1/BCL2/CDKN1A/BAX/TP53/CCL2/CDK1	8
BP	GO:0001654	eye development	8/108	362/18670	0.001208783	0.003789342	0.001679487	BCL2/BAX/JUN/EGFR/VEGFA/HIF1A/GJA1/CYP1A1	8
BP	GO:0006936	muscle contraction	8/108	363/18670	0.001230184	0.003853204	0.001707791	PTGS2/CALM2/ADRB2/CHRM3/SOD1/CAV1/GJA1/CHUK	8
BP	GO:0002703	regulation of leukocyte mediated immunity	6/108	205/18670	0.001231243	0.003853297	0.001707832	NOS2/TNF/IL4/HMOX1/ICAM1/IL1B	6
BP	GO:0014855	striated muscle cell proliferation	4/108	81/18670	0.001251414	0.003906626	0.001731468	MAPK14/MAPK1/CDK1/GJA1	4
BP	GO:0032436	positive regulation of proteasomal ubiquitin-dependent protein catabolic process	4/108	81/18670	0.001251414	0.003906626	0.001731468	GSK3B/AKT1/CAV1/NFE2L2	4
BP	GO:0110110	positive regulation of animal organ morphogenesis	4/108	81/18670	0.001251414	0.003906626	0.001731468	AR/BAX/VEGFA/MYC	4
BP	GO:0044262	cellular carbohydrate metabolic process	7/108	282/18670	0.001267202	0.003937587	0.001745191	GSK3B/AKT1/TP53/HAS2/PPARA/IGFBP3/IGF2	7
BP	GO:0001662	behavioral fear response	3/108	37/18670	0.001267644	0.003937587	0.001745191	DPP4/BCL2/GJA1	3
BP	GO:0033280	response to vitamin D	3/108	37/18670	0.001267644	0.003937587	0.001745191	PTGS2/CXCL10/SPP1	3
BP	GO:0046006	regulation of activated T cell proliferation	3/108	37/18670	0.001267644	0.003937587	0.001745191	IL6R/CASP3/IGF2	3
BP	GO:0071542	dopaminergic neuron differentiation	3/108	37/18670	0.001267644	0.003937587	0.001745191	GSK3B/VEGFA/HIF1A	3
BP	GO:0098926	postsynaptic signal transduction	3/108	37/18670	0.001267644	0.003937587	0.001745191	RELA/CHRM3/OPRM1	3
BP	GO:0007189	adenylate cyclase-activating G protein-coupled receptor signaling pathway	5/108	139/18670	0.001284038	0.003981899	0.001764831	ADRB2/OPRM1/PRKCA/CXCL11/CXCL10	5
BP	GO:0035304	regulation of protein dephosphorylation	5/108	139/18670	0.001284038	0.003981899	0.001764831	GSK3B/CALM2/TNF/IGFBP3/IKBKB	5
BP	GO:0150063	visual system development	8/108	366/18670	0.001296209	0.004016315	0.001780084	BCL2/BAX/JUN/EGFR/VEGFA/HIF1A/GJA1/CYP1A1	8
BP	GO:0032637	interleukin-8 production	4/108	82/18670	0.001309793	0.004045014	0.001792804	NOS2/TNF/IL1B/SERPINE1	4
BP	GO:0051279	regulation of release of sequestered calcium ion into cytosol	4/108	82/18670	0.001309793	0.004045014	0.001792804	CALM2/BAX/CXCL11/CXCL10	4
BP	GO:0090049	regulation of cell migration involved in sprouting angiogenesis	4/108	82/18670	0.001309793	0.004045014	0.001792804	PTGS2/KDR/VEGFA/HMOX1	4
BP	GO:1905954	positive regulation of lipid localization	4/108	82/18670	0.001309793	0.004045014	0.001792804	PON1/NFKBIA/IL1B/SPP1	4
BP	GO:0060078	regulation of postsynaptic membrane potential	5/108	140/18670	0.00132555	0.004082373	0.001809362	GSK3B/ADRB2/AKT1/OPRM1/PPP3CA	5
BP	GO:1903364	positive regulation of cellular protein catabolic process	5/108	140/18670	0.00132555	0.004082373	0.001809362	GSK3B/AKT1/EGF/CAV1/NFE2L2	5
BP	GO:0016051	carbohydrate biosynthetic process	6/108	208/18670	0.001326253	0.004082373	0.001809362	GSK3B/AKT1/EGF/HAS2/PPARA/IGF2	6
BP	GO:0050792	regulation of viral process	6/108	208/18670	0.001326253	0.004082373	0.001809362	BCL2/TNF/JUN/CXCL8/STAT1/SLPI	6
BP	GO:0035303	regulation of dephosphorylation	6/108	209/18670	0.001359137	0.004174074	0.001850005	GSK3B/CALM2/TNF/IFNG/IGFBP3/IKBKB	6
BP	GO:0051216	cartilage development	6/108	209/18670	0.001359137	0.004174074	0.001850005	MAPK14/RELA/POR/HIF1A/COL1A1/RUNX2	6
BP	GO:0006909	phagocytosis	8/108	369/18670	0.001365031	0.004174074	0.001850005	PPARG/TNF/CCL2/MAPK1/SOD1/IL1B/IL2RB/IFNG	8
BP	GO:0001837	epithelial to mesenchymal transition	5/108	141/18670	0.001368046	0.004174074	0.001850005	GSK3B/HIF1A/IL1B/COL1A1/HAS2	5
BP	GO:0008286	insulin receptor signaling pathway	5/108	141/18670	0.001368046	0.004174074	0.001850005	GSK3B/RELA/AKT1/IL1B/IGF2	5
BP	GO:0002209	behavioral defense response	3/108	38/18670	0.001370542	0.004174074	0.001850005	DPP4/BCL2/GJA1	3
BP	GO:0010907	positive regulation of glucose metabolic process	3/108	38/18670	0.001370542	0.004174074	0.001850005	AKT1/PPARA/IGF2	3
BP	GO:0046326	positive regulation of glucose import	3/108	38/18670	0.001370542	0.004174074	0.001850005	MAPK14/AKT1/NFE2L2	3
BP	GO:0046825	regulation of protein export from nucleus	3/108	38/18670	0.001370542	0.004174074	0.001850005	GSK3B/TP53/IL1B	3
BP	GO:0048009	insulin-like growth factor receptor signaling pathway	3/108	38/18670	0.001370542	0.004174074	0.001850005	AR/AKT1/IGFBP3	3
BP	GO:0060045	positive regulation of cardiac muscle cell proliferation	3/108	38/18670	0.001370542	0.004174074	0.001850005	MAPK14/MAPK1/CDK1	3
BP	GO:1905898	positive regulation of response to endoplasmic reticulum stress	3/108	38/18670	0.001370542	0.004174074	0.001850005	BAX/CAV1/NFE2L2	3
BP	GO:2000279	negative regulation of DNA biosynthetic process	3/108	38/18670	0.001370542	0.004174074	0.001850005	PPARG/TP53/GJA1	3
BP	GO:0006066	alcohol metabolic process	8/108	370/18670	0.001388608	0.004225657	0.001872868	TNF/IL4/PON1/POR/SOD1/CYP1A1/IL1B/IFNG	8
BP	GO:0050707	regulation of cytokine secretion	6/108	210/18670	0.001392641	0.00423449	0.001876782	MAPK14/TNF/IL1B/IFNG/IL1A/CHUK	6
BP	GO:0072006	nephron development	5/108	142/18670	0.00141154	0.00428793	0.001900467	BCL2/IL6R/VEGFA/STAT1/MYC	5
BP	GO:0048880	sensory system development	8/108	371/18670	0.001412508	0.00428793	0.001900467	BCL2/BAX/JUN/EGFR/VEGFA/HIF1A/GJA1/CYP1A1	8
BP	GO:0002718	regulation of cytokine production involved in immune response	4/108	84/18670	0.001432217	0.004334187	0.001920969	MAPK14/TNF/HMOX1/IL1B	4
BP	GO:0045445	myoblast differentiation	4/108	84/18670	0.001432217	0.004334187	0.001920969	MAPK14/TNF/CXCL10/IGFBP3	4
BP	GO:0010749	regulation of nitric oxide mediated signal transduction	2/108	10/18670	0.001447431	0.004334187	0.001920969	EGFR/VEGFA	2
BP	GO:0021936	regulation of cerebellar granule cell precursor proliferation	2/108	10/18670	0.001447431	0.004334187	0.001920969	SLC6A4/EGF	2
BP	GO:0031284	positive regulation of guanylate cyclase activity	2/108	10/18670	0.001447431	0.004334187	0.001920969	NOS2/NOS3	2
BP	GO:0034350	regulation of glial cell apoptotic process	2/108	10/18670	0.001447431	0.004334187	0.001920969	CCL2/PRKCA	2
BP	GO:0045348	positive regulation of MHC class II biosynthetic process	2/108	10/18670	0.001447431	0.004334187	0.001920969	IL4/IFNG	2
BP	GO:0051901	positive regulation of mitochondrial depolarization	2/108	10/18670	0.001447431	0.004334187	0.001920969	KDR/PARP1	2
BP	GO:0051918	negative regulation of fibrinolysis	2/108	10/18670	0.001447431	0.004334187	0.001920969	THBD/SERPINE1	2
BP	GO:0060068	vagina development	2/108	10/18670	0.001447431	0.004334187	0.001920969	ESR1/BAX	2
BP	GO:0060346	bone trabecula formation	2/108	10/18670	0.001447431	0.004334187	0.001920969	MMP2/COL1A1	2
BP	GO:0070391	response to lipoteichoic acid	2/108	10/18670	0.001447431	0.004334187	0.001920969	MAPK14/RELA	2
BP	GO:0071223	cellular response to lipoteichoic acid	2/108	10/18670	0.001447431	0.004334187	0.001920969	MAPK14/RELA	2
BP	GO:0072203	cell proliferation involved in metanephros development	2/108	10/18670	0.001447431	0.004334187	0.001920969	STAT1/MYC	2
BP	GO:0090336	positive regulation of brown fat cell differentiation	2/108	10/18670	0.001447431	0.004334187	0.001920969	PTGS2/MAPK14	2
BP	GO:1900222	negative regulation of amyloid-beta clearance	2/108	10/18670	0.001447431	0.004334187	0.001920969	TNF/IFNG	2
BP	GO:1903800	positive regulation of production of miRNAs involved in gene silencing by miRNA	2/108	10/18670	0.001447431	0.004334187	0.001920969	TP53/EGFR	2
BP	GO:0031056	regulation of histone modification	5/108	143/18670	0.001456046	0.004346075	0.001926238	TP53/VEGFA/IL1B/IGF2/MAPK8	5
BP	GO:0044344	cellular response to fibroblast growth factor stimulus	5/108	143/18670	0.001456046	0.004346075	0.001926238	CCL2/CXCL8/MAPK1/COL1A1/RUNX2	5
BP	GO:0106106	cold-induced thermogenesis	5/108	143/18670	0.001456046	0.004346075	0.001926238	ADRB2/IL4/VEGFA/CAV1/GJA1	5
BP	GO:0120161	regulation of cold-induced thermogenesis	5/108	143/18670	0.001456046	0.004346075	0.001926238	ADRB2/IL4/VEGFA/CAV1/GJA1	5
BP	GO:0007162	negative regulation of cell adhesion	7/108	289/18670	0.001458519	0.004349989	0.001927973	AKT1/CASP3/VEGFA/ERBB2/SERPINE1/COL1A1/PPARA	7
BP	GO:0019935	cyclic-nucleotide-mediated signaling	6/108	212/18670	0.00146154	0.004355529	0.001930428	ADRB2/OPRM1/PRKCA/AHR/CXCL11/CXCL10	6
BP	GO:0010661	positive regulation of muscle cell apoptotic process	3/108	39/18670	0.001478544	0.004395702	0.001948233	PPARG/TP53/IFNG	3
BP	GO:0010874	regulation of cholesterol efflux	3/108	39/18670	0.001478544	0.004395702	0.001948233	PON1/EGF/NFKBIA	3
BP	GO:0033146	regulation of intracellular estrogen receptor signaling pathway	3/108	39/18670	0.001478544	0.004395702	0.001948233	ESR1/AR/PARP1	3
BP	GO:0090287	regulation of cellular response to growth factor stimulus	7/108	292/18670	0.001547113	0.004591699	0.002035102	TP53/VEGFA/HIF1A/HSPA5/CAV1/IL1B/RUNX2	7
BP	GO:0007605	sensory perception of sound	5/108	145/18670	0.00154815	0.004591699	0.002035102	CASP3/SOD1/ICAM1/BIRC5/COL1A1	5
BP	GO:0007612	learning	5/108	145/18670	0.00154815	0.004591699	0.002035102	PTGS2/JUN/FOS/HIF1A/FOSL1	5
BP	GO:0001942	hair follicle development	4/108	86/18670	0.001562408	0.004619346	0.002047355	RELA/BCL2/TNF/EGFR	4
BP	GO:0034637	cellular carbohydrate biosynthetic process	4/108	86/18670	0.001562408	0.004619346	0.002047355	GSK3B/AKT1/HAS2/IGF2	4
BP	GO:0042058	regulation of epidermal growth factor receptor signaling pathway	4/108	86/18670	0.001562408	0.004619346	0.002047355	AKT1/MMP9/EGFR/EGF	4
BP	GO:0070542	response to fatty acid	4/108	86/18670	0.001562408	0.004619346	0.002047355	PPARG/PTGS2/AKT1/PON1	4
BP	GO:0042596	fear response	3/108	40/18670	0.001591742	0.004691251	0.002079225	DPP4/BCL2/GJA1	3
BP	GO:0046621	negative regulation of organ growth	3/108	40/18670	0.001591742	0.004691251	0.002079225	SLC6A4/GJA1/PPARA	3
BP	GO:0090184	positive regulation of kidney development	3/108	40/18670	0.001591742	0.004691251	0.002079225	IL6R/VEGFA/MYC	3
BP	GO:2000008	regulation of protein localization to cell surface	3/108	40/18670	0.001591742	0.004691251	0.002079225	AKT1/TNF/EGF	3
BP	GO:0006112	energy reserve metabolic process	4/108	87/18670	0.001630495	0.004794142	0.002124827	GSK3B/AKT1/MYC/IGF2	4
BP	GO:0043470	regulation of carbohydrate catabolic process	4/108	87/18670	0.001630495	0.004794142	0.002124827	TP53/HIF1A/IFNG/PPARA	4
BP	GO:0051781	positive regulation of cell division	4/108	87/18670	0.001630495	0.004794142	0.002124827	VEGFA/IL1B/IL1A/IGF2	4
BP	GO:0060348	bone development	6/108	217/18670	0.001645176	0.004833511	0.002142276	TP53/POR/GJA1/COL1A1/HAS2/RUNX2	6
BP	GO:0008643	carbohydrate transport	5/108	148/18670	0.001694254	0.004973797	0.002204453	MAPK14/AKT1/TNF/IL1B/NFE2L2	5
BP	GO:0022404	molting cycle process	4/108	88/18670	0.001700619	0.004980765	0.002207541	RELA/BCL2/TNF/EGFR	4
BP	GO:0022405	hair cycle process	4/108	88/18670	0.001700619	0.004980765	0.002207541	RELA/BCL2/TNF/EGFR	4
BP	GO:0098773	skin epidermis development	4/108	88/18670	0.001700619	0.004980765	0.002207541	RELA/BCL2/TNF/EGFR	4
BP	GO:0030890	positive regulation of B cell proliferation	3/108	41/18670	0.001710226	0.004989382	0.00221136	BCL2/CDKN1A/IL4	3
BP	GO:0050798	activated T cell proliferation	3/108	41/18670	0.001710226	0.004989382	0.00221136	IL6R/CASP3/IGF2	3
BP	GO:0050873	brown fat cell differentiation	3/108	41/18670	0.001710226	0.004989382	0.00221136	PTGS2/MAPK14/ADRB2	3
BP	GO:0140353	lipid export from cell	3/108	41/18670	0.001710226	0.004989382	0.00221136	NOS2/IL1B/SPP1	3
BP	GO:1900117	regulation of execution phase of apoptosis	3/108	41/18670	0.001710226	0.004989382	0.00221136	BAX/TP53/BCL2L1	3
BP	GO:2000058	regulation of ubiquitin-dependent protein catabolic process	5/108	149/18670	0.001745132	0.005086119	0.002254236	GSK3B/AKT1/EGF/CAV1/NFE2L2	5
BP	GO:0009629	response to gravity	2/108	11/18670	0.001762409	0.005086119	0.002254236	FOS/FOSL1	2
BP	GO:0016264	gap junction assembly	2/108	11/18670	0.001762409	0.005086119	0.002254236	CAV1/GJA1	2
BP	GO:0019371	cyclooxygenase pathway	2/108	11/18670	0.001762409	0.005086119	0.002254236	PTGS1/PTGS2	2
BP	GO:0033148	positive regulation of intracellular estrogen receptor signaling pathway	2/108	11/18670	0.001762409	0.005086119	0.002254236	AR/PARP1	2
BP	GO:0033327	Leydig cell differentiation	2/108	11/18670	0.001762409	0.005086119	0.002254236	AR/CCND1	2
BP	GO:0045899	positive regulation of RNA polymerase II transcription preinitiation complex assembly	2/108	11/18670	0.001762409	0.005086119	0.002254236	ESR1/TP53	2
BP	GO:0051974	negative regulation of telomerase activity	2/108	11/18670	0.001762409	0.005086119	0.002254236	PPARG/TP53	2
BP	GO:0060736	prostate gland growth	2/108	11/18670	0.001762409	0.005086119	0.002254236	ESR1/AR	2
BP	GO:0070673	response to interleukin-18	2/108	11/18670	0.001762409	0.005086119	0.002254236	AKT1/ALOX5	2
BP	GO:0072584	caveolin-mediated endocytosis	2/108	11/18670	0.001762409	0.005086119	0.002254236	MAPK1/CAV1	2
BP	GO:0072683	T cell extravasation	2/108	11/18670	0.001762409	0.005086119	0.002254236	CCL2/ICAM1	2
BP	GO:1990440	positive regulation of transcription from RNA polymerase II promoter in response to endoplasmic reticulum stress	2/108	11/18670	0.001762409	0.005086119	0.002254236	TP53/HSPA5	2
BP	GO:2001269	positive regulation of cysteine-type endopeptidase activity involved in apoptotic signaling pathway	2/108	11/18670	0.001762409	0.005086119	0.002254236	BAX/CASP8	2
BP	GO:0061351	neural precursor cell proliferation	5/108	150/18670	0.001797124	0.005178317	0.002295099	TP53/SLC6A4/VEGFA/EGF/HIF1A	5
BP	GO:0071774	response to fibroblast growth factor	5/108	150/18670	0.001797124	0.005178317	0.002295099	CCL2/CXCL8/MAPK1/COL1A1/RUNX2	5
BP	GO:0006509	membrane protein ectodomain proteolysis	3/108	42/18670	0.001834085	0.005276694	0.002338701	TNF/IL1B/IFNG	3
BP	GO:0010613	positive regulation of cardiac muscle hypertrophy	3/108	42/18670	0.001834085	0.005276694	0.002338701	PRKCA/PARP1/PPP3CA	3
BP	GO:0045185	maintenance of protein location	4/108	90/18670	0.001847106	0.005310074	0.002353495	AKT1/NFKBIA/HSPA5/CAV1	4
BP	GO:0030902	hindbrain development	5/108	152/18670	0.001904503	0.005470878	0.002424766	BCL2/TP53/SLC6A4/EGF/HSPA5	5
BP	GO:0006692	prostanoid metabolic process	3/108	43/18670	0.001963403	0.005614223	0.002488298	PTGS1/PTGS2/IL1B	3
BP	GO:0006693	prostaglandin metabolic process	3/108	43/18670	0.001963403	0.005614223	0.002488298	PTGS1/PTGS2/IL1B	3
BP	GO:0010863	positive regulation of phospholipase C activity	3/108	43/18670	0.001963403	0.005614223	0.002488298	ESR1/EGFR/SELE	3
BP	GO:0014742	positive regulation of muscle hypertrophy	3/108	43/18670	0.001963403	0.005614223	0.002488298	PRKCA/PARP1/PPP3CA	3
BP	GO:0033173	calcineurin-NFAT signaling cascade	3/108	43/18670	0.001963403	0.005614223	0.002488298	GSK3B/TNF/PPP3CA	3
BP	GO:0034198	cellular response to amino acid starvation	3/108	43/18670	0.001963403	0.005614223	0.002488298	CDKN1A/MAPK1/MAPK8	3
BP	GO:0045833	negative regulation of lipid metabolic process	4/108	92/18670	0.002002118	0.005720557	0.002535427	AKT1/TNF/SOD1/IL1B	4
BP	GO:0043312	neutrophil degranulation	9/108	485/18670	0.002015974	0.00575289	0.002549757	MAPK14/MMP9/PLAU/MAPK1/ALOX5/MPO/GSTP1/CTSD/SLPI	9
BP	GO:1990845	adaptive thermogenesis	5/108	154/18670	0.002016509	0.00575289	0.002549757	ADRB2/IL4/VEGFA/CAV1/GJA1	5
BP	GO:1903707	negative regulation of hemopoiesis	5/108	155/18670	0.002074283	0.00589842	0.002614258	IL4/NFKBIA/ERBB2/MYC/NFE2L2	5
BP	GO:0003073	regulation of systemic arterial blood pressure	4/108	93/18670	0.002082901	0.00589842	0.002614258	AR/ADRB2/GJA1/NOS3	4
BP	GO:0006476	protein deacetylation	4/108	93/18670	0.002082901	0.00589842	0.002614258	TP53/VEGFA/IFNG/MAPK8	4
BP	GO:0035249	synaptic transmission, glutamatergic	4/108	93/18670	0.002082901	0.00589842	0.002614258	PTGS2/TNF/CCL2/EGFR	4
BP	GO:0072080	nephron tubule development	4/108	93/18670	0.002082901	0.00589842	0.002614258	BCL2/VEGFA/STAT1/MYC	4
BP	GO:0010463	mesenchymal cell proliferation	3/108	44/18670	0.002098265	0.00589842	0.002614258	VEGFA/STAT1/MYC	3
BP	GO:0010828	positive regulation of glucose transmembrane transport	3/108	44/18670	0.002098265	0.00589842	0.002614258	MAPK14/AKT1/NFE2L2	3
BP	GO:0042987	amyloid precursor protein catabolic process	3/108	44/18670	0.002098265	0.00589842	0.002614258	TNF/CASP3/IFNG	3
BP	GO:0002283	neutrophil activation involved in immune response	9/108	488/18670	0.002101784	0.00589842	0.002614258	MAPK14/MMP9/PLAU/MAPK1/ALOX5/MPO/GSTP1/CTSD/SLPI	9
BP	GO:0002674	negative regulation of acute inflammatory response	2/108	12/18670	0.002106916	0.00589842	0.002614258	PPARG/GSTP1	2
BP	GO:0006527	arginine catabolic process	2/108	12/18670	0.002106916	0.00589842	0.002614258	NOS2/NOS3	2
BP	GO:0007077	mitotic nuclear envelope disassembly	2/108	12/18670	0.002106916	0.00589842	0.002614258	PRKCA/CDK1	2
BP	GO:0010649	regulation of cell communication by electrical coupling	2/108	12/18670	0.002106916	0.00589842	0.002614258	CALM2/CAV1	2
BP	GO:0010889	regulation of sequestering of triglyceride	2/108	12/18670	0.002106916	0.00589842	0.002614258	PPARG/PPARA	2
BP	GO:0031282	regulation of guanylate cyclase activity	2/108	12/18670	0.002106916	0.00589842	0.002614258	NOS2/NOS3	2
BP	GO:0031392	regulation of prostaglandin biosynthetic process	2/108	12/18670	0.002106916	0.00589842	0.002614258	PTGS2/IL1B	2
BP	GO:0032042	mitochondrial DNA metabolic process	2/108	12/18670	0.002106916	0.00589842	0.002614258	TP53/PARP1	2
BP	GO:0038003	opioid receptor signaling pathway	2/108	12/18670	0.002106916	0.00589842	0.002614258	OPRM1/OPRD1	2
BP	GO:0051549	positive regulation of keratinocyte migration	2/108	12/18670	0.002106916	0.00589842	0.002614258	MMP9/HAS2	2
BP	GO:0070243	regulation of thymocyte apoptotic process	2/108	12/18670	0.002106916	0.00589842	0.002614258	TP53/HIF1A	2
BP	GO:0070486	leukocyte aggregation	2/108	12/18670	0.002106916	0.00589842	0.002614258	IL1B/HAS2	2
BP	GO:0150065	regulation of deacetylase activity	2/108	12/18670	0.002106916	0.00589842	0.002614258	VEGFA/MAPK8	2
BP	GO:1903894	regulation of IRE1-mediated unfolded protein response	2/108	12/18670	0.002106916	0.00589842	0.002614258	BAX/HSPA5	2
BP	GO:1904181	positive regulation of membrane depolarization	2/108	12/18670	0.002106916	0.00589842	0.002614258	KDR/PARP1	2
BP	GO:2000121	regulation of removal of superoxide radicals	2/108	12/18670	0.002106916	0.00589842	0.002614258	TNF/NFE2L2	2
BP	GO:0060993	kidney morphogenesis	4/108	94/18670	0.002165908	0.006049996	0.002681439	BCL2/VEGFA/STAT1/MYC	4
BP	GO:0070167	regulation of biomineral tissue development	4/108	94/18670	0.002165908	0.006049996	0.002681439	ADRB2/HIF1A/GJA1/NOS3	4
BP	GO:0110149	regulation of biomineralization	4/108	94/18670	0.002165908	0.006049996	0.002681439	ADRB2/HIF1A/GJA1/NOS3	4
BP	GO:0031018	endocrine pancreas development	3/108	45/18670	0.002238753	0.00623486	0.002763373	GSK3B/AKT1/IL6R	3
BP	GO:0042771	intrinsic apoptotic signaling pathway in response to DNA damage by p53 class mediator	3/108	45/18670	0.002238753	0.00623486	0.002763373	BCL2/CDKN1A/TP53	3
BP	GO:0048538	thymus development	3/108	45/18670	0.002238753	0.00623486	0.002763373	BCL2/MAPK1/SOD1	3
BP	GO:1900274	regulation of phospholipase C activity	3/108	45/18670	0.002238753	0.00623486	0.002763373	ESR1/EGFR/SELE	3
BP	GO:0045069	regulation of viral genome replication	4/108	95/18670	0.002251172	0.006260132	0.002774574	BCL2/TNF/CXCL8/SLPI	4
BP	GO:0061326	renal tubule development	4/108	95/18670	0.002251172	0.006260132	0.002774574	BCL2/VEGFA/STAT1/MYC	4
BP	GO:0002831	regulation of response to biotic stimulus	8/108	400/18670	0.002260989	0.006282764	0.002784604	PPARG/RELA/PRKCA/STAT1/IL1B/IFNG/CHUK/IKBKB	8
BP	GO:0048738	cardiac muscle tissue development	6/108	233/18670	0.002352411	0.006531954	0.002895049	MAPK14/VEGFA/MAPK1/CDK1/GJA1/PPARA	6
BP	GO:0007519	skeletal muscle tissue development	5/108	160/18670	0.002381456	0.006573529	0.002913475	MAPK14/BCL2/FOS/CAV1/PPP3CA	5
BP	GO:0002437	inflammatory response to antigenic stimulus	3/108	46/18670	0.002384946	0.006573529	0.002913475	TNF/OPRM1/ICAM1	3
BP	GO:0005978	glycogen biosynthetic process	3/108	46/18670	0.002384946	0.006573529	0.002913475	GSK3B/AKT1/IGF2	3
BP	GO:0007157	heterophilic cell-cell adhesion via plasma membrane cell adhesion molecules	3/108	46/18670	0.002384946	0.006573529	0.002913475	ICAM1/SELE/VCAM1	3
BP	GO:0009250	glucan biosynthetic process	3/108	46/18670	0.002384946	0.006573529	0.002913475	GSK3B/AKT1/IGF2	3
BP	GO:0033628	regulation of cell adhesion mediated by integrin	3/108	46/18670	0.002384946	0.006573529	0.002913475	DPP4/PLAU/SERPINE1	3
BP	GO:0043330	response to exogenous dsRNA	3/108	46/18670	0.002384946	0.006573529	0.002913475	MAPK1/NFKBIA/CAV1	3
BP	GO:0060711	labyrinthine layer development	3/108	46/18670	0.002384946	0.006573529	0.002913475	AKT1/CASP8/MAPK1	3
BP	GO:0097720	calcineurin-mediated signaling	3/108	46/18670	0.002384946	0.006573529	0.002913475	GSK3B/TNF/PPP3CA	3
BP	GO:1990928	response to amino acid starvation	3/108	46/18670	0.002384946	0.006573529	0.002913475	CDKN1A/MAPK1/MAPK8	3
BP	GO:0002446	neutrophil mediated immunity	9/108	499/18670	0.002441743	0.006725124	0.002980665	MAPK14/MMP9/PLAU/MAPK1/ALOX5/MPO/GSTP1/CTSD/SLPI	9
BP	GO:0007171	activation of transmembrane receptor protein tyrosine kinase activity	2/108	13/18670	0.002480608	0.00677731	0.003003794	ADRB2/EGF	2
BP	GO:0010870	positive regulation of receptor biosynthetic process	2/108	13/18670	0.002480608	0.00677731	0.003003794	HIF1A/IFNG	2
BP	GO:0031953	negative regulation of protein autophosphorylation	2/108	13/18670	0.002480608	0.00677731	0.003003794	JUN/CAV1	2
BP	GO:0033145	positive regulation of intracellular steroid hormone receptor signaling pathway	2/108	13/18670	0.002480608	0.00677731	0.003003794	AR/PARP1	2
BP	GO:0043568	positive regulation of insulin-like growth factor receptor signaling pathway	2/108	13/18670	0.002480608	0.00677731	0.003003794	AR/IGFBP3	2
BP	GO:0045086	positive regulation of interleukin-2 biosynthetic process	2/108	13/18670	0.002480608	0.00677731	0.003003794	IL1B/IL1A	2
BP	GO:0060576	intestinal epithelial cell development	2/108	13/18670	0.002480608	0.00677731	0.003003794	CDKN1A/HIF1A	2
BP	GO:0061029	eyelid development in camera-type eye	2/108	13/18670	0.002480608	0.00677731	0.003003794	JUN/EGFR	2
BP	GO:0061430	bone trabecula morphogenesis	2/108	13/18670	0.002480608	0.00677731	0.003003794	MMP2/COL1A1	2
BP	GO:0070431	nucleotide-binding oligomerization domain containing 2 signaling pathway	2/108	13/18670	0.002480608	0.00677731	0.003003794	RELA/NFKBIA	2
BP	GO:1902894	negative regulation of pri-miRNA transcription by RNA polymerase II	2/108	13/18670	0.002480608	0.00677731	0.003003794	RELA/PPARA	2
BP	GO:0031341	regulation of cell killing	4/108	98/18670	0.002520812	0.006877113	0.003048028	NOS2/IL4/ICAM1/IFNG	4
BP	GO:0060191	regulation of lipase activity	4/108	98/18670	0.002520812	0.006877113	0.003048028	ESR1/EGFR/POR/SELE	4
BP	GO:0010799	regulation of peptidyl-threonine phosphorylation	3/108	47/18670	0.002536922	0.006900945	0.003058591	CALM2/MAPK1/EGF	3
BP	GO:0045646	regulation of erythrocyte differentiation	3/108	47/18670	0.002536922	0.006900945	0.003058591	MAPK14/HIF1A/STAT1	3
BP	GO:0048806	genitalia development	3/108	47/18670	0.002536922	0.006900945	0.003058591	ESR1/AR/BAX	3
BP	GO:0050435	amyloid-beta metabolic process	3/108	47/18670	0.002536922	0.006900945	0.003058591	TNF/CASP3/IFNG	3
BP	GO:0043010	camera-type eye development	7/108	319/18670	0.002547277	0.006924081	0.003068845	BAX/JUN/EGFR/VEGFA/HIF1A/GJA1/CYP1A1	7
BP	GO:0015718	monocarboxylic acid transport	5/108	163/18670	0.002580933	0.007010474	0.003107135	NOS2/PPARG/AKT1/IL1B/PPARA	5
BP	GO:0034329	cell junction assembly	8/108	409/18670	0.002593003	0.007038152	0.003119402	BCL2/KDR/TNF/PRKCA/VEGFA/CAV1/GJA1/IKBKB	8
BP	GO:0030258	lipid modification	6/108	238/18670	0.002614512	0.007073323	0.003134991	PPARG/MAPK14/AKT1/POR/CYP1A1/PPARA	6
BP	GO:0051048	negative regulation of secretion	6/108	238/18670	0.002614512	0.007073323	0.003134991	TNF/OPRM1/EGF/HMOX1/IL1B/PPP3CA	6
BP	GO:0051607	defense response to virus	6/108	238/18670	0.002614512	0.007073323	0.003134991	RELA/BCL2/STAT1/IL1B/IFNG/CXCL10	6
BP	GO:0030301	cholesterol transport	4/108	99/18670	0.00261541	0.007073323	0.003134991	PON1/EGF/NFKBIA/CAV1	4
BP	GO:1901570	fatty acid derivative biosynthetic process	4/108	99/18670	0.00261541	0.007073323	0.003134991	PTGS1/PTGS2/IL1B/ALOX5	4
BP	GO:0006633	fatty acid biosynthetic process	5/108	164/18670	0.002650043	0.007161813	0.003174211	PTGS1/PTGS2/CYP1A1/IL1B/ALOX5	5
BP	GO:0048705	skeletal system morphogenesis	6/108	239/18670	0.002669464	0.007209093	0.003195166	MAPK14/MMP2/POR/COL1A1/HAS2/RUNX2	6
BP	GO:0001774	microglial cell activation	3/108	48/18670	0.002694758	0.007240833	0.003209234	TNF/JUN/IFNG	3
BP	GO:0002269	leukocyte activation involved in inflammatory response	3/108	48/18670	0.002694758	0.007240833	0.003209234	TNF/JUN/IFNG	3
BP	GO:0035272	exocrine system development	3/108	48/18670	0.002694758	0.007240833	0.003209234	TNF/EGFR/IGF2	3
BP	GO:0045912	negative regulation of carbohydrate metabolic process	3/108	48/18670	0.002694758	0.007240833	0.003209234	GSK3B/TP53/PPARA	3
BP	GO:0055023	positive regulation of cardiac muscle tissue growth	3/108	48/18670	0.002694758	0.007240833	0.003209234	MAPK14/MAPK1/CDK1	3
BP	GO:0060324	face development	3/108	48/18670	0.002694758	0.007240833	0.003209234	MMP2/MAPK1/COL1A1	3
BP	GO:0072604	interleukin-6 secretion	3/108	48/18670	0.002694758	0.007240833	0.003209234	NOS2/TNF/IL1B	3
BP	GO:0002824	positive regulation of adaptive immune response based on somatic recombination of immune receptors built from immunoglobulin superfamily domains	4/108	100/18670	0.002712418	0.007277835	0.003225633	TNF/IL6R/IL4/IL1B	4
BP	GO:0007215	glutamate receptor signaling pathway	4/108	100/18670	0.002712418	0.007277835	0.003225633	ADRB2/CCL2/OPRM1/IFNG	4
BP	GO:0050954	sensory perception of mechanical stimulus	5/108	165/18670	0.002720486	0.007294256	0.003232911	CASP3/SOD1/ICAM1/BIRC5/COL1A1	5
BP	GO:0032611	interleukin-1 beta production	4/108	101/18670	0.002811866	0.007528479	0.003336722	CASP8/IL1B/IFNG/GSTP1	4
BP	GO:0048525	negative regulation of viral process	4/108	101/18670	0.002811866	0.007528479	0.003336722	TNF/JUN/STAT1/SLPI	4
BP	GO:0002686	negative regulation of leukocyte migration	3/108	49/18670	0.002858528	0.007626567	0.003380196	AKT1/CCL2/HMOX1	3
BP	GO:0032757	positive regulation of interleukin-8 production	3/108	49/18670	0.002858528	0.007626567	0.003380196	TNF/IL1B/SERPINE1	3
BP	GO:0048546	digestive tract morphogenesis	3/108	49/18670	0.002858528	0.007626567	0.003380196	BCL2/EGFR/HIF1A	3
BP	GO:0032310	prostaglandin secretion	2/108	14/18670	0.00288314	0.007626567	0.003380196	NOS2/IL1B	2
BP	GO:0036295	cellular response to increased oxygen levels	2/108	14/18670	0.00288314	0.007626567	0.003380196	PPARG/CAV1	2
BP	GO:0038166	angiotensin-activated signaling pathway	2/108	14/18670	0.00288314	0.007626567	0.003380196	CA2/CAV1	2
BP	GO:0045346	regulation of MHC class II biosynthetic process	2/108	14/18670	0.00288314	0.007626567	0.003380196	IL4/IFNG	2
BP	GO:0045651	positive regulation of macrophage differentiation	2/108	14/18670	0.00288314	0.007626567	0.003380196	CASP8/PRKCA	2
BP	GO:0048308	organelle inheritance	2/108	14/18670	0.00288314	0.007626567	0.003380196	MAPK1/CDK1	2
BP	GO:0048313	Golgi inheritance	2/108	14/18670	0.00288314	0.007626567	0.003380196	MAPK1/CDK1	2
BP	GO:0050930	induction of positive chemotaxis	2/108	14/18670	0.00288314	0.007626567	0.003380196	CXCL8/VEGFA	2
BP	GO:0051547	regulation of keratinocyte migration	2/108	14/18670	0.00288314	0.007626567	0.003380196	MMP9/HAS2	2
BP	GO:0051712	positive regulation of killing of cells of other organism	2/108	14/18670	0.00288314	0.007626567	0.003380196	NOS2/IFNG	2
BP	GO:0051917	regulation of fibrinolysis	2/108	14/18670	0.00288314	0.007626567	0.003380196	THBD/SERPINE1	2
BP	GO:0106070	regulation of adenylate cyclase-activating G protein-coupled receptor signaling pathway	2/108	14/18670	0.00288314	0.007626567	0.003380196	OPRM1/PRKCA	2
BP	GO:1901722	regulation of cell proliferation involved in kidney development	2/108	14/18670	0.00288314	0.007626567	0.003380196	IL6R/MYC	2
BP	GO:2001279	regulation of unsaturated fatty acid biosynthetic process	2/108	14/18670	0.00288314	0.007626567	0.003380196	PTGS2/IL1B	2
BP	GO:0030307	positive regulation of cell growth	5/108	169/18670	0.003015892	0.007950128	0.003523603	AKT1/BCL2/EGFR/VEGFA/ERBB2	5
BP	GO:0050728	negative regulation of inflammatory response	5/108	169/18670	0.003015892	0.007950128	0.003523603	PPARG/IL4/SOD1/GSTP1/PPARA	5
BP	GO:0060538	skeletal muscle organ development	5/108	169/18670	0.003015892	0.007950128	0.003523603	MAPK14/BCL2/FOS/CAV1/PPP3CA	5
BP	GO:0034766	negative regulation of ion transmembrane transport	4/108	103/18670	0.003018203	0.007950128	0.003523603	CALM2/AKT1/MMP9/CAV1	4
BP	GO:0035601	protein deacylation	4/108	103/18670	0.003018203	0.007950128	0.003523603	TP53/VEGFA/IFNG/MAPK8	4
BP	GO:0044264	cellular polysaccharide metabolic process	4/108	103/18670	0.003018203	0.007950128	0.003523603	GSK3B/AKT1/HAS2/IGF2	4
BP	GO:0032873	negative regulation of stress-activated MAPK cascade	3/108	50/18670	0.003028304	0.007965526	0.003530427	AKT1/MYC/GSTP1	3
BP	GO:0070303	negative regulation of stress-activated protein kinase signaling cascade	3/108	50/18670	0.003028304	0.007965526	0.003530427	AKT1/MYC/GSTP1	3
BP	GO:0042180	cellular ketone metabolic process	6/108	246/18670	0.003078783	0.008092616	0.003586755	PPARG/PTGS2/AKT1/CAV1/IL1B/PPARA	6
BP	GO:0098732	macromolecule deacylation	4/108	104/18670	0.003125151	0.008202975	0.003635667	TP53/VEGFA/IFNG/MAPK8	4
BP	GO:1901800	positive regulation of proteasomal protein catabolic process	4/108	104/18670	0.003125151	0.008202975	0.003635667	GSK3B/AKT1/CAV1/NFE2L2	4
BP	GO:0001954	positive regulation of cell-matrix adhesion	3/108	51/18670	0.003204157	0.008380964	0.003714555	GSK3B/KDR/VEGFA	3
BP	GO:0019369	arachidonic acid metabolic process	3/108	51/18670	0.003204157	0.008380964	0.003714555	PTGS1/PTGS2/CYP1A1	3
BP	GO:0031103	axon regeneration	3/108	51/18670	0.003204157	0.008380964	0.003714555	BCL2/JUN/SPP1	3
BP	GO:0045744	negative regulation of G protein-coupled receptor signaling pathway	3/108	51/18670	0.003204157	0.008380964	0.003714555	ADRB2/CXCL8/OPRM1	3
BP	GO:2001258	negative regulation of cation channel activity	3/108	51/18670	0.003204157	0.008380964	0.003714555	CALM2/MMP9/CAV1	3
BP	GO:0002821	positive regulation of adaptive immune response	4/108	105/18670	0.00323466	0.008448941	0.003744683	TNF/IL6R/IL4/IL1B	4
BP	GO:0007009	plasma membrane organization	4/108	105/18670	0.00323466	0.008448941	0.003744683	AR/AKT1/SOD1/CAV1	4
BP	GO:0030324	lung development	5/108	172/18670	0.003252174	0.008488764	0.003762333	TNF/EGFR/VEGFA/MAPK1/NOS3	5
BP	GO:0021537	telencephalon development	6/108	249/18670	0.003267887	0.008523833	0.003777876	GSK3B/BAX/CASP3/EGFR/HIF1A/COL3A1	6
BP	GO:0009812	flavonoid metabolic process	2/108	15/18670	0.003314173	0.008555137	0.00379175	POR/CYP1A1	2
BP	GO:0021924	cell proliferation in external granule layer	2/108	15/18670	0.003314173	0.008555137	0.00379175	SLC6A4/EGF	2
BP	GO:0021930	cerebellar granule cell precursor proliferation	2/108	15/18670	0.003314173	0.008555137	0.00379175	SLC6A4/EGF	2
BP	GO:0035635	entry of bacterium into host cell	2/108	15/18670	0.003314173	0.008555137	0.00379175	CXCL8/CAV1	2
BP	GO:0042976	activation of Janus kinase activity	2/108	15/18670	0.003314173	0.008555137	0.00379175	IL6R/IL4	2
BP	GO:0045342	MHC class II biosynthetic process	2/108	15/18670	0.003314173	0.008555137	0.00379175	IL4/IFNG	2
BP	GO:0045410	positive regulation of interleukin-6 biosynthetic process	2/108	15/18670	0.003314173	0.008555137	0.00379175	TNF/IL1B	2
BP	GO:0045898	regulation of RNA polymerase II transcription preinitiation complex assembly	2/108	15/18670	0.003314173	0.008555137	0.00379175	ESR1/TP53	2
BP	GO:0046321	positive regulation of fatty acid oxidation	2/108	15/18670	0.003314173	0.008555137	0.00379175	PPARG/PPARA	2
BP	GO:0048070	regulation of developmental pigmentation	2/108	15/18670	0.003314173	0.008555137	0.00379175	BCL2/BAX	2
BP	GO:0048569	post-embryonic animal organ development	2/108	15/18670	0.003314173	0.008555137	0.00379175	BAX/VEGFA	2
BP	GO:0072075	metanephric mesenchyme development	2/108	15/18670	0.003314173	0.008555137	0.00379175	STAT1/MYC	2
BP	GO:1900119	positive regulation of execution phase of apoptosis	2/108	15/18670	0.003314173	0.008555137	0.00379175	BAX/TP53	2
BP	GO:2000402	negative regulation of lymphocyte migration	2/108	15/18670	0.003314173	0.008555137	0.00379175	AKT1/CCL2	2
BP	GO:2001028	positive regulation of endothelial cell chemotaxis	2/108	15/18670	0.003314173	0.008555137	0.00379175	KDR/VEGFA	2
BP	GO:0055002	striated muscle cell development	5/108	173/18670	0.003333819	0.008599922	0.0038116	BCL2/VEGFA/CDK1/PPARA/PPP3CA	5
BP	GO:0003300	cardiac muscle hypertrophy	4/108	106/18670	0.003346758	0.008627352	0.003823757	PRKCA/PARP1/PPARA/PPP3CA	4
BP	GO:0032330	regulation of chondrocyte differentiation	3/108	52/18670	0.003386155	0.008710913	0.003860793	RELA/POR/RUNX2	3
BP	GO:0060421	positive regulation of heart growth	3/108	52/18670	0.003386155	0.008710913	0.003860793	MAPK14/MAPK1/CDK1	3
BP	GO:2000179	positive regulation of neural precursor cell proliferation	3/108	52/18670	0.003386155	0.008710913	0.003860793	VEGFA/EGF/HIF1A	3
BP	GO:0046165	alcohol biosynthetic process	5/108	175/18670	0.003501526	0.00900152	0.003989593	TNF/POR/SOD1/IL1B/IFNG	5
BP	GO:0000186	activation of MAPKK activity	3/108	53/18670	0.003574366	0.009144806	0.0040531	EGFR/MAPK1/EGF	3
BP	GO:0010043	response to zinc ion	3/108	53/18670	0.003574366	0.009144806	0.0040531	CA2/VCAM1/PARP1	3
BP	GO:0010823	negative regulation of mitochondrion organization	3/108	53/18670	0.003574366	0.009144806	0.0040531	AKT1/TP53/BCL2L1	3
BP	GO:0038066	p38MAPK cascade	3/108	53/18670	0.003574366	0.009144806	0.0040531	MAPK14/VEGFA/IL1B	3
BP	GO:0043331	response to dsRNA	3/108	53/18670	0.003574366	0.009144806	0.0040531	MAPK1/NFKBIA/CAV1	3
BP	GO:0070228	regulation of lymphocyte apoptotic process	3/108	53/18670	0.003574366	0.009144806	0.0040531	BAX/TP53/HIF1A	3
BP	GO:1901185	negative regulation of ERBB signaling pathway	3/108	53/18670	0.003574366	0.009144806	0.0040531	EGFR/EGF/ERBB2	3
BP	GO:0032526	response to retinoic acid	4/108	108/18670	0.003578839	0.009149996	0.0040554	PPARG/SLC6A4/GJA1/COL1A1	4
BP	GO:0030323	respiratory tube development	5/108	176/18670	0.003587617	0.009166179	0.004062572	TNF/EGFR/VEGFA/MAPK1/NOS3	5
BP	GO:0014897	striated muscle hypertrophy	4/108	109/18670	0.00369888	0.009437566	0.004182855	PRKCA/PARP1/PPARA/PPP3CA	4
BP	GO:0072009	nephron epithelium development	4/108	109/18670	0.00369888	0.009437566	0.004182855	BCL2/VEGFA/STAT1/MYC	4
BP	GO:0090596	sensory organ morphogenesis	6/108	256/18670	0.003742764	0.009523751	0.004221053	BCL2/BAX/VEGFA/MAPK1/SOD1/HIF1A	6
BP	GO:0043392	negative regulation of DNA binding	3/108	54/18670	0.003768854	0.009523751	0.004221053	JUN/NFKBIA/HMOX1	3
BP	GO:0002739	regulation of cytokine secretion involved in immune response	2/108	16/18670	0.00377337	0.009523751	0.004221053	MAPK14/TNF	2
BP	GO:0010875	positive regulation of cholesterol efflux	2/108	16/18670	0.00377337	0.009523751	0.004221053	PON1/NFKBIA	2
BP	GO:0010885	regulation of cholesterol storage	2/108	16/18670	0.00377337	0.009523751	0.004221053	PPARG/PPARA	2
BP	GO:0021534	cell proliferation in hindbrain	2/108	16/18670	0.00377337	0.009523751	0.004221053	SLC6A4/EGF	2
BP	GO:0030397	membrane disassembly	2/108	16/18670	0.00377337	0.009523751	0.004221053	PRKCA/CDK1	2
BP	GO:0032225	regulation of synaptic transmission, dopaminergic	2/108	16/18670	0.00377337	0.009523751	0.004221053	PTGS2/SLC6A4	2
BP	GO:0034116	positive regulation of heterotypic cell-cell adhesion	2/108	16/18670	0.00377337	0.009523751	0.004221053	TNF/IL1B	2
BP	GO:0043217	myelin maintenance	2/108	16/18670	0.00377337	0.009523751	0.004221053	AKT1/SOD1	2
BP	GO:0044849	estrous cycle	2/108	16/18670	0.00377337	0.009523751	0.004221053	OPRM1/HAS2	2
BP	GO:0051081	nuclear envelope disassembly	2/108	16/18670	0.00377337	0.009523751	0.004221053	PRKCA/CDK1	2
BP	GO:0071380	cellular response to prostaglandin E stimulus	2/108	16/18670	0.00377337	0.009523751	0.004221053	PPARG/AKT1	2
BP	GO:0071732	cellular response to nitric oxide	2/108	16/18670	0.00377337	0.009523751	0.004221053	CDK2/MMP3	2
BP	GO:0090335	regulation of brown fat cell differentiation	2/108	16/18670	0.00377337	0.009523751	0.004221053	PTGS2/MAPK14	2
BP	GO:1904294	positive regulation of ERAD pathway	2/108	16/18670	0.00377337	0.009523751	0.004221053	CAV1/NFE2L2	2
BP	GO:0048863	stem cell differentiation	6/108	257/18670	0.003814575	0.009621263	0.004264272	ESR1/TP53/MAPK1/HIF1A/NFE2L2/RUNX2	6
BP	GO:0014896	muscle hypertrophy	4/108	111/18670	0.003947109	0.0099358	0.004403679	PRKCA/PARP1/PPARA/PPP3CA	4
BP	GO:0022408	negative regulation of cell-cell adhesion	5/108	180/18670	0.003947244	0.0099358	0.004403679	AKT1/CASP3/VEGFA/ERBB2/PPARA	5
BP	GO:1901796	regulation of signal transduction by p53 class mediator	5/108	180/18670	0.003947244	0.0099358	0.004403679	MAPK14/CDK2/AKT1/BCL2/TP53	5
BP	GO:0002090	regulation of receptor internalization	3/108	55/18670	0.003969684	0.009965477	0.004416832	VEGFA/EGF/SELE	3
BP	GO:0042220	response to cocaine	3/108	55/18670	0.003969684	0.009965477	0.004416832	OPRM1/HTR3A/HSPA5	3
BP	GO:0048016	inositol phosphate-mediated signaling	3/108	55/18670	0.003969684	0.009965477	0.004416832	GSK3B/TNF/PPP3CA	3
BP	GO:0070830	bicellular tight junction assembly	3/108	55/18670	0.003969684	0.009965477	0.004416832	TNF/GJA1/IKBKB	3
BP	GO:0002285	lymphocyte activation involved in immune response	5/108	181/18670	0.004041041	0.010131021	0.004490203	TP53/IL4/ICAM1/IFNG/CD40LG	5
BP	GO:0051147	regulation of muscle cell differentiation	5/108	181/18670	0.004041041	0.010131021	0.004490203	MAPK14/BCL2/PPARA/CXCL10/IGF2	5
BP	GO:0014902	myotube differentiation	4/108	112/18670	0.004075353	0.010203376	0.004522272	MAPK14/BCL2/CXCL10/PPP3CA	4
BP	GO:1903510	mucopolysaccharide metabolic process	4/108	112/18670	0.004075353	0.010203376	0.004522272	AKT1/EGF/IL1B/HAS2	4
BP	GO:0086065	cell communication involved in cardiac conduction	3/108	56/18670	0.004176916	0.010436714	0.00462569	CALM2/CAV1/GJA1	3
BP	GO:0120192	tight junction assembly	3/108	56/18670	0.004176916	0.010436714	0.00462569	TNF/GJA1/IKBKB	3
BP	GO:1903202	negative regulation of oxidative stress-induced cell death	3/108	56/18670	0.004176916	0.010436714	0.00462569	AKT1/HIF1A/NFE2L2	3
BP	GO:0035821	modulation of process of other organism	4/108	113/18670	0.004206389	0.010503345	0.004655222	JUN/CASP8/BCL2L1/SLPI	4
BP	GO:0002040	sprouting angiogenesis	5/108	183/18670	0.004233404	0.010546735	0.004674453	PTGS2/AKT1/KDR/VEGFA/HMOX1	5
BP	GO:0006089	lactate metabolic process	2/108	17/18670	0.004260396	0.010546735	0.004674453	TP53/HIF1A	2
BP	GO:0006978	DNA damage response, signal transduction by p53 class mediator resulting in transcription of p21 class mediator	2/108	17/18670	0.004260396	0.010546735	0.004674453	CDKN1A/TP53	2
BP	GO:0015732	prostaglandin transport	2/108	17/18670	0.004260396	0.010546735	0.004674453	NOS2/IL1B	2
BP	GO:0030540	female genitalia development	2/108	17/18670	0.004260396	0.010546735	0.004674453	ESR1/BAX	2
BP	GO:0033599	regulation of mammary gland epithelial cell proliferation	2/108	17/18670	0.004260396	0.010546735	0.004674453	CCND1/BAX	2
BP	GO:0045725	positive regulation of glycogen biosynthetic process	2/108	17/18670	0.004260396	0.010546735	0.004674453	AKT1/IGF2	2
BP	GO:0050665	hydrogen peroxide biosynthetic process	2/108	17/18670	0.004260396	0.010546735	0.004674453	SOD1/CYP1A1	2
BP	GO:0051709	regulation of killing of cells of other organism	2/108	17/18670	0.004260396	0.010546735	0.004674453	NOS2/IFNG	2
BP	GO:0060644	mammary gland epithelial cell differentiation	2/108	17/18670	0.004260396	0.010546735	0.004674453	AKT1/HIF1A	2
BP	GO:0071850	mitotic cell cycle arrest	2/108	17/18670	0.004260396	0.010546735	0.004674453	CDKN1A/TP53	2
BP	GO:0090185	negative regulation of kidney development	2/108	17/18670	0.004260396	0.010546735	0.004674453	MMP9/STAT1	2
BP	GO:1905331	negative regulation of morphogenesis of an epithelium	2/108	17/18670	0.004260396	0.010546735	0.004674453	TNF/STAT1	2
BP	GO:0043409	negative regulation of MAPK cascade	5/108	184/18670	0.004332001	0.010709827	0.004746738	AKT1/CAV1/MYC/IL1B/GSTP1	5
BP	GO:0050864	regulation of B cell activation	5/108	184/18670	0.004332001	0.010709827	0.004746738	BCL2/CDKN1A/CASP3/IL4/AHR	5
BP	GO:0030282	bone mineralization	4/108	114/18670	0.004340244	0.010716051	0.004749496	PTGS2/ADRB2/HIF1A/GJA1	4
BP	GO:0060349	bone morphogenesis	4/108	114/18670	0.004340244	0.010716051	0.004749496	POR/COL1A1/HAS2/RUNX2	4
BP	GO:0033344	cholesterol efflux	3/108	57/18670	0.004390612	0.010826126	0.004798283	PON1/EGF/NFKBIA	3
BP	GO:1900408	negative regulation of cellular response to oxidative stress	3/108	57/18670	0.004390612	0.010826126	0.004798283	AKT1/HIF1A/NFE2L2	3
BP	GO:1902275	regulation of chromatin organization	5/108	185/18670	0.004432227	0.010921544	0.004840573	TP53/VEGFA/IL1B/IGF2/MAPK8	5
BP	GO:0032612	interleukin-1 production	4/108	115/18670	0.004476946	0.01102448	0.004886196	CASP8/IL1B/IFNG/GSTP1	4
BP	GO:0055001	muscle cell development	5/108	186/18670	0.004534097	0.011157873	0.004945318	BCL2/VEGFA/CDK1/PPARA/PPP3CA	5
BP	GO:0046394	carboxylic acid biosynthetic process	7/108	355/18670	0.004580361	0.011264317	0.004992495	PTGS1/PTGS2/EGF/CYP1A1/IL1B/ALOX5/HAS2	7
BP	GO:0010676	positive regulation of cellular carbohydrate metabolic process	3/108	58/18670	0.004610829	0.0113318	0.005022404	AKT1/PPARA/IGF2	3
BP	GO:0016053	organic acid biosynthetic process	7/108	356/18670	0.004650437	0.011421645	0.005062225	PTGS1/PTGS2/EGF/CYP1A1/IL1B/ALOX5/HAS2	7
BP	GO:0006575	cellular modified amino acid metabolic process	5/108	188/18670	0.004742828	0.01160554	0.00514373	POR/SOD1/GSTP1/NFE2L2/GSTM1	5
BP	GO:0051153	regulation of striated muscle cell differentiation	4/108	117/18670	0.004759003	0.01160554	0.00514373	MAPK14/BCL2/PPARA/CXCL10	4
BP	GO:0010878	cholesterol storage	2/108	18/18670	0.004774922	0.01160554	0.00514373	PPARG/PPARA	2
BP	GO:0019054	modulation by virus of host cellular process	2/108	18/18670	0.004774922	0.01160554	0.00514373	CASP8/BCL2L1	2
BP	GO:0031065	positive regulation of histone deacetylation	2/108	18/18670	0.004774922	0.01160554	0.00514373	TP53/VEGFA	2
BP	GO:0031998	regulation of fatty acid beta-oxidation	2/108	18/18670	0.004774922	0.01160554	0.00514373	AKT1/PPARA	2
BP	GO:0042772	DNA damage response, signal transduction resulting in transcription	2/108	18/18670	0.004774922	0.01160554	0.00514373	CDKN1A/TP53	2
BP	GO:0051023	regulation of immunoglobulin secretion	2/108	18/18670	0.004774922	0.01160554	0.00514373	TNF/CD40LG	2
BP	GO:0070230	positive regulation of lymphocyte apoptotic process	2/108	18/18670	0.004774922	0.01160554	0.00514373	BAX/TP53	2
BP	GO:0070875	positive regulation of glycogen metabolic process	2/108	18/18670	0.004774922	0.01160554	0.00514373	AKT1/IGF2	2
BP	GO:0071318	cellular response to ATP	2/108	18/18670	0.004774922	0.01160554	0.00514373	PTGS2/SOD1	2
BP	GO:0071605	monocyte chemotactic protein-1 production	2/108	18/18670	0.004774922	0.01160554	0.00514373	IL1B/GSTP1	2
BP	GO:0071637	regulation of monocyte chemotactic protein-1 production	2/108	18/18670	0.004774922	0.01160554	0.00514373	IL1B/GSTP1	2
BP	GO:0090026	positive regulation of monocyte chemotaxis	2/108	18/18670	0.004774922	0.01160554	0.00514373	SERPINE1/CXCL10	2
BP	GO:0150078	positive regulation of neuroinflammatory response	2/108	18/18670	0.004774922	0.01160554	0.00514373	TNF/IL1B	2
BP	GO:1900543	negative regulation of purine nucleotide metabolic process	2/108	18/18670	0.004774922	0.01160554	0.00514373	PARP1/PPARA	2
BP	GO:0001658	branching involved in ureteric bud morphogenesis	3/108	59/18670	0.004837624	0.011727477	0.005197774	BCL2/VEGFA/MYC	3
BP	GO:0010518	positive regulation of phospholipase activity	3/108	59/18670	0.004837624	0.011727477	0.005197774	ESR1/EGFR/SELE	3
BP	GO:0031102	neuron projection regeneration	3/108	59/18670	0.004837624	0.011727477	0.005197774	BCL2/JUN/SPP1	3
BP	GO:1902883	negative regulation of response to oxidative stress	3/108	59/18670	0.004837624	0.011727477	0.005197774	AKT1/HIF1A/NFE2L2	3
BP	GO:0016570	histone modification	8/108	454/18670	0.00486578	0.0117881	0.005224643	CDK2/TP53/PRKCA/VEGFA/CDK1/IL1B/IGF2/MAPK8	8
BP	GO:0007173	epidermal growth factor receptor signaling pathway	4/108	119/18670	0.005052778	0.012233214	0.005421923	AKT1/MMP9/EGFR/EGF	4
BP	GO:0032507	maintenance of protein location in cell	3/108	60/18670	0.005071052	0.012253678	0.005430993	AKT1/HSPA5/CAV1	3
BP	GO:0032515	negative regulation of phosphoprotein phosphatase activity	3/108	60/18670	0.005071052	0.012253678	0.005430993	GSK3B/TNF/IKBKB	3
BP	GO:0120193	tight junction organization	3/108	60/18670	0.005071052	0.012253678	0.005430993	TNF/GJA1/IKBKB	3
BP	GO:0006874	cellular calcium ion homeostasis	8/108	458/18670	0.005124729	0.012375394	0.005484939	ESR1/CALM2/BCL2/BAX/CAV1/GJA1/CXCL11/CXCL10	8
BP	GO:0030111	regulation of Wnt signaling pathway	7/108	363/18670	0.005163932	0.012462023	0.005523334	ESR1/MAPK14/GSK3B/EGFR/EGF/CAV1/COL1A1	7
BP	GO:0007405	neuroblast proliferation	3/108	61/18670	0.005311167	0.012651048	0.005607112	TP53/VEGFA/HIF1A	3
BP	GO:0034113	heterotypic cell-cell adhesion	3/108	61/18670	0.005311167	0.012651048	0.005607112	TNF/IL1B/VCAM1	3
BP	GO:0002922	positive regulation of humoral immune response	2/108	19/18670	0.005316617	0.012651048	0.005607112	TNF/IL1B	2
BP	GO:0007213	G protein-coupled acetylcholine receptor signaling pathway	2/108	19/18670	0.005316617	0.012651048	0.005607112	CHRM3/OPRM1	2
BP	GO:0010523	negative regulation of calcium ion transport into cytosol	2/108	19/18670	0.005316617	0.012651048	0.005607112	CALM2/BCL2	2
BP	GO:0010544	negative regulation of platelet activation	2/108	19/18670	0.005316617	0.012651048	0.005607112	NOS3/THBD	2
BP	GO:0015669	gas transport	2/108	19/18670	0.005316617	0.012651048	0.005607112	CA2/MYC	2
BP	GO:0032095	regulation of response to food	2/108	19/18670	0.005316617	0.012651048	0.005607112	OPRM1/PPARA	2
BP	GO:0033189	response to vitamin A	2/108	19/18670	0.005316617	0.012651048	0.005607112	PPARG/CYP1A1	2
BP	GO:0034138	toll-like receptor 3 signaling pathway	2/108	19/18670	0.005316617	0.012651048	0.005607112	CASP8/CAV1	2
BP	GO:0045076	regulation of interleukin-2 biosynthetic process	2/108	19/18670	0.005316617	0.012651048	0.005607112	IL1B/IL1A	2
BP	GO:0045980	negative regulation of nucleotide metabolic process	2/108	19/18670	0.005316617	0.012651048	0.005607112	PARP1/PPARA	2
BP	GO:0051546	keratinocyte migration	2/108	19/18670	0.005316617	0.012651048	0.005607112	MMP9/HAS2	2
BP	GO:0060252	positive regulation of glial cell proliferation	2/108	19/18670	0.005316617	0.012651048	0.005607112	TNF/IL1B	2
BP	GO:0060716	labyrinthine layer blood vessel development	2/108	19/18670	0.005316617	0.012651048	0.005607112	AKT1/MAPK1	2
BP	GO:0071731	response to nitric oxide	2/108	19/18670	0.005316617	0.012651048	0.005607112	CDK2/MMP3	2
BP	GO:0072074	kidney mesenchyme development	2/108	19/18670	0.005316617	0.012651048	0.005607112	STAT1/MYC	2
BP	GO:0090201	negative regulation of release of cytochrome c from mitochondria	2/108	19/18670	0.005316617	0.012651048	0.005607112	AKT1/BCL2L1	2
BP	GO:1902170	cellular response to reactive nitrogen species	2/108	19/18670	0.005316617	0.012651048	0.005607112	CDK2/MMP3	2
BP	GO:2000010	positive regulation of protein localization to cell surface	2/108	19/18670	0.005316617	0.012651048	0.005607112	AKT1/TNF	2
BP	GO:2000696	regulation of epithelial cell differentiation involved in kidney development	2/108	19/18670	0.005316617	0.012651048	0.005607112	MMP9/STAT1	2
BP	GO:2001169	regulation of ATP biosynthetic process	2/108	19/18670	0.005316617	0.012651048	0.005607112	IL4/PARP1	2
BP	GO:0010811	positive regulation of cell-substrate adhesion	4/108	121/18670	0.005358488	0.012742581	0.005647681	GSK3B/KDR/VEGFA/HAS2	4
BP	GO:0032434	regulation of proteasomal ubiquitin-dependent protein catabolic process	4/108	122/18670	0.005515886	0.013108546	0.005809882	GSK3B/AKT1/CAV1/NFE2L2	4
BP	GO:0002753	cytoplasmic pattern recognition receptor signaling pathway	3/108	62/18670	0.005558021	0.013166881	0.005835737	RELA/CASP8/NFKBIA	3
BP	GO:0010830	regulation of myotube differentiation	3/108	62/18670	0.005558021	0.013166881	0.005835737	MAPK14/BCL2/CXCL10	3
BP	GO:0032374	regulation of cholesterol transport	3/108	62/18670	0.005558021	0.013166881	0.005835737	PON1/EGF/NFKBIA	3
BP	GO:0048857	neural nucleus development	3/108	62/18670	0.005558021	0.013166881	0.005835737	CALM2/BCL2/HSPA5	3
BP	GO:0055025	positive regulation of cardiac muscle tissue development	3/108	62/18670	0.005558021	0.013166881	0.005835737	MAPK14/MAPK1/CDK1	3
BP	GO:0009165	nucleotide biosynthetic process	6/108	278/18670	0.005571571	0.013190633	0.005846264	NOS2/PTGS2/IL4/MAPK1/NOS3/PARP1	6
BP	GO:0006694	steroid biosynthetic process	5/108	196/18670	0.005646433	0.013359417	0.005921071	TNF/POR/SOD1/IL1B/IFNG	5
BP	GO:0002062	chondrocyte differentiation	4/108	123/18670	0.005676346	0.013413235	0.005944924	MAPK14/RELA/POR/RUNX2	4
BP	GO:0051053	negative regulation of DNA metabolic process	4/108	123/18670	0.005676346	0.013413235	0.005944924	PPARG/TP53/GJA1/PARP1	4
BP	GO:0009749	response to glucose	5/108	197/18670	0.005767349	0.013619675	0.006036421	CASP3/HIF1A/GJA1/ICAM1/PPP3CA	5
BP	GO:0002637	regulation of immunoglobulin production	3/108	63/18670	0.005811664	0.013689778	0.006067492	TNF/IL4/CD40LG	3
BP	GO:0034394	protein localization to cell surface	3/108	63/18670	0.005811664	0.013689778	0.006067492	AKT1/TNF/EGF	3
BP	GO:0042982	amyloid precursor protein metabolic process	3/108	63/18670	0.005811664	0.013689778	0.006067492	TNF/CASP3/IFNG	3
BP	GO:2000401	regulation of lymphocyte migration	3/108	63/18670	0.005811664	0.013689778	0.006067492	AKT1/CCL2/CXCL10	3
BP	GO:0014066	regulation of phosphatidylinositol 3-kinase signaling	4/108	124/18670	0.005839896	0.013738989	0.006089303	KDR/TNF/EGFR/MAPK1	4
BP	GO:0051209	release of sequestered calcium ion into cytosol	4/108	124/18670	0.005839896	0.013738989	0.006089303	CALM2/BAX/CXCL11/CXCL10	4
BP	GO:0002374	cytokine secretion involved in immune response	2/108	20/18670	0.005885157	0.013767589	0.006101979	MAPK14/TNF	2
BP	GO:0002827	positive regulation of T-helper 1 type immune response	2/108	20/18670	0.005885157	0.013767589	0.006101979	IL6R/IL1B	2
BP	GO:0006525	arginine metabolic process	2/108	20/18670	0.005885157	0.013767589	0.006101979	NOS2/NOS3	2
BP	GO:0010042	response to manganese ion	2/108	20/18670	0.005885157	0.013767589	0.006101979	PTGS2/HSPA5	2
BP	GO:0030220	platelet formation	2/108	20/18670	0.005885157	0.013767589	0.006101979	CASP9/CASP3	2
BP	GO:0032793	positive regulation of CREB transcription factor activity	2/108	20/18670	0.005885157	0.013767589	0.006101979	OPRD1/VEGFA	2
BP	GO:0034393	positive regulation of smooth muscle cell apoptotic process	2/108	20/18670	0.005885157	0.013767589	0.006101979	PPARG/IFNG	2
BP	GO:0045655	regulation of monocyte differentiation	2/108	20/18670	0.005885157	0.013767589	0.006101979	JUN/MYC	2
BP	GO:0060261	positive regulation of transcription initiation from RNA polymerase II promoter	2/108	20/18670	0.005885157	0.013767589	0.006101979	ESR1/TP53	2
BP	GO:0060541	respiratory system development	5/108	198/18670	0.005890082	0.013770504	0.00610327	TNF/EGFR/VEGFA/MAPK1/NOS3	5
BP	GO:1901293	nucleoside phosphate biosynthetic process	6/108	282/18670	0.005963945	0.013934487	0.00617595	NOS2/PTGS2/IL4/MAPK1/NOS3/PARP1	6
BP	GO:0050866	negative regulation of cell activation	5/108	199/18670	0.006014648	0.014044183	0.006224569	CASP3/ERBB2/HMOX1/NOS3/THBD	5
BP	GO:0055074	calcium ion homeostasis	8/108	471/18670	0.006039924	0.014094411	0.00624683	ESR1/CALM2/BCL2/BAX/CAV1/GJA1/CXCL11/CXCL10	8
BP	GO:0043297	apical junction assembly	3/108	64/18670	0.006072145	0.014151953	0.006272334	TNF/GJA1/IKBKB	3
BP	GO:0048247	lymphocyte chemotaxis	3/108	64/18670	0.006072145	0.014151953	0.006272334	CCL2/CXCL11/CXCL10	3
BP	GO:0051283	negative regulation of sequestering of calcium ion	4/108	126/18670	0.006176367	0.0143859	0.006376022	CALM2/BAX/CXCL11/CXCL10	4
BP	GO:0016569	covalent chromatin modification	8/108	474/18670	0.00626779	0.014589762	0.006466377	CDK2/TP53/PRKCA/VEGFA/CDK1/IL1B/IGF2/MAPK8	8
BP	GO:0032729	positive regulation of interferon-gamma production	3/108	65/18670	0.006339511	0.014729229	0.00652819	TNF/IL6R/IL1B	3
BP	GO:0035308	negative regulation of protein dephosphorylation	3/108	65/18670	0.006339511	0.014729229	0.00652819	GSK3B/TNF/IKBKB	3
BP	GO:0060675	ureteric bud morphogenesis	3/108	65/18670	0.006339511	0.014729229	0.00652819	BCL2/VEGFA/MYC	3
BP	GO:0035270	endocrine system development	4/108	127/18670	0.006349338	0.014733772	0.006530203	GSK3B/AKT1/IL6R/MAPK1	4
BP	GO:0046887	positive regulation of hormone secretion	4/108	127/18670	0.006349338	0.014733772	0.006530203	EGFR/HIF1A/GJA1/SPP1	4
BP	GO:0002440	production of molecular mediator of immune response	6/108	286/18670	0.006376151	0.014777668	0.006549659	MAPK14/TNF/IL4/HMOX1/IL1B/CD40LG	6
BP	GO:0060828	regulation of canonical Wnt signaling pathway	6/108	286/18670	0.006376151	0.014777668	0.006549659	MAPK14/GSK3B/EGFR/EGF/CAV1/COL1A1	6
BP	GO:0002438	acute inflammatory response to antigenic stimulus	2/108	21/18670	0.006480219	0.014926436	0.006615595	OPRM1/ICAM1	2
BP	GO:0010829	negative regulation of glucose transmembrane transport	2/108	21/18670	0.006480219	0.014926436	0.006615595	TNF/IL1B	2
BP	GO:0017000	antibiotic biosynthetic process	2/108	21/18670	0.006480219	0.014926436	0.006615595	SOD1/CYP1A1	2
BP	GO:0030728	ovulation	2/108	21/18670	0.006480219	0.014926436	0.006615595	PTGS2/NOS3	2
BP	GO:0035743	CD4-positive, alpha-beta T cell cytokine production	2/108	21/18670	0.006480219	0.014926436	0.006615595	IL4/IL1B	2
BP	GO:0036344	platelet morphogenesis	2/108	21/18670	0.006480219	0.014926436	0.006615595	CASP9/CASP3	2
BP	GO:0046716	muscle cell cellular homeostasis	2/108	21/18670	0.006480219	0.014926436	0.006615595	SOD1/HIF1A	2
BP	GO:0070584	mitochondrion morphogenesis	2/108	21/18670	0.006480219	0.014926436	0.006615595	BAX/BCL2L1	2
BP	GO:1901739	regulation of myoblast fusion	2/108	21/18670	0.006480219	0.014926436	0.006615595	MAPK14/CXCL10	2
BP	GO:1904886	beta-catenin destruction complex disassembly	2/108	21/18670	0.006480219	0.014926436	0.006615595	GSK3B/CAV1	2
BP	GO:0051282	regulation of sequestering of calcium ion	4/108	128/18670	0.006525501	0.015021495	0.006657726	CALM2/BAX/CXCL11/CXCL10	4
BP	GO:0019748	secondary metabolic process	3/108	66/18670	0.006613808	0.015196736	0.006735395	BCL2/CYP1A1/NFE2L2	3
BP	GO:0046626	regulation of insulin receptor signaling pathway	3/108	66/18670	0.006613808	0.015196736	0.006735395	RELA/IL1B/IGF2	3
BP	GO:0072171	mesonephric tubule morphogenesis	3/108	66/18670	0.006613808	0.015196736	0.006735395	BCL2/VEGFA/MYC	3
BP	GO:1903038	negative regulation of leukocyte cell-cell adhesion	4/108	129/18670	0.00670488	0.015396544	0.006823953	AKT1/CASP3/ERBB2/PPARA	4
BP	GO:0048747	muscle fiber development	3/108	67/18670	0.00689508	0.015823596	0.007013228	BCL2/VEGFA/PPP3CA	3
BP	GO:0051208	sequestering of calcium ion	4/108	131/18670	0.007073385	0.016129155	0.007148656	CALM2/BAX/CXCL11/CXCL10	4
BP	GO:0022604	regulation of cell morphogenesis	8/108	484/18670	0.007074899	0.016129155	0.007148656	GSK3B/KDR/CCL2/VEGFA/ICAM1/HAS2/SPP1/PPP3CA	8
BP	GO:0000002	mitochondrial genome maintenance	2/108	22/18670	0.007101482	0.016129155	0.007148656	TP53/PARP1	2
BP	GO:0002052	positive regulation of neuroblast proliferation	2/108	22/18670	0.007101482	0.016129155	0.007148656	VEGFA/HIF1A	2
BP	GO:0032469	endoplasmic reticulum calcium ion homeostasis	2/108	22/18670	0.007101482	0.016129155	0.007148656	BCL2/BAX	2
BP	GO:0032727	positive regulation of interferon-alpha production	2/108	22/18670	0.007101482	0.016129155	0.007148656	STAT1/CHUK	2
BP	GO:0035584	calcium-mediated signaling using intracellular calcium source	2/108	22/18670	0.007101482	0.016129155	0.007148656	KDR/VCAM1	2
BP	GO:0042094	interleukin-2 biosynthetic process	2/108	22/18670	0.007101482	0.016129155	0.007148656	IL1B/IL1A	2
BP	GO:0045649	regulation of macrophage differentiation	2/108	22/18670	0.007101482	0.016129155	0.007148656	CASP8/PRKCA	2
BP	GO:0045663	positive regulation of myoblast differentiation	2/108	22/18670	0.007101482	0.016129155	0.007148656	MAPK14/IGFBP3	2
BP	GO:0045723	positive regulation of fatty acid biosynthetic process	2/108	22/18670	0.007101482	0.016129155	0.007148656	PTGS2/IL1B	2
BP	GO:0048305	immunoglobulin secretion	2/108	22/18670	0.007101482	0.016129155	0.007148656	TNF/CD40LG	2
BP	GO:0060575	intestinal epithelial cell differentiation	2/108	22/18670	0.007101482	0.016129155	0.007148656	CDKN1A/HIF1A	2
BP	GO:0071379	cellular response to prostaglandin stimulus	2/108	22/18670	0.007101482	0.016129155	0.007148656	PPARG/AKT1	2
BP	GO:1901685	glutathione derivative metabolic process	2/108	22/18670	0.007101482	0.016129155	0.007148656	GSTP1/GSTM1	2
BP	GO:1901687	glutathione derivative biosynthetic process	2/108	22/18670	0.007101482	0.016129155	0.007148656	GSTP1/GSTM1	2
BP	GO:1903589	positive regulation of blood vessel endothelial cell proliferation involved in sprouting angiogenesis	2/108	22/18670	0.007101482	0.016129155	0.007148656	VEGFA/HMOX1	2
BP	GO:0071300	cellular response to retinoic acid	3/108	69/18670	0.00747872	0.016975652	0.007523835	PPARG/SLC6A4/COL1A1	3
BP	GO:0006766	vitamin metabolic process	4/108	134/18670	0.007650873	0.017355888	0.007692361	TNF/CYP1A1/IL1B/IFNG	4
BP	GO:0032098	regulation of appetite	2/108	23/18670	0.00774863	0.017492835	0.007753057	OPRM1/PPARA	2
BP	GO:0032373	positive regulation of sterol transport	2/108	23/18670	0.00774863	0.017492835	0.007753057	PON1/NFKBIA	2
BP	GO:0032376	positive regulation of cholesterol transport	2/108	23/18670	0.00774863	0.017492835	0.007753057	PON1/NFKBIA	2
BP	GO:0034695	response to prostaglandin E	2/108	23/18670	0.00774863	0.017492835	0.007753057	PPARG/AKT1	2
BP	GO:0045821	positive regulation of glycolytic process	2/108	23/18670	0.00774863	0.017492835	0.007753057	HIF1A/IFNG	2
BP	GO:0051349	positive regulation of lyase activity	2/108	23/18670	0.00774863	0.017492835	0.007753057	NOS2/NOS3	2
BP	GO:0072215	regulation of metanephros development	2/108	23/18670	0.00774863	0.017492835	0.007753057	STAT1/MYC	2
BP	GO:2000637	positive regulation of gene silencing by miRNA	2/108	23/18670	0.00774863	0.017492835	0.007753057	TP53/EGFR	2
BP	GO:0010517	regulation of phospholipase activity	3/108	70/18670	0.00778117	0.017534569	0.007771554	ESR1/EGFR/SELE	3
BP	GO:0060395	SMAD protein signal transduction	3/108	70/18670	0.00778117	0.017534569	0.007771554	JUN/FOS/PARP1	3
BP	GO:0072091	regulation of stem cell proliferation	3/108	70/18670	0.00778117	0.017534569	0.007771554	TP53/VEGFA/HIF1A	3
BP	GO:1903531	negative regulation of secretion by cell	5/108	212/18670	0.007807129	0.017582482	0.00779279	TNF/OPRM1/HMOX1/IL1B/PPP3CA	5
BP	GO:0072503	cellular divalent inorganic cation homeostasis	8/108	493/18670	0.007866564	0.017705681	0.007847393	ESR1/CALM2/BCL2/BAX/CAV1/GJA1/CXCL11/CXCL10	8
BP	GO:0002705	positive regulation of leukocyte mediated immunity	4/108	136/18670	0.008052628	0.018102695	0.008023355	NOS2/TNF/IL4/IL1B	4
BP	GO:0007292	female gamete generation	4/108	136/18670	0.008052628	0.018102695	0.008023355	PTGS2/BCL2/NOS3/FOSL1	4
BP	GO:1903050	regulation of proteolysis involved in cellular protein catabolic process	5/108	214/18670	0.008112544	0.018226441	0.008078201	GSK3B/AKT1/EGF/CAV1/NFE2L2	5
BP	GO:0031644	regulation of nervous system process	4/108	137/18670	0.008258605	0.018532348	0.008213783	ADRB2/OPRM1/OPRD1/NOS3	4
BP	GO:1903670	regulation of sprouting angiogenesis	4/108	137/18670	0.008258605	0.018532348	0.008213783	PTGS2/KDR/VEGFA/HMOX1	4
BP	GO:0006305	DNA alkylation	3/108	72/18670	0.00840752	0.018717995	0.008296064	FOS/MYC/PARP1	3
BP	GO:0006306	DNA methylation	3/108	72/18670	0.00840752	0.018717995	0.008296064	FOS/MYC/PARP1	3
BP	GO:0050805	negative regulation of synaptic transmission	3/108	72/18670	0.00840752	0.018717995	0.008296064	PTGS2/SLC6A4/IL1B	3
BP	GO:0060193	positive regulation of lipase activity	3/108	72/18670	0.00840752	0.018717995	0.008296064	ESR1/EGFR/SELE	3
BP	GO:0061035	regulation of cartilage development	3/108	72/18670	0.00840752	0.018717995	0.008296064	RELA/POR/RUNX2	3
BP	GO:0009404	toxin metabolic process	2/108	24/18670	0.008421347	0.018717995	0.008296064	CYP1A1/NFE2L2	2
BP	GO:0010640	regulation of platelet-derived growth factor receptor signaling pathway	2/108	24/18670	0.008421347	0.018717995	0.008296064	F7/F3	2
BP	GO:0033081	regulation of T cell differentiation in thymus	2/108	24/18670	0.008421347	0.018717995	0.008296064	SOD1/ERBB2	2
BP	GO:0034505	tooth mineralization	2/108	24/18670	0.008421347	0.018717995	0.008296064	COL1A1/PPARA	2
BP	GO:0042104	positive regulation of activated T cell proliferation	2/108	24/18670	0.008421347	0.018717995	0.008296064	IL6R/IGF2	2
BP	GO:0044346	fibroblast apoptotic process	2/108	24/18670	0.008421347	0.018717995	0.008296064	TP53/MYC	2
BP	GO:0050996	positive regulation of lipid catabolic process	2/108	24/18670	0.008421347	0.018717995	0.008296064	IL1B/PPARA	2
BP	GO:0060148	positive regulation of posttranscriptional gene silencing	2/108	24/18670	0.008421347	0.018717995	0.008296064	TP53/EGFR	2
BP	GO:0060343	trabecula formation	2/108	24/18670	0.008421347	0.018717995	0.008296064	MMP2/COL1A1	2
BP	GO:2000178	negative regulation of neural precursor cell proliferation	2/108	24/18670	0.008421347	0.018717995	0.008296064	TP53/SLC6A4	2
BP	GO:2001026	regulation of endothelial cell chemotaxis	2/108	24/18670	0.008421347	0.018717995	0.008296064	KDR/VEGFA	2
BP	GO:0045088	regulation of innate immune response	6/108	305/18670	0.008622198	0.019153049	0.008488886	PPARG/RELA/STAT1/IFNG/CHUK/IKBKB	6
BP	GO:0045580	regulation of T cell differentiation	4/108	139/18670	0.008680869	0.019271942	0.008541581	IL4/SOD1/ERBB2/IFNG	4
BP	GO:0045685	regulation of glial cell differentiation	3/108	73/18670	0.008731493	0.019361362	0.008581213	PPARG/RELA/CDK1	3
BP	GO:0060350	endochondral bone morphogenesis	3/108	73/18670	0.008731493	0.019361362	0.008581213	POR/COL1A1/RUNX2	3
BP	GO:0072073	kidney epithelium development	4/108	140/18670	0.008897202	0.01970546	0.008733722	BCL2/VEGFA/STAT1/MYC	4
BP	GO:0097553	calcium ion transmembrane import into cytosol	4/108	140/18670	0.008897202	0.01970546	0.008733722	CALM2/BAX/CXCL11/CXCL10	4
BP	GO:0005977	glycogen metabolic process	3/108	74/18670	0.009062712	0.019996266	0.008862611	GSK3B/AKT1/IGF2	3
BP	GO:0032677	regulation of interleukin-8 production	3/108	74/18670	0.009062712	0.019996266	0.008862611	TNF/IL1B/SERPINE1	3
BP	GO:0072078	nephron tubule morphogenesis	3/108	74/18670	0.009062712	0.019996266	0.008862611	BCL2/VEGFA/MYC	3
BP	GO:1900076	regulation of cellular response to insulin stimulus	3/108	74/18670	0.009062712	0.019996266	0.008862611	RELA/IL1B/IGF2	3
BP	GO:0050709	negative regulation of protein secretion	4/108	141/18670	0.009117032	0.019996266	0.008862611	TNF/OPRM1/IL1B/PPP3CA	4
BP	GO:0002719	negative regulation of cytokine production involved in immune response	2/108	25/18670	0.009119323	0.019996266	0.008862611	TNF/HMOX1	2
BP	GO:0009299	mRNA transcription	2/108	25/18670	0.009119323	0.019996266	0.008862611	TP53/HIF1A	2
BP	GO:0032104	regulation of response to extracellular stimulus	2/108	25/18670	0.009119323	0.019996266	0.008862611	OPRM1/PPARA	2
BP	GO:0032107	regulation of response to nutrient levels	2/108	25/18670	0.009119323	0.019996266	0.008862611	OPRM1/PPARA	2
BP	GO:0044068	modulation by symbiont of host cellular process	2/108	25/18670	0.009119323	0.019996266	0.008862611	CASP8/BCL2L1	2
BP	GO:0045662	negative regulation of myoblast differentiation	2/108	25/18670	0.009119323	0.019996266	0.008862611	TNF/CXCL10	2
BP	GO:0051894	positive regulation of focal adhesion assembly	2/108	25/18670	0.009119323	0.019996266	0.008862611	KDR/VEGFA	2
BP	GO:0060444	branching involved in mammary gland duct morphogenesis	2/108	25/18670	0.009119323	0.019996266	0.008862611	ESR1/AR	2
BP	GO:0090025	regulation of monocyte chemotaxis	2/108	25/18670	0.009119323	0.019996266	0.008862611	SERPINE1/CXCL10	2
BP	GO:1900101	regulation of endoplasmic reticulum unfolded protein response	2/108	25/18670	0.009119323	0.019996266	0.008862611	BAX/HSPA5	2
BP	GO:2000353	positive regulation of endothelial cell apoptotic process	2/108	25/18670	0.009119323	0.019996266	0.008862611	CCL2/CD40LG	2
BP	GO:2000679	positive regulation of transcription regulatory region DNA binding	2/108	25/18670	0.009119323	0.019996266	0.008862611	IFNG/PARP1	2
BP	GO:0008277	regulation of G protein-coupled receptor signaling pathway	4/108	142/18670	0.009340379	0.020468993	0.00907213	ADRB2/CXCL8/OPRM1/PRKCA	4
BP	GO:0001960	negative regulation of cytokine-mediated signaling pathway	3/108	75/18670	0.009401209	0.020554162	0.009109878	PPARG/CAV1/GSTP1	3
BP	GO:0006073	cellular glucan metabolic process	3/108	75/18670	0.009401209	0.020554162	0.009109878	GSK3B/AKT1/IGF2	3
BP	GO:0033143	regulation of intracellular steroid hormone receptor signaling pathway	3/108	75/18670	0.009401209	0.020554162	0.009109878	ESR1/AR/PARP1	3
BP	GO:0044042	glucan metabolic process	3/108	75/18670	0.009401209	0.020554162	0.009109878	GSK3B/AKT1/IGF2	3
BP	GO:0030500	regulation of bone mineralization	3/108	76/18670	0.009747016	0.021297771	0.009439455	ADRB2/HIF1A/GJA1	3
BP	GO:0002360	T cell lineage commitment	2/108	26/18670	0.009842247	0.02135625	0.009465374	BCL2/TP53	2
BP	GO:0006309	apoptotic DNA fragmentation	2/108	26/18670	0.009842247	0.02135625	0.009465374	BAX/CASP3	2
BP	GO:0022011	myelination in peripheral nervous system	2/108	26/18670	0.009842247	0.02135625	0.009465374	AKT1/SOD1	2
BP	GO:0031954	positive regulation of protein autophosphorylation	2/108	26/18670	0.009842247	0.02135625	0.009465374	CALM2/VEGFA	2
BP	GO:0032292	peripheral nervous system axon ensheathment	2/108	26/18670	0.009842247	0.02135625	0.009465374	AKT1/SOD1	2
BP	GO:0034114	regulation of heterotypic cell-cell adhesion	2/108	26/18670	0.009842247	0.02135625	0.009465374	TNF/IL1B	2
BP	GO:0043567	regulation of insulin-like growth factor receptor signaling pathway	2/108	26/18670	0.009842247	0.02135625	0.009465374	AR/IGFBP3	2
BP	GO:0060544	regulation of necroptotic process	2/108	26/18670	0.009842247	0.02135625	0.009465374	CASP8/CAV1	2
BP	GO:0060706	cell differentiation involved in embryonic placenta development	2/108	26/18670	0.009842247	0.02135625	0.009465374	AKT1/CASP8	2
BP	GO:0060740	prostate gland epithelium morphogenesis	2/108	26/18670	0.009842247	0.02135625	0.009465374	ESR1/AR	2
BP	GO:0062098	regulation of programmed necrotic cell death	2/108	26/18670	0.009842247	0.02135625	0.009465374	CASP8/CAV1	2
BP	GO:0150117	positive regulation of cell-substrate junction organization	2/108	26/18670	0.009842247	0.02135625	0.009465374	KDR/VEGFA	2
BP	GO:0002822	regulation of adaptive immune response based on somatic recombination of immune receptors built from immunoglobulin superfamily domains	4/108	145/18670	0.010031745	0.021754821	0.009642026	TNF/IL6R/IL4/IL1B	4
BP	GO:0006110	regulation of glycolytic process	3/108	77/18670	0.010100164	0.02186519	0.009690943	HIF1A/IFNG/PPARA	3
BP	GO:0016575	histone deacetylation	3/108	77/18670	0.010100164	0.02186519	0.009690943	TP53/VEGFA/MAPK8	3
BP	GO:0032481	positive regulation of type I interferon production	3/108	77/18670	0.010100164	0.02186519	0.009690943	RELA/STAT1/CHUK	3
BP	GO:0050851	antigen receptor-mediated signaling pathway	6/108	316/18670	0.010156285	0.021973973	0.009739157	RELA/BCL2/BAX/MAPK1/CHUK/IKBKB	6
BP	GO:0030433	ubiquitin-dependent ERAD pathway	3/108	78/18670	0.010460681	0.022541353	0.009990627	HSPA5/CAV1/NFE2L2	3
BP	GO:0032413	negative regulation of ion transmembrane transporter activity	3/108	78/18670	0.010460681	0.022541353	0.009990627	CALM2/MMP9/CAV1	3
BP	GO:0042246	tissue regeneration	3/108	78/18670	0.010460681	0.022541353	0.009990627	CDKN1A/GJA1/PPP3CA	3
BP	GO:0043407	negative regulation of MAP kinase activity	3/108	78/18670	0.010460681	0.022541353	0.009990627	CAV1/IL1B/GSTP1	3
BP	GO:0061333	renal tubule morphogenesis	3/108	78/18670	0.010460681	0.022541353	0.009990627	BCL2/VEGFA/MYC	3
BP	GO:0070664	negative regulation of leukocyte proliferation	3/108	78/18670	0.010460681	0.022541353	0.009990627	CASP3/ERBB2/GSTP1	3
BP	GO:0090398	cellular senescence	3/108	78/18670	0.010460681	0.022541353	0.009990627	MAPK14/CDKN1A/TP53	3
BP	GO:0090263	positive regulation of canonical Wnt signaling pathway	4/108	147/18670	0.010510634	0.022635963	0.01003256	EGFR/EGF/CAV1/COL1A1	4
BP	GO:0002026	regulation of the force of heart contraction	2/108	27/18670	0.010589814	0.022688995	0.010056064	CAV1/NOS3	2
BP	GO:0002825	regulation of T-helper 1 type immune response	2/108	27/18670	0.010589814	0.022688995	0.010056064	IL6R/IL1B	2
BP	GO:0010971	positive regulation of G2/M transition of mitotic cell cycle	2/108	27/18670	0.010589814	0.022688995	0.010056064	CCND1/CDK1	2
BP	GO:0072376	protein activation cascade	2/108	27/18670	0.010589814	0.022688995	0.010056064	F7/F3	2
BP	GO:0072378	blood coagulation, fibrin clot formation	2/108	27/18670	0.010589814	0.022688995	0.010056064	F7/F3	2
BP	GO:1901623	regulation of lymphocyte chemotaxis	2/108	27/18670	0.010589814	0.022688995	0.010056064	CCL2/CXCL10	2
BP	GO:1905208	negative regulation of cardiocyte differentiation	2/108	27/18670	0.010589814	0.022688995	0.010056064	EGFR/PPARA	2
BP	GO:1905563	negative regulation of vascular endothelial cell proliferation	2/108	27/18670	0.010589814	0.022688995	0.010056064	PPARG/CCL2	2
BP	GO:2000191	regulation of fatty acid transport	2/108	27/18670	0.010589814	0.022688995	0.010056064	AKT1/IL1B	2
BP	GO:0002792	negative regulation of peptide secretion	4/108	148/18670	0.010755533	0.02303087	0.010207588	TNF/OPRM1/IL1B/PPP3CA	4
BP	GO:0003151	outflow tract morphogenesis	3/108	79/18670	0.010828597	0.023174064	0.010271053	JUN/VEGFA/HIF1A	3
BP	GO:0043161	proteasome-mediated ubiquitin-dependent protein catabolic process	7/108	419/18670	0.010941565	0.023389079	0.010366351	GSK3B/CDK2/AKT1/CDK1/HSPA5/CAV1/NFE2L2	7
BP	GO:0043588	skin development	7/108	419/18670	0.010941565	0.023389079	0.010366351	RELA/BCL2/TNF/CASP3/EGFR/COL1A1/COL3A1	7
BP	GO:0048592	eye morphogenesis	4/108	149/18670	0.011004096	0.023495911	0.0104137	BCL2/BAX/VEGFA/HIF1A	4
BP	GO:1903900	regulation of viral life cycle	4/108	149/18670	0.011004096	0.023495911	0.0104137	BCL2/TNF/CXCL8/SLPI	4
BP	GO:1903320	regulation of protein modification by small protein conjugation or removal	5/108	231/18670	0.011050902	0.023582398	0.010452033	ADRB2/RELA/AKT1/HSPA5/CAV1	5
BP	GO:0008203	cholesterol metabolic process	4/108	150/18670	0.011256342	0.023979788	0.010628161	IL4/PON1/POR/SOD1	4
BP	GO:0008360	regulation of cell shape	4/108	150/18670	0.011256342	0.023979788	0.010628161	KDR/CCL2/VEGFA/ICAM1	4
BP	GO:0050777	negative regulation of immune response	4/108	150/18670	0.011256342	0.023979788	0.010628161	PPARG/TNF/HMOX1/COL3A1	4
BP	GO:0001958	endochondral ossification	2/108	28/18670	0.01136172	0.02401294	0.010642854	COL1A1/RUNX2	2
BP	GO:0008209	androgen metabolic process	2/108	28/18670	0.01136172	0.02401294	0.010642854	ESR1/SPP1	2
BP	GO:0009065	glutamine family amino acid catabolic process	2/108	28/18670	0.01136172	0.02401294	0.010642854	NOS2/NOS3	2
BP	GO:0010818	T cell chemotaxis	2/108	28/18670	0.01136172	0.02401294	0.010642854	CXCL11/CXCL10	2
BP	GO:0032647	regulation of interferon-alpha production	2/108	28/18670	0.01136172	0.02401294	0.010642854	STAT1/CHUK	2
BP	GO:0033137	negative regulation of peptidyl-serine phosphorylation	2/108	28/18670	0.01136172	0.02401294	0.010642854	BAX/CAV1	2
BP	GO:0034698	response to gonadotropin	2/108	28/18670	0.01136172	0.02401294	0.010642854	POR/ICAM1	2
BP	GO:0036075	replacement ossification	2/108	28/18670	0.01136172	0.02401294	0.010642854	COL1A1/RUNX2	2
BP	GO:0045408	regulation of interleukin-6 biosynthetic process	2/108	28/18670	0.01136172	0.02401294	0.010642854	TNF/IL1B	2
BP	GO:0051123	RNA polymerase II preinitiation complex assembly	2/108	28/18670	0.01136172	0.02401294	0.010642854	ESR1/TP53	2
BP	GO:0060260	regulation of transcription initiation from RNA polymerase II promoter	2/108	28/18670	0.01136172	0.02401294	0.010642854	ESR1/TP53	2
BP	GO:0060512	prostate gland morphogenesis	2/108	28/18670	0.01136172	0.02401294	0.010642854	ESR1/AR	2
BP	GO:0095500	acetylcholine receptor signaling pathway	2/108	28/18670	0.01136172	0.02401294	0.010642854	CHRM3/OPRM1	2
BP	GO:2000108	positive regulation of leukocyte apoptotic process	2/108	28/18670	0.01136172	0.02401294	0.010642854	BAX/TP53	2
BP	GO:0030512	negative regulation of transforming growth factor beta receptor signaling pathway	3/108	81/18670	0.011586726	0.024433303	0.010829165	TP53/HSPA5/CAV1	3
BP	GO:0032204	regulation of telomere maintenance	3/108	81/18670	0.011586726	0.024433303	0.010829165	MAPK1/MYC/PARP1	3
BP	GO:0048041	focal adhesion assembly	3/108	81/18670	0.011586726	0.024433303	0.010829165	BCL2/KDR/VEGFA	3
BP	GO:0060761	negative regulation of response to cytokine stimulus	3/108	81/18670	0.011586726	0.024433303	0.010829165	PPARG/CAV1/GSTP1	3
BP	GO:1903169	regulation of calcium ion transmembrane transport	4/108	152/18670	0.01177196	0.024809936	0.010996094	CALM2/BAX/CXCL11/CXCL10	4
BP	GO:0030279	negative regulation of ossification	3/108	82/18670	0.011976989	0.025227838	0.011181313	BCL2/TNF/HIF1A	3
BP	GO:0014044	Schwann cell development	2/108	29/18670	0.012157662	0.02550792	0.01130545	AKT1/SOD1	2
BP	GO:0042226	interleukin-6 biosynthetic process	2/108	29/18670	0.012157662	0.02550792	0.01130545	TNF/IL1B	2
BP	GO:0044030	regulation of DNA methylation	2/108	29/18670	0.012157662	0.02550792	0.01130545	MYC/PARP1	2
BP	GO:0060142	regulation of syncytium formation by plasma membrane fusion	2/108	29/18670	0.012157662	0.02550792	0.01130545	MAPK14/CXCL10	2
BP	GO:0070102	interleukin-6-mediated signaling pathway	2/108	29/18670	0.012157662	0.02550792	0.01130545	IL6R/STAT1	2
BP	GO:1900027	regulation of ruffle assembly	2/108	29/18670	0.012157662	0.02550792	0.01130545	CAV1/ICAM1	2
BP	GO:2000171	negative regulation of dendrite development	2/108	29/18670	0.012157662	0.02550792	0.01130545	GSK3B/PPP3CA	2
BP	GO:0072330	monocarboxylic acid biosynthetic process	5/108	237/18670	0.012241606	0.025669653	0.011377131	PTGS1/PTGS2/CYP1A1/IL1B/ALOX5	5
BP	GO:0071277	cellular response to calcium ion	3/108	83/18670	0.012374749	0.025898489	0.011478555	JUN/FOS/HSPA5	3
BP	GO:1903845	negative regulation of cellular response to transforming growth factor beta stimulus	3/108	83/18670	0.012374749	0.025898489	0.011478555	TP53/HSPA5/CAV1	3
BP	GO:2000106	regulation of leukocyte apoptotic process	3/108	83/18670	0.012374749	0.025898489	0.011478555	BAX/TP53/HIF1A	3
BP	GO:0042742	defense response to bacterium	6/108	330/18670	0.012378412	0.025898489	0.011478555	NOS2/TNF/IL6R/SERPINE1/MPO/SLPI	6
BP	GO:0031348	negative regulation of defense response	5/108	239/18670	0.012657143	0.026466864	0.011730466	PPARG/IL4/SOD1/GSTP1/PPARA	5
BP	GO:0006163	purine nucleotide metabolic process	7/108	432/18670	0.012774793	0.026697962	0.011832892	NOS2/IL4/HIF1A/NOS3/IFNG/PARP1/PPARA	7
BP	GO:0032607	interferon-alpha production	2/108	30/18670	0.012977344	0.026985666	0.011960406	STAT1/CHUK	2
BP	GO:0032743	positive regulation of interleukin-2 production	2/108	30/18670	0.012977344	0.026985666	0.011960406	IL1B/IL1A	2
BP	GO:0070168	negative regulation of biomineral tissue development	2/108	30/18670	0.012977344	0.026985666	0.011960406	HIF1A/NOS3	2
BP	GO:0110150	negative regulation of biomineralization	2/108	30/18670	0.012977344	0.026985666	0.011960406	HIF1A/NOS3	2
BP	GO:1901889	negative regulation of cell junction assembly	2/108	30/18670	0.012977344	0.026985666	0.011960406	TNF/IKBKB	2
BP	GO:1902751	positive regulation of cell cycle G2/M phase transition	2/108	30/18670	0.012977344	0.026985666	0.011960406	CCND1/CDK1	2
BP	GO:1904292	regulation of ERAD pathway	2/108	30/18670	0.012977344	0.026985666	0.011960406	CAV1/NFE2L2	2
BP	GO:1905144	response to acetylcholine	2/108	30/18670	0.012977344	0.026985666	0.011960406	CHRM3/OPRM1	2
BP	GO:1905145	cellular response to acetylcholine	2/108	30/18670	0.012977344	0.026985666	0.011960406	CHRM3/OPRM1	2
BP	GO:0042593	glucose homeostasis	5/108	241/18670	0.013082156	0.027188512	0.01205031	PPARG/AKT1/HIF1A/ICAM1/PPP3CA	5
BP	GO:0001764	neuron migration	4/108	157/18670	0.013126787	0.027266128	0.012084711	BAX/VEGFA/GJA1/COL3A1	4
BP	GO:0002028	regulation of sodium ion transport	3/108	85/18670	0.013192846	0.027372962	0.012132061	ADRB2/AKT1/NOS3	3
BP	GO:0014031	mesenchymal cell development	3/108	85/18670	0.013192846	0.027372962	0.012132061	BCL2/MAPK1/HIF1A	3
BP	GO:0060070	canonical Wnt signaling pathway	6/108	335/18670	0.01324912	0.027474491	0.01217706	MAPK14/GSK3B/EGFR/EGF/CAV1/COL1A1	6
BP	GO:0033500	carbohydrate homeostasis	5/108	242/18670	0.013298245	0.027561092	0.012215442	PPARG/AKT1/HIF1A/ICAM1/PPP3CA	5
BP	GO:0001963	synaptic transmission, dopaminergic	2/108	31/18670	0.013820469	0.028501385	0.012632193	PTGS2/SLC6A4	2
BP	GO:0007202	activation of phospholipase C activity	2/108	31/18670	0.013820469	0.028501385	0.012632193	EGFR/SELE	2
BP	GO:0019048	modulation by virus of host process	2/108	31/18670	0.013820469	0.028501385	0.012632193	CASP8/BCL2L1	2
BP	GO:0034694	response to prostaglandin	2/108	31/18670	0.013820469	0.028501385	0.012632193	PPARG/AKT1	2
BP	GO:0035767	endothelial cell chemotaxis	2/108	31/18670	0.013820469	0.028501385	0.012632193	KDR/VEGFA	2
BP	GO:0040018	positive regulation of multicellular organism growth	2/108	31/18670	0.013820469	0.028501385	0.012632193	BCL2/IGF2	2
BP	GO:0050849	negative regulation of calcium-mediated signaling	2/108	31/18670	0.013820469	0.028501385	0.012632193	GSK3B/CALM2	2
BP	GO:1902230	negative regulation of intrinsic apoptotic signaling pathway in response to DNA damage	2/108	31/18670	0.013820469	0.028501385	0.012632193	BCL2/BCL2L1	2
BP	GO:1902253	regulation of intrinsic apoptotic signaling pathway by p53 class mediator	2/108	31/18670	0.013820469	0.028501385	0.012632193	BCL2/TP53	2
BP	GO:0002819	regulation of adaptive immune response	4/108	160/18670	0.013985512	0.02881	0.012768975	TNF/IL6R/IL4/IL1B	4
BP	GO:0030203	glycosaminoglycan metabolic process	4/108	160/18670	0.013985512	0.02881	0.012768975	AKT1/EGF/IL1B/HAS2	4
BP	GO:0032635	interleukin-6 production	4/108	161/18670	0.014279495	0.029383261	0.013023052	NOS2/TNF/IL6R/IL1B	4
BP	GO:1902652	secondary alcohol metabolic process	4/108	161/18670	0.014279495	0.029383261	0.013023052	IL4/PON1/POR/SOD1	4
BP	GO:1903362	regulation of cellular protein catabolic process	5/108	247/18670	0.014414972	0.029645736	0.013139384	GSK3B/AKT1/EGF/CAV1/NFE2L2	5
BP	GO:0009791	post-embryonic development	3/108	88/18670	0.014476727	0.029707451	0.013166737	BCL2/BAX/VEGFA	3
BP	GO:0043506	regulation of JUN kinase activity	3/108	88/18670	0.014476727	0.029707451	0.013166737	TNF/GSTP1/CD40LG	3
BP	GO:0050829	defense response to Gram-negative bacterium	3/108	88/18670	0.014476727	0.029707451	0.013166737	NOS2/IL6R/SERPINE1	3
BP	GO:1903321	negative regulation of protein modification by small protein conjugation or removal	3/108	88/18670	0.014476727	0.029707451	0.013166737	RELA/AKT1/CAV1	3
BP	GO:0045987	positive regulation of smooth muscle contraction	2/108	32/18670	0.014686743	0.02999044	0.013292162	PTGS2/CHRM3	2
BP	GO:0048741	skeletal muscle fiber development	2/108	32/18670	0.014686743	0.02999044	0.013292162	BCL2/PPP3CA	2
BP	GO:0055022	negative regulation of cardiac muscle tissue growth	2/108	32/18670	0.014686743	0.02999044	0.013292162	GJA1/PPARA	2
BP	GO:0055094	response to lipoprotein particle	2/108	32/18670	0.014686743	0.02999044	0.013292162	PPARG/AKT1	2
BP	GO:0060325	face morphogenesis	2/108	32/18670	0.014686743	0.02999044	0.013292162	MMP2/COL1A1	2
BP	GO:0061117	negative regulation of heart growth	2/108	32/18670	0.014686743	0.02999044	0.013292162	GJA1/PPARA	2
BP	GO:0071295	cellular response to vitamin	2/108	32/18670	0.014686743	0.02999044	0.013292162	PPARG/COL1A1	2
BP	GO:1900745	positive regulation of p38MAPK cascade	2/108	32/18670	0.014686743	0.02999044	0.013292162	VEGFA/IL1B	2
BP	GO:2000778	positive regulation of interleukin-6 secretion	2/108	32/18670	0.014686743	0.02999044	0.013292162	TNF/IL1B	2
BP	GO:0010256	endomembrane system organization	7/108	445/18670	0.014820379	0.030230342	0.013398489	AR/AKT1/PRKCA/MAPK1/SOD1/CDK1/CAV1	7
BP	GO:0044282	small molecule catabolic process	7/108	445/18670	0.014820379	0.030230342	0.013398489	NOS2/AKT1/TP53/PON1/CYP1A1/NOS3/PPARA	7
BP	GO:0007193	adenylate cyclase-inhibiting G protein-coupled receptor signaling pathway	3/108	89/18670	0.014919887	0.030367122	0.013459112	CHRM3/OPRM1/OPRD1	3
BP	GO:0032410	negative regulation of transporter activity	3/108	89/18670	0.014919887	0.030367122	0.013459112	CALM2/MMP9/CAV1	3
BP	GO:0055013	cardiac muscle cell development	3/108	89/18670	0.014919887	0.030367122	0.013459112	VEGFA/CDK1/PPARA	3
BP	GO:0097306	cellular response to alcohol	3/108	89/18670	0.014919887	0.030367122	0.013459112	PPARG/AKT1/AHR	3
BP	GO:0007088	regulation of mitotic nuclear division	4/108	164/18670	0.015184903	0.030889725	0.013690737	EGF/IL1B/IL1A/IGF2	4
BP	GO:0007265	Ras protein signal transduction	7/108	448/18670	0.015323903	0.03115555	0.013808554	MAPK14/CDK2/CDKN1A/JUN/TP53/COL3A1/CHUK	7
BP	GO:0001656	metanephros development	3/108	90/18670	0.015370673	0.031165996	0.013813184	BCL2/STAT1/MYC	3
BP	GO:0030641	regulation of cellular pH	3/108	90/18670	0.015370673	0.031165996	0.013813184	BCL2/CA2/MAPK1	3
BP	GO:0031058	positive regulation of histone modification	3/108	90/18670	0.015370673	0.031165996	0.013813184	TP53/VEGFA/IL1B	3
BP	GO:0032651	regulation of interleukin-1 beta production	3/108	90/18670	0.015370673	0.031165996	0.013813184	CASP8/IFNG/GSTP1	3
BP	GO:0045778	positive regulation of ossification	3/108	90/18670	0.015370673	0.031165996	0.013813184	ADRB2/IL6R/RUNX2	3
BP	GO:0006471	protein ADP-ribosylation	2/108	33/18670	0.015575875	0.031462764	0.013944715	IFNG/PARP1	2
BP	GO:0014072	response to isoquinoline alkaloid	2/108	33/18670	0.015575875	0.031462764	0.013944715	RELA/OPRM1	2
BP	GO:0042755	eating behavior	2/108	33/18670	0.015575875	0.031462764	0.013944715	OPRM1/OPRD1	2
BP	GO:0043278	response to morphine	2/108	33/18670	0.015575875	0.031462764	0.013944715	RELA/OPRM1	2
BP	GO:0045736	negative regulation of cyclin-dependent protein serine/threonine kinase activity	2/108	33/18670	0.015575875	0.031462764	0.013944715	CDKN1A/CASP3	2
BP	GO:0060603	mammary gland duct morphogenesis	2/108	33/18670	0.015575875	0.031462764	0.013944715	ESR1/AR	2
BP	GO:0070232	regulation of T cell apoptotic process	2/108	33/18670	0.015575875	0.031462764	0.013944715	TP53/HIF1A	2
BP	GO:0016125	sterol metabolic process	4/108	166/18670	0.015808215	0.03191486	0.01414509	IL4/PON1/POR/SOD1	4
BP	GO:0045638	negative regulation of myeloid cell differentiation	3/108	91/18670	0.015829098	0.031922583	0.014148513	IL4/NFKBIA/MYC	3
BP	GO:1904063	negative regulation of cation transmembrane transport	3/108	91/18670	0.015829098	0.031922583	0.014148513	CALM2/MMP9/CAV1	3
BP	GO:0001906	cell killing	4/108	168/18670	0.016447436	0.033054636	0.014650254	NOS2/IL4/ICAM1/IFNG	4
BP	GO:0000737	DNA catabolic process, endonucleolytic	2/108	34/18670	0.016487578	0.033054636	0.014650254	BAX/CASP3	2
BP	GO:0007435	salivary gland morphogenesis	2/108	34/18670	0.016487578	0.033054636	0.014650254	TNF/EGFR	2
BP	GO:0010922	positive regulation of phosphatase activity	2/108	34/18670	0.016487578	0.033054636	0.014650254	CALM2/IFNG	2
BP	GO:0042533	tumor necrosis factor biosynthetic process	2/108	34/18670	0.016487578	0.033054636	0.014650254	IL4/IFNG	2
BP	GO:0042534	regulation of tumor necrosis factor biosynthetic process	2/108	34/18670	0.016487578	0.033054636	0.014650254	IL4/IFNG	2
BP	GO:0048566	embryonic digestive tract development	2/108	34/18670	0.016487578	0.033054636	0.014650254	TNF/CXCL8	2
BP	GO:0070884	regulation of calcineurin-NFAT signaling cascade	2/108	34/18670	0.016487578	0.033054636	0.014650254	GSK3B/TNF	2
BP	GO:0071402	cellular response to lipoprotein particle stimulus	2/108	34/18670	0.016487578	0.033054636	0.014650254	PPARG/AKT1	2
BP	GO:0106056	regulation of calcineurin-mediated signaling	2/108	34/18670	0.016487578	0.033054636	0.014650254	GSK3B/TNF	2
BP	GO:1904030	negative regulation of cyclin-dependent protein kinase activity	2/108	34/18670	0.016487578	0.033054636	0.014650254	CDKN1A/CASP3	2
BP	GO:0032092	positive regulation of protein binding	3/108	93/18670	0.016768918	0.03359097	0.014887965	GSK3B/MMP9/CAV1	3
BP	GO:0045619	regulation of lymphocyte differentiation	4/108	169/18670	0.016773049	0.03359097	0.014887965	IL4/SOD1/ERBB2/IFNG	4
BP	GO:0006022	aminoglycan metabolic process	4/108	170/18670	0.017102684	0.034214508	0.015164325	AKT1/EGF/IL1B/HAS2	4
BP	GO:0043433	negative regulation of DNA-binding transcription factor activity	4/108	170/18670	0.017102684	0.034214508	0.015164325	ESR1/NFKBIA/HMOX1/CHUK	4
BP	GO:0044728	DNA methylation or demethylation	3/108	94/18670	0.017250336	0.034491458	0.015287073	FOS/MYC/PARP1	3
BP	GO:0002701	negative regulation of production of molecular mediator of immune response	2/108	35/18670	0.017421566	0.034741034	0.015397688	TNF/HMOX1	2
BP	GO:0014904	myotube cell development	2/108	35/18670	0.017421566	0.034741034	0.015397688	BCL2/PPP3CA	2
BP	GO:0030262	apoptotic nuclear changes	2/108	35/18670	0.017421566	0.034741034	0.015397688	BAX/CASP3	2
BP	GO:0060251	regulation of glial cell proliferation	2/108	35/18670	0.017421566	0.034741034	0.015397688	TNF/IL1B	2
BP	GO:1905332	positive regulation of morphogenesis of an epithelium	2/108	35/18670	0.017421566	0.034741034	0.015397688	AR/VEGFA	2
BP	GO:0002702	positive regulation of production of molecular mediator of immune response	3/108	95/18670	0.01773944	0.035299693	0.015645293	MAPK14/IL4/IL1B	3
BP	GO:0042116	macrophage activation	3/108	95/18670	0.01773944	0.035299693	0.015645293	TNF/JUN/IFNG	3
BP	GO:0044070	regulation of anion transport	3/108	95/18670	0.01773944	0.035299693	0.015645293	AKT1/CA2/IL1B	3
BP	GO:0055006	cardiac cell development	3/108	95/18670	0.01773944	0.035299693	0.015645293	VEGFA/CDK1/PPARA	3
BP	GO:0032874	positive regulation of stress-activated MAPK cascade	4/108	172/18670	0.017774072	0.035349814	0.015667508	TNF/VEGFA/IL1B/CD40LG	4
BP	GO:0016525	negative regulation of angiogenesis	4/108	173/18670	0.018115853	0.035991315	0.015951829	PPARG/STAT1/SERPINE1/CXCL10	4
BP	GO:0070304	positive regulation of stress-activated protein kinase signaling cascade	4/108	173/18670	0.018115853	0.035991315	0.015951829	TNF/VEGFA/IL1B/CD40LG	4
BP	GO:0008544	epidermis development	7/108	464/18670	0.01821753	0.036153726	0.016023812	RELA/BCL2/TNF/CASP3/EGFR/SOD1/PPARA	7
BP	GO:0072521	purine-containing compound metabolic process	7/108	464/18670	0.01821753	0.036153726	0.016023812	NOS2/IL4/HIF1A/NOS3/IFNG/PARP1/PPARA	7
BP	GO:0032755	positive regulation of interleukin-6 production	3/108	96/18670	0.018236237	0.036153726	0.016023812	TNF/IL6R/IL1B	3
BP	GO:0090277	positive regulation of peptide hormone secretion	3/108	96/18670	0.018236237	0.036153726	0.016023812	EGFR/HIF1A/GJA1	3
BP	GO:0034390	smooth muscle cell apoptotic process	2/108	36/18670	0.018377554	0.036318472	0.01609683	PPARG/IFNG	2
BP	GO:0034391	regulation of smooth muscle cell apoptotic process	2/108	36/18670	0.018377554	0.036318472	0.01609683	PPARG/IFNG	2
BP	GO:0046627	negative regulation of insulin receptor signaling pathway	2/108	36/18670	0.018377554	0.036318472	0.01609683	RELA/IL1B	2
BP	GO:0051973	positive regulation of telomerase activity	2/108	36/18670	0.018377554	0.036318472	0.01609683	MAPK1/MYC	2
BP	GO:0071392	cellular response to estradiol stimulus	2/108	36/18670	0.018377554	0.036318472	0.01609683	ESR1/EGFR	2
BP	GO:0071634	regulation of transforming growth factor beta production	2/108	36/18670	0.018377554	0.036318472	0.01609683	PTGS2/HIF1A	2
BP	GO:2001252	positive regulation of chromosome organization	4/108	174/18670	0.01846171	0.03646553	0.016162008	TP53/VEGFA/MAPK1/IL1B	4
BP	GO:0002460	adaptive immune response based on somatic recombination of immune receptors built from immunoglobulin superfamily domains	6/108	361/18670	0.018478061	0.036478577	0.01616779	TNF/IL6R/IL4/ICAM1/IL1B/CD40LG	6
BP	GO:0140014	mitotic nuclear division	5/108	264/18670	0.018679739	0.036857282	0.016335637	EGF/IL1B/BIRC5/IL1A/IGF2	5
BP	GO:0001657	ureteric bud development	3/108	97/18670	0.018740736	0.036880429	0.016345896	BCL2/VEGFA/MYC	3
BP	GO:0007044	cell-substrate junction assembly	3/108	97/18670	0.018740736	0.036880429	0.016345896	BCL2/KDR/VEGFA	3
BP	GO:0048709	oligodendrocyte differentiation	3/108	97/18670	0.018740736	0.036880429	0.016345896	PPARG/ERBB2/GSTP1	3
BP	GO:0150115	cell-substrate junction organization	3/108	97/18670	0.018740736	0.036880429	0.016345896	BCL2/KDR/VEGFA	3
BP	GO:2001022	positive regulation of response to DNA damage stimulus	3/108	97/18670	0.018740736	0.036880429	0.016345896	EGFR/MYC/PARP1	3
BP	GO:2000181	negative regulation of blood vessel morphogenesis	4/108	175/18670	0.018811656	0.03700054	0.016399131	PPARG/STAT1/SERPINE1/CXCL10	4
BP	GO:0007409	axonogenesis	7/108	468/18670	0.018997351	0.037346159	0.016552314	GSK3B/BCL2/PRKCA/VEGFA/MAPK1/ERBB2/SPP1	7
BP	GO:0044839	cell cycle G2/M phase transition	5/108	266/18670	0.019230584	0.037729723	0.016722315	CDK2/CCND1/CDKN1A/TP53/CDK1	5
BP	GO:1901617	organic hydroxy compound biosynthetic process	5/108	266/18670	0.019230584	0.037729723	0.016722315	TNF/POR/SOD1/IL1B/IFNG	5
BP	GO:0006885	regulation of pH	3/108	98/18670	0.019252944	0.037729723	0.016722315	BCL2/CA2/MAPK1	3
BP	GO:0050848	regulation of calcium-mediated signaling	3/108	98/18670	0.019252944	0.037729723	0.016722315	GSK3B/CALM2/TNF	3
BP	GO:0072163	mesonephric epithelium development	3/108	98/18670	0.019252944	0.037729723	0.016722315	BCL2/VEGFA/MYC	3
BP	GO:0072164	mesonephric tubule development	3/108	98/18670	0.019252944	0.037729723	0.016722315	BCL2/VEGFA/MYC	3
BP	GO:0002714	positive regulation of B cell mediated immunity	2/108	37/18670	0.019355264	0.037732683	0.016723627	TNF/IL4	2
BP	GO:0002891	positive regulation of immunoglobulin mediated immune response	2/108	37/18670	0.019355264	0.037732683	0.016723627	TNF/IL4	2
BP	GO:0006921	cellular component disassembly involved in execution phase of apoptosis	2/108	37/18670	0.019355264	0.037732683	0.016723627	BAX/CASP3	2
BP	GO:0007431	salivary gland development	2/108	37/18670	0.019355264	0.037732683	0.016723627	TNF/EGFR	2
BP	GO:0032941	secretion by tissue	2/108	37/18670	0.019355264	0.037732683	0.016723627	CHRM3/GJA1	2
BP	GO:0043243	positive regulation of protein-containing complex disassembly	2/108	37/18670	0.019355264	0.037732683	0.016723627	ADRB2/TNF	2
BP	GO:0050691	regulation of defense response to virus by host	2/108	37/18670	0.019355264	0.037732683	0.016723627	STAT1/IL1B	2
BP	GO:0051193	regulation of cofactor metabolic process	2/108	37/18670	0.019355264	0.037732683	0.016723627	MMP3/NFE2L2	2
BP	GO:0052372	modulation by symbiont of entry into host	2/108	37/18670	0.019355264	0.037732683	0.016723627	CXCL8/CAV1	2
BP	GO:0060323	head morphogenesis	2/108	37/18670	0.019355264	0.037732683	0.016723627	MMP2/COL1A1	2
BP	GO:0006941	striated muscle contraction	4/108	177/18670	0.019523864	0.038041554	0.016860522	CALM2/CAV1/GJA1/CHUK	4
BP	GO:0051817	modulation of process of other organism involved in symbiotic interaction	3/108	99/18670	0.019772867	0.038486657	0.017057798	JUN/CASP8/BCL2L1	3
BP	GO:0070301	cellular response to hydrogen peroxide	3/108	99/18670	0.019772867	0.038486657	0.017057798	RELA/CDK1/NFE2L2	3
BP	GO:0008361	regulation of cell size	4/108	179/18670	0.020252578	0.039352569	0.017441582	GSK3B/AKT1/VEGFA/SPP1	4
BP	GO:0030177	positive regulation of Wnt signaling pathway	4/108	179/18670	0.020252578	0.039352569	0.017441582	EGFR/EGF/CAV1/COL1A1	4
BP	GO:0007200	phospholipase C-activating G protein-coupled receptor signaling pathway	3/108	100/18670	0.02030051	0.039352569	0.017441582	ESR1/OPRM1/OPRD1	3
BP	GO:0036503	ERAD pathway	3/108	100/18670	0.02030051	0.039352569	0.017441582	HSPA5/CAV1/NFE2L2	3
BP	GO:0006778	porphyrin-containing compound metabolic process	2/108	38/18670	0.020354415	0.039352569	0.017441582	HMOX1/CYP1A1	2
BP	GO:0010831	positive regulation of myotube differentiation	2/108	38/18670	0.020354415	0.039352569	0.017441582	MAPK14/BCL2	2
BP	GO:0010939	regulation of necrotic cell death	2/108	38/18670	0.020354415	0.039352569	0.017441582	CASP8/CAV1	2
BP	GO:0046329	negative regulation of JNK cascade	2/108	38/18670	0.020354415	0.039352569	0.017441582	AKT1/GSTP1	2
BP	GO:0048246	macrophage chemotaxis	2/108	38/18670	0.020354415	0.039352569	0.017441582	MAPK14/CCL2	2
BP	GO:0060416	response to growth hormone	2/108	38/18670	0.020354415	0.039352569	0.017441582	AKT1/F7	2
BP	GO:0071604	transforming growth factor beta production	2/108	38/18670	0.020354415	0.039352569	0.017441582	PTGS2/HIF1A	2
BP	GO:1900077	negative regulation of cellular response to insulin stimulus	2/108	38/18670	0.020354415	0.039352569	0.017441582	RELA/IL1B	2
BP	GO:1904037	positive regulation of epithelial cell apoptotic process	2/108	38/18670	0.020354415	0.039352569	0.017441582	CCL2/CD40LG	2
BP	GO:0034248	regulation of cellular amide metabolic process	7/108	476/18670	0.020627013	0.039859015	0.017666045	AKT1/TNF/CASP3/MAPK1/ERBB2/IFNG/NFE2L2	7
BP	GO:0007631	feeding behavior	3/108	101/18670	0.020835877	0.040161857	0.017800269	OPRM1/OPRD1/FOS	3
BP	GO:0032649	regulation of interferon-gamma production	3/108	101/18670	0.020835877	0.040161857	0.017800269	TNF/IL6R/IL1B	3
BP	GO:1901890	positive regulation of cell junction assembly	3/108	101/18670	0.020835877	0.040161857	0.017800269	KDR/VEGFA/CAV1	3
BP	GO:1903008	organelle disassembly	3/108	101/18670	0.020835877	0.040161857	0.017800269	TP53/HIF1A/CDK1	3
BP	GO:0010498	proteasomal protein catabolic process	7/108	477/18670	0.020837384	0.040161857	0.017800269	GSK3B/CDK2/AKT1/CDK1/HSPA5/CAV1/NFE2L2	7
BP	GO:0006260	DNA replication	5/108	273/18670	0.021242577	0.040921752	0.018137065	CDK2/JUN/TP53/EGFR/CDK1	5
BP	GO:0002251	organ or tissue specific immune response	2/108	39/18670	0.021374732	0.040952654	0.018150761	NOS2/IL6R	2
BP	GO:0007210	serotonin receptor signaling pathway	2/108	39/18670	0.021374732	0.040952654	0.018150761	CHRM3/HTR3A	2
BP	GO:0033574	response to testosterone	2/108	39/18670	0.021374732	0.040952654	0.018150761	AR/SPP1	2
BP	GO:0045911	positive regulation of DNA recombination	2/108	39/18670	0.021374732	0.040952654	0.018150761	IL4/PARP1	2
BP	GO:0051930	regulation of sensory perception of pain	2/108	39/18670	0.021374732	0.040952654	0.018150761	OPRM1/OPRD1	2
BP	GO:0060306	regulation of membrane repolarization	2/108	39/18670	0.021374732	0.040952654	0.018150761	CAV1/GJA1	2
BP	GO:0072595	maintenance of protein localization in organelle	2/108	39/18670	0.021374732	0.040952654	0.018150761	AKT1/HSPA5	2
BP	GO:1902229	regulation of intrinsic apoptotic signaling pathway in response to DNA damage	2/108	39/18670	0.021374732	0.040952654	0.018150761	BCL2/BCL2L1	2
BP	GO:2000648	positive regulation of stem cell proliferation	2/108	39/18670	0.021374732	0.040952654	0.018150761	VEGFA/HIF1A	2
BP	GO:0009566	fertilization	4/108	182/18670	0.0213768	0.040952654	0.018150761	AR/BAX/BCL2L1/CDK1	4
BP	GO:0001823	mesonephros development	3/108	102/18670	0.02137897	0.040952654	0.018150761	BCL2/VEGFA/MYC	3
BP	GO:0061136	regulation of proteasomal protein catabolic process	4/108	183/18670	0.021759893	0.041661012	0.018464715	GSK3B/AKT1/CAV1/NFE2L2	4
BP	GO:0016054	organic acid catabolic process	5/108	275/18670	0.021841736	0.04177497	0.018515222	NOS2/AKT1/PON1/NOS3/PPARA	5
BP	GO:0046395	carboxylic acid catabolic process	5/108	275/18670	0.021841736	0.04177497	0.018515222	NOS2/AKT1/PON1/NOS3/PPARA	5
BP	GO:0032652	regulation of interleukin-1 production	3/108	103/18670	0.021929793	0.041879192	0.018561415	CASP8/IFNG/GSTP1	3
BP	GO:1902106	negative regulation of leukocyte differentiation	3/108	103/18670	0.021929793	0.041879192	0.018561415	IL4/ERBB2/MYC	3
BP	GO:1905269	positive regulation of chromatin organization	3/108	103/18670	0.021929793	0.041879192	0.018561415	TP53/VEGFA/IL1B	3
BP	GO:0002369	T cell cytokine production	2/108	40/18670	0.022415942	0.042698662	0.018924615	IL4/IL1B	2
BP	GO:0009268	response to pH	2/108	40/18670	0.022415942	0.042698662	0.018924615	CA2/GJA1	2
BP	GO:0044003	modulation by symbiont of host process	2/108	40/18670	0.022415942	0.042698662	0.018924615	CASP8/BCL2L1	2
BP	GO:0051931	regulation of sensory perception	2/108	40/18670	0.022415942	0.042698662	0.018924615	OPRM1/OPRD1	2
BP	GO:0071470	cellular response to osmotic stress	2/108	40/18670	0.022415942	0.042698662	0.018924615	PTGS2/CASP3	2
BP	GO:0010923	negative regulation of phosphatase activity	3/108	104/18670	0.022488347	0.042814793	0.018976086	GSK3B/TNF/IKBKB	3
BP	GO:0002708	positive regulation of lymphocyte mediated immunity	3/108	105/18670	0.023054632	0.043870609	0.019444037	TNF/IL4/IL1B	3
BP	GO:1901343	negative regulation of vasculature development	4/108	187/18670	0.023334304	0.044380234	0.01966991	PPARG/STAT1/SERPINE1/CXCL10	4
BP	GO:0030900	forebrain development	6/108	381/18670	0.023357424	0.044401644	0.019679399	GSK3B/BAX/CASP3/EGFR/HIF1A/COL3A1	6
BP	GO:0006308	DNA catabolic process	2/108	41/18670	0.023477774	0.044472321	0.019710724	BAX/CASP3	2
BP	GO:0007520	myoblast fusion	2/108	41/18670	0.023477774	0.044472321	0.019710724	MAPK14/CXCL10	2
BP	GO:0043267	negative regulation of potassium ion transport	2/108	41/18670	0.023477774	0.044472321	0.019710724	CAV1/NOS3	2
BP	GO:0043403	skeletal muscle tissue regeneration	2/108	41/18670	0.023477774	0.044472321	0.019710724	GJA1/PPP3CA	2
BP	GO:0090279	regulation of calcium ion import	2/108	41/18670	0.023477774	0.044472321	0.019710724	CCL2/EGF	2
BP	GO:0097178	ruffle assembly	2/108	41/18670	0.023477774	0.044472321	0.019710724	CAV1/ICAM1	2
BP	GO:1903053	regulation of extracellular matrix organization	2/108	41/18670	0.023477774	0.044472321	0.019710724	DPP4/HAS2	2
BP	GO:0002286	T cell activation involved in immune response	3/108	106/18670	0.023628648	0.044712856	0.019817332	TP53/ICAM1/IFNG	3
BP	GO:0002456	T cell mediated immunity	3/108	106/18670	0.023628648	0.044712856	0.019817332	IL4/ICAM1/IL1B	3
BP	GO:0051783	regulation of nuclear division	4/108	188/18670	0.023738466	0.044897969	0.019899377	EGF/IL1B/IL1A/IGF2	4
BP	GO:0060047	heart contraction	5/108	282/18670	0.024025279	0.045417485	0.020129633	CALM2/SOD1/CAV1/GJA1/NOS3	5
BP	GO:0010677	negative regulation of cellular carbohydrate metabolic process	2/108	42/18670	0.024559958	0.046334639	0.020536128	GSK3B/PPARA	2
BP	GO:0051154	negative regulation of striated muscle cell differentiation	2/108	42/18670	0.024559958	0.046334639	0.020536128	PPARA/CXCL10	2
BP	GO:1901031	regulation of response to reactive oxygen species	2/108	42/18670	0.024559958	0.046334639	0.020536128	TNF/NFE2L2	2
BP	GO:1903146	regulation of autophagy of mitochondrion	2/108	42/18670	0.024559958	0.046334639	0.020536128	TP53/HIF1A	2
BP	GO:0031647	regulation of protein stability	5/108	284/18670	0.024674124	0.046526573	0.020621196	BCL2/CDKN1A/CASP3/TP53/MAPK1	5
BP	GO:0030004	cellular monovalent inorganic cation homeostasis	3/108	108/18670	0.024799866	0.04674013	0.020715847	BCL2/CA2/MAPK1	3
BP	GO:0015711	organic anion transport	7/108	495/18670	0.024884716	0.046876443	0.020776263	NOS2/PPARG/AKT1/CA2/GJA1/IL1B/PPARA	7
BP	GO:0098657	import into cell	4/108	191/18670	0.024976447	0.047025574	0.02084236	AKT1/SLC6A4/IL10RA/IFNG	4
BP	GO:0021761	limbic system development	3/108	109/18670	0.025397064	0.047770524	0.021172531	GSK3B/BAX/CASP3	3
BP	GO:0006164	purine nucleotide biosynthetic process	4/108	192/18670	0.025397634	0.047770524	0.021172531	NOS2/IL4/NOS3/PARP1	4
BP	GO:0021762	substantia nigra development	2/108	43/18670	0.025662229	0.048123108	0.021328801	CALM2/HSPA5	2
BP	GO:0030866	cortical actin cytoskeleton organization	2/108	43/18670	0.025662229	0.048123108	0.021328801	TNF/IKBKB	2
BP	GO:0042088	T-helper 1 type immune response	2/108	43/18670	0.025662229	0.048123108	0.021328801	IL6R/IL1B	2
BP	GO:0045687	positive regulation of glial cell differentiation	2/108	43/18670	0.025662229	0.048123108	0.021328801	PPARG/RELA	2
BP	GO:0050850	positive regulation of calcium-mediated signaling	2/108	43/18670	0.025662229	0.048123108	0.021328801	CALM2/TNF	2
BP	GO:0055026	negative regulation of cardiac muscle tissue development	2/108	43/18670	0.025662229	0.048123108	0.021328801	GJA1/PPARA	2
BP	GO:0051224	negative regulation of protein transport	4/108	193/18670	0.025823098	0.048400529	0.021451758	TNF/OPRM1/IL1B/PPP3CA	4
BP	GO:0010975	regulation of neuron projection development	7/108	499/18670	0.025852776	0.048431902	0.021465663	GSK3B/AKT1/VEGFA/HSPA5/NFE2L2/SPP1/PPP3CA	7
[truncated: 372 more rows]
