# Supplementary material for: Elucidation of Potential Targets of San-Miao-San in the Treatment of Osteoarthritis Based on Network Pharmacology and Molecular Docking Analysis
Source: Evid Based Complement Alternat Med. 2022 Jan 18;2022:7663212. doi: 10.1155/2022/7663212 (PMC8789436; doi:10.1155/2022/7663212)
Supplement: Supplementary Materials — The data used to support the findings of this study are available in Supplementary Tables S1–S13. [file 7663212.f1.zip › 7663212.f1/Supplementary Table S2 (1).txt]

The OA related disease targets in 5 databases
Target symbols in DisGeNet database	Target symbols in GeneCards database	Target symbols in OMIM database	Target symbols in PharmGKB database	Target symbols in TTD database
GDF5	COL2A1	MATN3	CCAL1	ALOX5
SBNO1	ACAN	FRZB	OAP	NTRK1
LTBP1	COMP	ASPN	OMD	MMP2
WWP2	MATN3	COL2A1	TINAGL1	PTGS1
TGFA	SMAD3	ACAN	SLEN3	NR1H4
IL1A	GDF5	GDF5	SLEN2	IL1B
MMP3	COL9A1		TINAG	TNF
MMP1	FRZB		GPNMB	MAPK12
DKK1	COL11A2		SLEN1	PTGS2
BCL2	MMP13			BDKRB2
IGF1	ASPN			TGFB1
IL4	COL9A2			TRPV1
CTNNB1	COL9A3			MMP13
PTGES	FBN1			ADAMTS5
EEF1A1	TGFB3			IKBKB
BGLAP	TGFB2			PTGER4
PENK	TGFBR1			BDKRB1
BAX	SLC26A2			IL1A
CD36	PTGS2			NGF
TGFB1	TGFBR2			MMP3
SMAD3	IL1B			CTSB
COL2A1	TNF
LINC01006	COL5A2
GLT8D1	IL6
MAP2K6	COL11A1
BTNL2	UFSP2
ERG	MMP3
CRADD	TGFB1
AP3B1	COL1A1
DYNC1I1	ADAMTS5
NT5DC2	IL10
GLIS3	MMP1
CHADL	LOC109461476
LINC02742	CILP
UQCC1	IL1RN
TSBP1-AS1	BGLAP
ITIH1	TRPV4
HLA-DPB1	CXCL8
IL1B	ADAMTS4
MAGI1	TRAPPC2
NF1	IL17A
USP8	TNFSF11
SMG6	TNFRSF11B
FGF18	CRP
ANKRD6	TIMP1
ASPN	DDR2
IL1RN	IL1A
IL6	MMP9
SUPT3H	MATN1
COMP	MGP
BTNL8	BMP5
SLBP	PTGS1
TNF	IGF1
KIAA1217	RUNX2
CCDC33	IL1R1
COL9A2	SOX9
COL11A1	LRCH1
FTO	MCF2L
AGAP1	CHI3L1
NFAT5	UCMA
TGFBR3	TNFAIP6
ADIPOQ	ADAM10
MMP13	DCN
ADAM12	COL3A1
PTGS2	COL5A1
CRP	BMP2
NLRP3	COL10A1
LEP	ADAMTS14
IL17A	HAPLN1
RETN	CCN6
CALCA	MEFV
TLR4	ALB
VEGFA	CLCN7
TNFRSF11B	PRG4
NGF	AEBP1
IL17F	ANKH
CCL2	CCAL1
TIMP1	HLA-B
ACLY	COL1A2
MTCO2P12	KIF22
COX2	H19
ABCB6	SMAD2
CXCL8	PHEX
MIR223	HOTAIR
IL10	CREB3L1
GLA	MEG3
ACR	TMSB4X
HMGB1	EFEMP2
SOST	KCNK15-AS1
COL6A4P1	TLR4
SIK1	GAS5
PRDX2	PCGEM1
CARD14	UFC1
IL16	EXT1
EPAS1	FGFR3
SIK1B	PACERR
ALB	HGD
C4BPA	MYLK
PRNP	ACTA2
ACE	MYH11
PON1	SMAD4
LRCH1	SMAD6
TLR9	ACP5
ASPSCR1	SLC2A10
IL18	PMS2P2
MIR140	F9
LBP	XYLT1
ADAMTS4	KCNJ5
CXCL10	KCTD13
CALM1	SPP1
MGP	IL18
TNFRSF1B	FMOD
VDR	GNAS
BDKRB2	TRPS1
RUNX2	CANT1
CCL11	CCL2
CCL20	TYR
BMP5	DDH2
SOX9	TP53
CCR2	GHR
POMC	IL4
MMP2	ADIPOQ
MMP9	VEGFA
MYD88	PTH
MIR382	HFE
BPI	MMP2
SERPINE1	IFNG
TLR2	LEP
PITX1	CD36
SPP1	VDR
AGER	GBA
ESR1	EXT2
HIF1A	F8
ADCYAP1	SCARB2
CSF3	MIR146A
CYBB	TNFRSF1A
FABP4	LRP5
ADAMTS5	CTSK
NLRP1	CCL5
POSTN	PADI4
GREM1	TLR2
CXCL1	CALCA
IL34	PTPN22
ADAMTS14	IL13
IL1R1	CCL3
LCTL	PTHLH
MIR532	ICAM1
MIR582	UBA5
BTF3P11	UFM1
TCF21	DDRGK1
TNFRSF1A	UFL1
TCP1	UFSP1
CPOX	C4orf47
CTRL	CSF1
TNFAIP6	IL15
CTNND1	ESR1
CREB1	HPGD
TGFBR1	C1S
THRSP	CXCL12
THBS4	MIA2
TSPO	HMGB1
TGM2	ATP7B
CSE1L	SEMA3A
TLR3	ENPP1
CDAN1	ALPL
CCN2	TNFRSF1B
TIMP2	CAT
TBX1	LMX1B
TACR1	ADAMTSL1
GORASP1	JUN
COL6A4P2	TIMP2
POU5F1P4	IL2
POU5F1P3	VCAM1
SFRP1	ELN
SAMSN1	FAS
SDC4	FN1
AGT	SIRT1
SLC26A2	GNA11
CCL4	CIITA
CCL3	AKR1C1
CLEC11A	PLOD1
WNK1	TECTB
ACAN	IL1RAPL2
TAC1	SERPINA3
SYT1	CCND1
XCL2	MIR155
STC1	MMP8
SREBF2	NOS2
CTSK	SAA1
CYBA	FGF2
SPINK1	B2M
SLC22A3	CCR6
SLC14A1	LMNA
SLC8A1	TRAPPC2B
AGTR1	CASR
TP53	TNFRSF11A
MED12	CD44
CDK2	THBS1
PAPSS2	DKK1
SOCS3	IGFBP3
KALRN	MIR15A
UBE3B	PPARG
BUD31	AIP
APLN	OSM
NR1I2	MAPK8
ALDH1A2	SOST
CDK4	ACE
IL18R1	HSPA5
PRG4	SLC40A1
SLC6A5	ZMPSTE24
COMETT	GPR101
CD44	KIF7
CD40	ZNF687
BCAR1	RETN
CCL4L2	HLA-DRB1
ADAMTS3	IL7
HOTAIR	ADAMTS3
HOTTIP	IBSP
EIF2AK3	POMC
COX5A	CD40LG
TMX2-CTNND1	RELN
KL	MIR181A2
NOG	CXCL1
AOC3	GALNS
TNFSF11	IL11
CDX2	SMAP2
CCR6	MAPK1
CCR7	MIF
D1S111	FOXP3
MIR671	EFEMP1
TRPV1	CXCR4
VIP	HLA-DQB1
CNC2	KL
CNR2	P4HB
USF1	HIF1A
COL11A2	FASLG
TWIST1	MEN1
COX8A	AP3D1
CDH2	S100A9
BAG6	S100A12
FST	OPRM1
PTPN5	BMP7
DOT1L	BMP6
KDM5D	CRH
KHDRBS1	IL18R1
AKNA	ADAM17
PLK2	OPTC
CHI3L1	MIR140
CHRM3	NFKBIA
GSDMD	MPO
CIRBP	EGF
CORO7	CCL4
TRAF3	CSF2
FOXP3	IHH
GMDS	FOS
GNAS	SOD1
ANGPT2	IL23A
GRK5	BCL2
MMP8	FGF23
SPCS1	FBLN2
GSM1	CD86
GSTM1	THBS3
GSTT1	INA
MIR34A	TRAPPC3
MIR29A	TRAPPC4
MIR27A	TRAPPC9
EIF3K	TRAPPC6B
GPC3	CREB3L3
IL22	TRAPPC1
SERPINB2	TRAPPC10
FUT4	TRAPPC2L
PCSK6	TRAPPC6A
PCDHGA12	TMED2
GNL3	TRAPPC5
OAP	TRAPPC8
DDR2	GPR33
NTRK1	TRAPPC3L
MSTN	TLR9
NHS	MIR181A1
AMH	TTR
GTF3A	TLR5
MIR21	CYP27B1
MIR20A	IL6R
HSPD1	CTNNB1
GDF6	CASP3
CCL4L1	C1R
RHOB	HSP90B1
ENHO	PTPN11
HSPG2	NOD2
ITGAV	CANX
AR	MEPE
IGF1R	MIR150
FAS	MIR19A
FASLG	FOXM1
IL13	NLRP1
HSPA4	DSPP
LEPR	GAPDH
MIR19B1	DMP1
MIR155	FSTL1
HFE	COG5
MIR136	IGF2
MIR130A	LTA
MIR128-1	CTSB
MIR122	BTNL2
MIRLET7E	CCL20
LUM	SOD2
LINC01194	HTRA1
LRP2	PTGES
LOXL2	FLT1
AQP1	PTH1R
FRZB	PEPD
LPAR1	TNFSF13B
PTH	RELA
PTGER4	GREM1
ADAMTS9	PLAUR
ESR2	STAT3
F2RL1	SLC22A4
OLR1	TNXB
EFEMP1	MATN4
MAPK8	NOTCH1
UCMA	CTSL
PRKAR1A	ADAMTS9
TENT5A	ALOX5
MEG3	HGF
SEMA6A	COX5A
BAK1	ANXA1
S100A12	BMP4
EGF	FGFR1
MIR486-1	BRAF
TNFRSF17	CDK4
BCL9	RET
REN	HRAS
RELA	IDH1
CCND1	IDH2
IL21	KRAS
MOK	NRAS
ELAVL2	BRCA2
ZNF410	CPT2
FOXK1	IDS
SLC52A1	LIG4
R3HDM2	LYZ
CFP	SLC11A1
PEPD	ERCC4
SMUG1	TCIRG1
PDZK1	ARID1B
HDAC7	LTBP2
IL23A	FBLN1
PDE3B	CD244
PDCD1	TNR
NME8	KMT2D
PCYT1A	FKBP14
MZB1	COG4
HSPA14	MICA
PI3	HNRNPL
PIK3CA	TECTA
PPARA	P3H1
POU5F1	NFKBIL1
FOXO1	NINL
SULF1	STRC
FN1	CEACAM16
ACP5	OTOG
PLIN1	H2AC18
PLAU	MIR132
SIRT1	MIR106B
PIK3CG	MIR25
PIK3CD	MIR93
PIK3CB	MIR32
ADIPOR1	SPDT
	CD14
	MMP12
	TRAF6
	ENG
	CD40
	IL17RA
	SERPINA1
	SERPINE1
	LTBP1
	ITGAM
	CCL18
	IDUA
	LEPR
	TLR8
	CSF1R
	LOX
	MMP17
	FOSL1
	TRPV1
	CCR2
	SELL
	MAPK14
	TGIF1
	CTLA4
	TLR8-AS1
	CDKN2A
	PIK3CG
	IRF5
	MIR9-1
	MIR139
	MTHFR
	MIR26A1
	NLRP3
	LIF
	NGF
	GGT1
	SERPINH1
	CD80
	SCN9A
	HSPD1
	ELANE
	CCR5
	CASP8
	HLA-DQA1
	MALAT1
	MIR145
	SFRP4
	SRC
	STAT4
	ADA
	ITGB5
	MRC1
	HLA-DQA2
	IL16
	IL5
	CX3CL1
	EDEM2
	LINC00976
	CD28
	CASP1
	MIR335
	BDNF
	CXCL6
	SELE
	SOX5
	VIP
	TLR3
	ANXA5
	PRKAR1A
	CDH1
	ACTB
	CD4
	CDKN1B
	VWF
	ARSA
	MITF
	IKZF1
	GPT2
	REL
	PRODH
	HAMP
	SLC34A1
	FMO1
	FAM20C
	FBN2
	SLC34A3
	PIGB
	HPS5
	ICOSLG
	SMYD1
	GBP4
	MRAP
	PDZD11
	PALM
	PALMD
	PRDM10
	H3-2
	LOC102723692
	LOC101448202
	LOC113939944
	CD163
	CCR7
	PRL
	CDKN1A
	LEPQTL1
	PLA2G2A
	CXCR3
	CYCS
	MIR27A
	F3
	ANGPT1
	CSF3
	CXCL10
	IKBKB
	ITGB2
	CXCL5
	TNFRSF10A
	MMP14
	MIR21
	MTOR
	F2
	GHRHR
	IGF1R
	OPRD1
	TNFRSF13C
	CXCL2
	CP
	SPARC
	IGFBP2
	MYC
	MET
	IL2RA
	TLR10
	ATM
	VCAN
	AKT1
	HAS1
	CXCL9
	MIR221
	IL22
	ADAM12
	COMT
	PTK2B
	TRAF1
	CTSD
	CALCR
	SERPINC1
	TNFSF13
	HSPA4
	SAA4
	IL32
	FGF1
	PROCR
	NR3C1
	PTPRC
	TEK
	LRRK2
	XIAP
	KDM1A
	HPSE
	CR1
	IGFBP1
	STEAP4
	OLAH
	CCR1
	NPY
	IFNB1
	PLAU
	TMPO
	ITGB3
	IL10RA
	HP
	IL3
	MIRLET7E
	PTEN
	CD38
	IL37
	SDC1
	SST
	CXCR5
	PLOD2
	BSG
	TUG1
	STAT5B
	HSP90AA1
	APOH
	FCGR3A
	PNOC
	ADAMTS15
	GRN
	MAF
	CAST
	TACR1
	UQCC1
	XBP1
	FTO
	CA2
	SIRT6
	OPRK1
	LY96
	SYVN1
	MIR30A
	MIR675
	CD79A
	PRTN3
	FCGR3B
	EP300
	CXADR
	OS4
	OS6
	MC1R
	HABP2
	IL6ST
	IL23R
	CHIT1
	EZH2
	RAC1
	GPT
	FGFR2
	CD247
	TRPV6
	BRD4
	GNAS-AS1
	MIR483
	ADRB2
	TRAF3
	HLA-A
	BCL2L11
	NCAM1
	BRD2
	LOXL2
	OCRL
	NR1I3
	TSPO
	SOX6
	PREP
	TFEB
	FOLR2
	CHST11
	SHOX
	SPON1
	PVT1
	ZFAS1
	SMO
	FGF18
	NFKB2
	BLK
	PRKG1
	APOE
	DRD2
	SNCA
	GLA
	TFRC
	ZEB1
	ZEB2
	F7
	ADCY3
	GAA
	PKLR
	SLC11A2
	PSAP
	NR4A2
	TYRP1
	AGA
	GALNT3
	HPD
	ERCC6
	GUCY2C
	SLC26A3
	TAC3
	RELB
	PSTPIP1
	GH1
	FBLN5
	FMR1
	GSTA3
	CRYAA
	MAFB
	SLC6A13
	SLC25A6
	SLC26A4
	SLC26A5
	SLC39A13
	LAMP1
	UGCG
	CHST3
	PECR
	GBA2
	CCT3
	GLYAT
	ATG3
	CA3
	MFAP5
	SLC26A8
	SLC6A11
	HOXD10
	SLC35D1
	SLC26A1
	SLC38A4
	TSHZ1
	TMEM43
	GGA3
	GGCT
	BLZF1
	ACOT11
	HPS6
	MTX1
	SLC26A6
	SRSF7
	TTC3
	CCL1
	LZTS1
	SLC7A3
	PLEKHA7
	SLC26A11
	OTULIN
	DOCK11
	STARD10
	SYNJ2BP
	FCRL3
	SUGCT
	PCMTD1
	CAGE1
	EMP1
	ARSH
	TAAR9
	GGT2
	EMSY
	OR1L1
	KRTAP10-1
	MACIR
	UCA1
	MIR10B
	MIR222
	GGTLC3
	MIR212
	MIR103A1
	RNF217-AS1
	SNORA3A
	TMPO-AS1
	TGFB2-AS1
	TGFB2-OT1
	MIR6069
	ENSG00000259039
	CHUK
	CFLAR
	GNL3
	CA10
	CSK
	ATP6V0A2
	CRBN
	HLA-DPB1
	MAEA
	SLBP
	NSD2
	USP50
	MMP10
	CENPP
	LOC101928222
	HDAC1
	BGN
	NAMPT
	COL6A4P1
	KDR
	TNFRSF10B
	ITGA4
	ENO1
	MAP2K7
	DOT1L
	CTSG
	STAT1
	CFI
	TNFSF10
	VTN
	DNMT1
	SELP
	NT5E
	CX3CR1
	ERBB2
	INS
	JAM3
	IL18BP
	NOG
	THBD
	MAPK3
	HSD11B1
	PDCD1
	LRP1
	GPI
	PPARA
	CARD16
	MIR17
	MIR199A1
	CCN2
	TGM2
	BCL2L1
	THY1
	PYCARD
	RECK
	F2RL1
	TGFA
	CASP9
	IL2RB
	CCK
	TREM1
	NFKB1
	ESR2
	IL17F
	JAK2
	APP
	SYK
	LPL
	GRB2
	ITGAL
	GHRL
	IL19
	IL22RA1
	AGTR1
	ALK
	ABCB1
	JAK1
	TF
	MAP3K8
	FCGR2B
	HTR2A
	BMP1
	PRF1
	USP14
	GNS
	GAL
	CD274
	SNAI1
	TNFRSF17
	FGF7
	P2RX3
	SRF
	PRKN
	SHBG
	LECT2
	IL26
	KIR2DS4
	MIR142
	ALDH1A2
	GLT8D1
	TNC
	SUPT3H
	NCOA3
	FGA
	MBL2
	SMPD1
	LBR
	F5
	IGF2R
	GZMB
	FGF3
	GDF6
	CD34
	EPO
	DDB1
	SP7
	SIGLEC1
	PRRC2A
	GGT3P
	MDM2
	EPAS1
	KIT
	NR1H4
	LRP2
	CDK1
	SERPINF1
	PF4
	TNIP1
	ARL13B
	MIR126
	EGFR
	CDK2
	HNF4A
	CYLD
	IRAK3
	EIF2AK3
	LMNB1
	FCGR2A
	HELLS
	WRN
	ESD
	CPB2
	SERPINF2
	CHIA
	BST1
	BRD3
	FLG
	LTB
	CTRL
	NPPC
	HLA-DRB5
	GPBAR1
	BTLA
	IFNA1
	CASC3
	MIR186
	CALM1
	AGER
	BAX
	PLA2G4A
	CDK6
	BTK
	FLT3
	ABL1
	ACVR1
	FGFR4
	HDAC6
	CCND2
	MME
	GRM1
	DBH
	PPIB
	ROCK1
	FLNA
	BUB1B
	RIPK1
	GNAQ
	PBX1
	PRKDC
	RPS6KB1
	CD19
	KCNQ1
	CBS
	F10
	ASS1
	MVK
	GRIN2D
	IKBKG
	PAH
	PRLR
	SIRT2
	SIRT3
	GHSR
	GJB2
	GK
	FAH
	AK1
	MCL1
	CCND3
	HLA-DRA
	DIABLO
	MUC1
	GPX4
	EIF4EBP1
	SH2D1A
	NPC1
	PDE6A
	PRNP
	SLC6A4
	NPR2
	SSTR2
	TAP1
	TLR1
	OTC
	HTR1A
	KCNJ1
	USP7
	GNAI3
	BIRC3
	ACTN4
	MTR
	CD8A
	PAX2
	PAX5
	PSMB9
	ILK
	TNFRSF13B
	LFNG
	TK1
	PRPS1
	WNT1
	CACNA1F
	APEX1
	F11
	ATP7A
	ATIC
	FDPS
	ERCC1
	ERN1
	BCL6
	BIRC2
	ADAMTS13
	CDK9
	HEXA
	DHODH
	GRIK1
	CD22
	CD27
	RFC1
	EMD
	NPHS1
	HTR3A
	PPP1CB
	PPP1CC
	PRDM1
	PKD1
	PLOD3
	SIRT5
	SLC19A1
	SSTR3
	LAMA1
	TUBB4A
	RAN
	STEAP3
	STAT5A
	TRPM6
	XPO1
	XPA
	GFM1
	CARTPT
	CBX5
	ARSB
	ANK3
	BCL2L2
	MCOLN1
	ACO1
	ADH4
	FRK
	CKM
	CLCNKB
	GPNMB
	COL4A3
	SGSH
	SEC24D
	IGFALS
	PLA2G10
	SLC9A3R1
	PLCE1
	SLC22A12
	TNFRSF9
	TMPRSS6
	LAMP2
	LIG3
	STS
	TAP2
	TAT
	PSMB5
	TP53BP1
	RPE65
	PSMB10
	TFR2
	XRCC5
	ATN1
	M6PR
	MBTPS2
	ADH1B
	GALC
	APBB1
	LOXL1
	ERAP1
	CLCN4
	ROBO3
	CD226
	CD2AP
	CD33
	COL4A4
	SPG7
	SI
	SKP1
	PAX1
	SLC29A3
	OCA2
	PSMD14
	SPTA1
	SSTR1
	TRHR
	IRF4
	RBBP4
	TAPBP
	SUMF1
	MTRR
	NAGLU
	NARS2
	SUV39H1
	TFE3
	VAV3
	LMNB2
	CCS
	BANF1
	MEOX1
	ADH1A
	ACTC1
	BRDT
	CLCN5
	COMMD1
	MOCOS
	HPGDS
	RPS26
	SLC31A1
	TNFRSF8
	UCHL5
	TRH
	RBX1
	TMEM38B
	CD1D
	STX16
	GDF3
	GCM2
	GNRH1
	GNA15
	MICB
	LOXL3
	AP2S1
	ASAH2
	AFF2
	FOXC1
	FCAR
	ERCC8
	CD5
	GSTZ1
	CNN1
	CKS1B
	CLDN16
	CHST14
	HCCS
	GPR143
	MPG
	NEDD8
	RPL34
	HLA-DMB
	IKZF3
	NPHS2
	ICMT
	SNX10
	PCLO
	PNPLA3
	PLEKHM1
	PLS3
	SIRT7
	SLC24A5
	SLAMF7
	RPS3A
	SSTR4
	SSTR5
	TWIST2
	U2AF1
	LEMD3
	SYNE1
	SUCLG2
	TKTL1
	UBA7
	CAPZB
	GHRH
	ATOX1
	FKBP10
	BSND
	CYBRD1
	CLN8
	DNAJB11
	DIS3
	MOCS1
	CD69
	HLA-DMA
	HLA-DOA
	CRTAP
	NPSR1
	PROP1
	PLEK
	SIRT4
	SLC45A2
	ONECUT1
	NUP153
	SLAMF1
	PIGT
	KLRC1
	KLRK1
	INF2
	KDM4C
	CARD8
	GNPTG
	CCRL2
	ALX1
	ALX4
	FUZ
	FRMD7
	HPS4
	HEPH
	CELSR3
	HGSNAT
	MLANA
	MYOM2
	GPRC6A
	DDX39B
	NCR2
	NCR3
	CPNE3
	COPE
	PDLIM5
	PRSS2
	NIT2
	PMAIP1
	PIPOX
	LEMD2
	SYNE2
	TBX6
	LDB1
	NAT10
	KRT86
	LRRK1
	ASAP2
	COL15A1
	MYO18B
	DBP
	NYX
	KIAA0319L
	LDB2
	OSTM1
	RCE1
	ZNF23
	FXYD1
	CABP4
	CLEC16A
	HES7
	RIPPLY2
	CFHR2
	NAA50
	GPS1
	DAZAP2
	SPECC1L
	SIAE
	PAPPA2
	IGDCC3
	PACSIN3
	IFT43
	SCFD1
	NT5C1B
	PGGT1B
	LCOR
	TSR2
	TAGAP
	SUN1
	SUN2
	DNAH8
	NAA30
	SAMM50
	TGDS
	ZNF354A
	VSX1
	GATB
	GBA3
	MAGEA3
	FBN3
	EPDR1
	BLOC1S1
	COG1
	PPP1R12C
	SAA2
	PLB1
	LIN54
	TTI2
	TBL1X
	SUPT20H
	P3H2
	THSD4
	ZNF346
	ZSWIM6
	VIT
	FAM135A
	MESP2
	MBD6
	ADCK2
	GPR180
	CEP350
	HJV
	H2AX
	IFITM5
	ONECUT2
	SHROOM2
	SSPN
	LACC1
	SRCIN1
	ZNF334
	ZNF664
	YIPF3
	F8A1
	ATAT1
	ALX3
	EPGN
	PDF
	TMEM222
	NARS1
	SYNE3
	ZNF469
	FAM102A
	MAGEC1
	CNTD1
	LAMP5
	LARP6
	KIAA0895
	ADIRF
	CARS1
	FAM189B
	ANKAR
	CTAG1B
	MT-CO1
	OR2D2
	OFCC1
	SYNE4
	P3H4
	RBM33
	IGLL5
	STH
	MT-CO3
	LRMDA
	CCDC154
	RIPPLY1
	TMSB15A
	CTAG1A
	TENT5C
	PLPPR3
	KRTAP4-11
	KCNJ18
	DIRC1
	FRG2C
	LEXM
	NEMP2
	TP73-AS1
	MIR125A
	MIR135A1
	MIRLET7B
	MIR196A1
	MIR342
	MIR28
	FBXL19-AS1
	MIR331
	MIR99B
	SNHG28
	SNHG29
	MIR485
	RNU105C
	PCAT1
	MIR561
	SCARNA22
	MIR363
	ST3GAL6-AS1
	CCAT1
	HCG14
	LAMA5-AS1
	PDIA3P1
	MIR4497
	LOC100130744
	IGHV4-38-2
	GPR143P
	CNC2
	OASD
	OA3
	LOC106050102
	LOC106050103
	LOC106146143
	LOC106146144
	LOC106146150
	LOC106146152
	LOC106627981
	LOC106627982
	TIMP3
	MIR34A
	IFRD1
	PBRM1
	CDC5L
	DIO2
	CHADL
	IL4R
	S100A8
	RHOB
	VIM
	CCN4
	MMP7
	BDKRB2
	NME8
	GSR
	HDAC9
	ERG
	NEAT1
	HDAC4
	NFE2L2
	PON1
	GLIS3
	APOA1
	PTN
	PARP1
	PRKCA
	ASTN2
	HMOX1
	MIR29A
	MIR29B1
	CD68
	CAMK2B
	TGFBR3
	SLC39A8
	XRCC4
	MUS81
	CRTC1
	PLEC
	CSMD1
	DUS4L
	DNAH10
	SPCS1
	PARD3B
	NACA2
	TMEM167A
	SCARNA18
	TSBP1-AS1
	CDH2
	HAS2
	GJA1
	FOXO1
	CCR3
	HAVCR2
	TNFAIP3
	CLEC3B
	PLA2G3
	MIR149
	MIR223
	POSTN
	PLAT
	INHBA
	IGFBP5
	CXCL13
	MIR210
	ITGB1
	LGALS1
	NOX4
	CREB1
	PITX1
	LRP6
	SP1
	OLR1
	MIR671
	MIR98
	EDN1
	ADAMTS1
	IL21
	UCN
	FOXO3
	XDH
	IGFBP7
	RARRES2
	CLU
	MIR130A
	MIR195
	ALOX15
	WNT5A
	IL1RAP
	YAP1
	IL34
	TH
	PECAM1
	ANPEP
	IL1R2
	IL9
	MAZ
	LGALS3
	TWIST1
	DEAF1
	OLIG3
	GPR22
	CAV1
	CXCR2
	ATF2
	HRH2
	PDPN
	PIK3R1
	ACVRL1
	LPAR1
	TREH
	ADCYAP1
	IL1RL2
	DANCR
	VIM2P
	CXCR1
	SOCS1
	ADIPOR1
	WWP2
	NR1D1
	TYMP
	CRYAB
	SERPINB2
	CCL11
	SREBF2
	ITLN1
	RBFOX1
	XIST
	MIR204
	MIR26B
	MIR27B
	FOXD2-AS1
	MIR488
	IL33
	SNORD19
	DPP4
	MAP2K4
	CCL21
	LUM
	MCAM
	ROR2
	SLPI
	AQP1
	NUCB2
	HMMR
	CYP19A1
	PTGER4
	ANP32A
	GZMA
	TCF7L1
	CHI3L2
	PDCD5
	BMPR1A
	BIRC5
	ADIPOR2
	CCL8
	CLEC4A
	MIR320A
	TPSAB1
	ADAMTS8
	MIR454
	MIR885
	UGDH
	ALPP
	MAP2K6
	PRELP
	CHAD
	MYD88
	APLN
	GSK3B
	KNG1
	HBEGF
	PGF
	PCSK6
	SOD3
	KLF2
	MMP28
	WNT3A
	SMURF2
	MIR365A
	MIR320C1
	NOS1
	NOD1
	AQP9
	MAP1LC3A
	ETS2
	STAB1
	SCUBE1
	TPI1
	NLRP12
	FKBP5
	PAPSS2
	JUND
	CXCL11
	LOC111365141
	L3MBTL2
	L13304-025
	AB372731
	DUSP1
	S100B
	NGFR
	MMP16
	ARNTL
	CSGALNACT1
	CCL22
	MIR455
	SDC4
	DIO3
	LNCRNA-ATB
	ATF3
	MIR30C1
	B3GAT3
	AHSG
	CST3
	HMGA2
	SFRP1
	HMGB2
	GPD1L
	CABIN1
	IL1RL1
	LGALS8
	HYAL2
	MRC2
	CIRBP
	CYTL1
	CNR2
	TIMP4
	BAG6
	THRA
	ATF6
	KCNJ11
	HMGCR
	GLRX
	MUTYH
	ORAI1
	UTS2
	USP33
	COL6A4P2
	DNMT3A
	NOS3
	MAP3K5
	CYBA
	CNR1
	PPARGC1A
	CCR4
	HRH4
	SERPINB5
	PTGES3
	LCN2
	PPBP
	FAP
	SP3
	SERPINA4
	SERPINE2
	TFF3
	ADAMTS7
	IL18RAP
	PITRM1
	LGALS9
	CCL13
	IL27
	IFNL1
	MIR125B1
	MIR125B2
	MIR206
	ERVK-18
	PTGER2
	POR
	CYP1A1
	TCF4
	NCALD
	HHIP
	NRCAM
	SIK3
	LRG1
	MIR4435-2HG
	MELTF-AS1
	MIR4435-2
	COL27A1
	ITIH1
	ILF3
	CEACAM4
	DSP
	PRDX5
	ADM
	CSTA
	TGIF2
	FOXD1
	JAG1
	AHR
	YY1
	GALE
	SLC17A5
	KLRB1
	WNT16
	HIF3A
	FIP1L1
	HBP1
	CHRDL2
	DCSTAMP
	TENT5A
	PRNCR1
	NR1H3
	IL12A
	C5AR1
	SLC23A2
	BBC3
	GSTM1
	FGF21
	SCG2
	GSTT1
	MIR29B2
	MIR29C
	MIR338
	BMPR2
	CTSS
	MSTN
	ULK1
	KPNA2
	XYLT2
	B4GALT1
	CS
	SFTPD
	SFTPB
	SFTPC
	PTH2R
	DNTT
	SFTPA1
	MFAP4
	CMKLR1
	SLC25A27
	MIR23A
	HOTAIRM1
	MIR940
	MIR300
	OAP
	LOC106728418
	AR
	PPP3CA
	ESRRB
	ACTG1
	GSTP1
	CYP2D6
	GLB1
	PDPK1
	TP63
	KEAP1
	FAAH
	CD3D
	PRKAA1
	SOX2
	ENO2
	PIK3CB
	BECN1
	C5
	RIPK2
	HCFC1
	APOB
	MECP2
	HDAC7
	DVL2
	PKM
	DLL1
	HYAL1
	TARDBP
	CALM2
	ACSL4
	MFGE8
	GANAB
	HLA-G
	GPX3
	DDIT4
	PFKFB3
	SHMT2
	PDE5A
	NFATC4
	NTN1
	PTPRD
	TRAF2
	STT3B
	SULT2A1
	PRKAR2B
	PDE4A
	KLF5
	TFF1
	BAG1
	HES1
	RIPK4
	NCOR2
	CSPG4
	SPHK2
	PDGFC
	PRDX4
	RSPO2
	PTGES2
	LGR5
	TAGLN
	ZFP36L1
	CBX4
	APOL1
	EIF4G2
	SECISBP2
	VPS4B
	CCL7
	LPA
	CRLF1
	CHKA
	NOX1
	SDCBP
	SMN1
	KLK11
	SOX11
	KHDRBS1
	TFF2
	BOK
	ABCD2
	FUT1
	HS6ST2
	HGFAC
	CPEB1
	DGCR8
	DKK3
	DPP7
	IL17RC
	TSC22D3
	UNC5C
	CD160
	FIS1
	DUSP19
	DSTN
	OXA1L
	TUFT1
	LGR4
	CCL16
	FFAR4
	FOXP4
	CREB3
	EN1
	CRTAC1
	CKLF
	NID2
	LAG3
	UNC5B
	RACK1
	SUB1
	CCL14
	CCAR2
	BCAP29
	FUT4
	CORT
	NKX3-2
	CCL15
	MICAL3
	CILP2
	SHROOM1
	HSH2D
	AKNA
	FNDC5
	GRINA
	TM2D3
	XCL2
	TUT7
	MIR16-1
	MIR196A2
	MIR152
	MIR138-2
	MIR370
	MIR373
	MIR200B
	MIR23B
	MIR30B
	MIR22
	MIR449A
	MIR181C
	MIR138-1
	MIR107
	MIR128-1
	MIR9-3
	SNHG5
	MIR16-2
	MIR106A
	MIR211
	MIR24-1
	MIR24-2
	MIR301A
	MIR324
	MIR9-2
	MIR337
	MIR33B
	MIR451A
	MIR381
	MIR361
	MIR577
	MIR486-1
	MIR1236
	MIR1246
	MIR1277
	MIR634
	MIR105-1
	TP53COR1
	LOC112543491
	HPBP
	LOC110283621
	MAPT
	USP8
	ABT1
	MIR499A
	CEACAM8
	CEBPB
