# Supplementary material for: Elucidation of Potential Targets of San-Miao-San in the Treatment of Osteoarthritis Based on Network Pharmacology and Molecular Docking Analysis
Source: Evid Based Complement Alternat Med. 2022 Jan 18;2022:7663212. doi: 10.1155/2022/7663212 (PMC8789436; doi:10.1155/2022/7663212)
Supplement: Supplementary Materials — The data used to support the findings of this study are available in Supplementary Tables S1–S13. [file 7663212.f1.zip › 7663212.f1/Supplementary Table S3 (1).txt]

The 108 intersection targets from 25 active compounds in SMS
CM	MOL ID	MOL Name	Target
CZ	MOL000173	wogonin	ADRB2
CZ	MOL000188	3β-acetoxyatractylone	ADRB2
HB	MOL001454	berberine	ADRB2
HB	MOL002644	Phellopterin	ADRB2
HB	MOL002651	Dehydrotanshinone II A	ADRB2
HB	MOL000449	Stigmasterol	ADRB2
HB	MOL002670	Cavidine	ADRB2
HB	MOL000358	beta-sitosterol	ADRB2
HB	MOL000785	palmatine	ADRB2
HB	MOL000787	Fumarine	ADRB2
HB	MOL000790	Isocorypalmine	ADRB2
HB	MOL000098	quercetin	ADRB2
HB	MOL001455	(S)-Canadine	ADRB2
NX	MOL001454	berberine	ADRB2
NX	MOL000173	wogonin	ADRB2
NX	MOL000358	beta-sitosterol	ADRB2
NX	MOL000449	Stigmasterol	ADRB2
NX	MOL000785	palmatine	ADRB2
NX	MOL000098	quercetin	ADRB2
HB	MOL000098	quercetin	AHR
NX	MOL002714	baicalein	AHR
NX	MOL000422	kaempferol	AHR
NX	MOL000098	quercetin	AHR
CZ	MOL000173	wogonin	AKT1
HB	MOL000098	quercetin	AKT1
NX	MOL000173	wogonin	AKT1
NX	MOL002714	baicalein	AKT1
NX	MOL000422	kaempferol	AKT1
NX	MOL000098	quercetin	AKT1
HB	MOL000098	quercetin	ALOX5
NX	MOL000422	kaempferol	ALOX5
NX	MOL000098	quercetin	ALOX5
CZ	MOL000173	wogonin	AR
CZ	MOL000188	3β-acetoxyatractylone	AR
HB	MOL001454	berberine	AR
HB	MOL001458	coptisine	AR
HB	MOL002651	Dehydrotanshinone II A	AR
HB	MOL002662	rutaecarpine	AR
HB	MOL002668	Worenine	AR
HB	MOL000785	palmatine	AR
HB	MOL000098	quercetin	AR
HB	MOL002894	berberrubine	AR
HB	MOL006422	thalifendine	AR
NX	MOL001454	berberine	AR
NX	MOL001458	coptisine	AR
NX	MOL000173	wogonin	AR
NX	MOL002714	baicalein	AR
NX	MOL002897	epiberberine	AR
NX	MOL003847	Inophyllum E	AR
NX	MOL000422	kaempferol	AR
NX	MOL000785	palmatine	AR
NX	MOL000098	quercetin	AR
CZ	MOL000173	wogonin	BAX
HB	MOL000358	beta-sitosterol	BAX
HB	MOL000098	quercetin	BAX
NX	MOL000173	wogonin	BAX
NX	MOL002714	baicalein	BAX
NX	MOL000358	beta-sitosterol	BAX
NX	MOL000422	kaempferol	BAX
NX	MOL000098	quercetin	BAX
CZ	MOL000173	wogonin	BCL2
HB	MOL000358	beta-sitosterol	BCL2
HB	MOL000098	quercetin	BCL2
NX	MOL000173	wogonin	BCL2
NX	MOL002714	baicalein	BCL2
NX	MOL000358	beta-sitosterol	BCL2
NX	MOL000422	kaempferol	BCL2
NX	MOL000098	quercetin	BCL2
HB	MOL000098	quercetin	BCL2L1
NX	MOL000098	quercetin	BCL2L1
HB	MOL000098	quercetin	BIRC5
NX	MOL000098	quercetin	BIRC5
HB	MOL000790	Isocorypalmine	CA2
CZ	MOL000173	wogonin	CALM2
HB	MOL001454	berberine	CALM2
HB	MOL002670	Cavidine	CALM2
HB	MOL000785	palmatine	CALM2
HB	MOL000787	Fumarine	CALM2
HB	MOL000790	Isocorypalmine	CALM2
HB	MOL001131	phellamurin_qt	CALM2
HB	MOL001455	(S)-Canadine	CALM2
HB	MOL002894	berberrubine	CALM2
HB	MOL006422	thalifendine	CALM2
NX	MOL001454	berberine	CALM2
NX	MOL000173	wogonin	CALM2
NX	MOL002714	baicalein	CALM2
NX	MOL000422	kaempferol	CALM2
NX	MOL000785	palmatine	CALM2
CZ	MOL000173	wogonin	CASP3
HB	MOL000358	beta-sitosterol	CASP3
HB	MOL000098	quercetin	CASP3
NX	MOL000173	wogonin	CASP3
NX	MOL002714	baicalein	CASP3
NX	MOL000358	beta-sitosterol	CASP3
NX	MOL000422	kaempferol	CASP3
NX	MOL000098	quercetin	CASP3
HB	MOL000358	beta-sitosterol	CASP8
HB	MOL000098	quercetin	CASP8
NX	MOL000358	beta-sitosterol	CASP8
NX	MOL000098	quercetin	CASP8
CZ	MOL000173	wogonin	CASP9
HB	MOL000358	beta-sitosterol	CASP9
HB	MOL000098	quercetin	CASP9
NX	MOL000173	wogonin	CASP9
NX	MOL000358	beta-sitosterol	CASP9
NX	MOL000098	quercetin	CASP9
HB	MOL000098	quercetin	CAV1
NX	MOL000098	quercetin	CAV1
CZ	MOL000173	wogonin	CCL2
HB	MOL000098	quercetin	CCL2
NX	MOL000173	wogonin	CCL2
NX	MOL000098	quercetin	CCL2
CZ	MOL000173	wogonin	CCND1
HB	MOL000098	quercetin	CCND1
NX	MOL000173	wogonin	CCND1
NX	MOL000098	quercetin	CCND1
HB	MOL000098	quercetin	CD40LG
NX	MOL000098	quercetin	CD40LG
HB	MOL000098	quercetin	CDK1
NX	MOL002714	baicalein	CDK1
NX	MOL000422	kaempferol	CDK1
NX	MOL000098	quercetin	CDK1
CZ	MOL000173	wogonin	CDK2
HB	MOL000785	palmatine	CDK2
NX	MOL000173	wogonin	CDK2
NX	MOL000785	palmatine	CDK2
CZ	MOL000173	wogonin	CDKN1A
HB	MOL000098	quercetin	CDKN1A
NX	MOL000173	wogonin	CDKN1A
NX	MOL000098	quercetin	CDKN1A
CZ	MOL000188	3β-acetoxyatractylone	CHRM3
HB	MOL002651	Dehydrotanshinone II A	CHRM3
HB	MOL000449	Stigmasterol	CHRM3
HB	MOL002670	Cavidine	CHRM3
HB	MOL000358	beta-sitosterol	CHRM3
HB	MOL000787	Fumarine	CHRM3
HB	MOL000790	Isocorypalmine	CHRM3
HB	MOL001455	(S)-Canadine	CHRM3
NX	MOL000358	beta-sitosterol	CHRM3
NX	MOL000449	Stigmasterol	CHRM3
HB	MOL000098	quercetin	CHUK
NX	MOL000098	quercetin	CHUK
HB	MOL000098	quercetin	COL1A1
NX	MOL000098	quercetin	COL1A1
HB	MOL000098	quercetin	COL3A1
NX	MOL000098	quercetin	COL3A1
HB	MOL000098	quercetin	CTSD
NX	MOL000098	quercetin	CTSD
HB	MOL000098	quercetin	CXCL10
NX	MOL000098	quercetin	CXCL10
HB	MOL000098	quercetin	CXCL11
NX	MOL000098	quercetin	CXCL11
HB	MOL000098	quercetin	CXCL2
NX	MOL000098	quercetin	CXCL2
CZ	MOL000173	wogonin	CXCL8
HB	MOL000098	quercetin	CXCL8
NX	MOL000173	wogonin	CXCL8
NX	MOL000098	quercetin	CXCL8
NX	MOL002714	baicalein	CYCS
HB	MOL000098	quercetin	CYP1A1
NX	MOL000422	kaempferol	CYP1A1
NX	MOL000098	quercetin	CYP1A1
CZ	MOL000173	wogonin	DPP4
CZ	MOL000188	3β-acetoxyatractylone	DPP4
HB	MOL002644	Phellopterin	DPP4
HB	MOL002651	Dehydrotanshinone II A	DPP4
HB	MOL000098	quercetin	DPP4
NX	MOL000173	wogonin	DPP4
NX	MOL002714	baicalein	DPP4
NX	MOL000422	kaempferol	DPP4
NX	MOL000098	quercetin	DPP4
HB	MOL000098	quercetin	EGF
NX	MOL000098	quercetin	EGF
HB	MOL000098	quercetin	EGFR
NX	MOL000098	quercetin	EGFR
HB	MOL000098	quercetin	ERBB2
NX	MOL000098	quercetin	ERBB2
CZ	MOL000173	wogonin	ESR1
HB	MOL001454	berberine	ESR1
HB	MOL001458	coptisine	ESR1
HB	MOL002651	Dehydrotanshinone II A	ESR1
HB	MOL002668	Worenine	ESR1
HB	MOL000785	palmatine	ESR1
HB	MOL001131	phellamurin_qt	ESR1
HB	MOL002894	berberrubine	ESR1
HB	MOL006422	thalifendine	ESR1
NX	MOL001454	berberine	ESR1
NX	MOL001458	coptisine	ESR1
NX	MOL000173	wogonin	ESR1
NX	MOL002897	epiberberine	ESR1
NX	MOL003847	Inophyllum E	ESR1
NX	MOL000785	palmatine	ESR1
HB	MOL000785	palmatine	ESR2
NX	MOL003847	Inophyllum E	ESR2
NX	MOL000785	palmatine	ESR2
HB	MOL000098	quercetin	F3
NX	MOL000098	quercetin	F3
HB	MOL002641	Phellavin_qt	F7
HB	MOL002670	Cavidine	F7
HB	MOL000785	palmatine	F7
HB	MOL000787	Fumarine	F7
HB	MOL000098	quercetin	F7
HB	MOL001131	phellamurin_qt	F7
HB	MOL001455	(S)-Canadine	F7
NX	MOL000422	kaempferol	F7
NX	MOL000785	palmatine	F7
NX	MOL000098	quercetin	F7
HB	MOL000098	quercetin	FOS
NX	MOL002714	baicalein	FOS
NX	MOL000098	quercetin	FOS
NX	MOL002714	baicalein	FOSL1
HB	MOL000098	quercetin	GJA1
NX	MOL000098	quercetin	GJA1
CZ	MOL000173	wogonin	GSK3B
NX	MOL000173	wogonin	GSK3B
NX	MOL003847	Inophyllum E	GSK3B
HB	MOL000098	quercetin	GSTM1
NX	MOL000422	kaempferol	GSTM1
NX	MOL000098	quercetin	GSTM1
HB	MOL000098	quercetin	GSTP1
NX	MOL000422	kaempferol	GSTP1
NX	MOL000098	quercetin	GSTP1
HB	MOL000098	quercetin	HAS2
NX	MOL000422	kaempferol	HAS2
NX	MOL000098	quercetin	HAS2
HB	MOL000098	quercetin	HIF1A
NX	MOL002714	baicalein	HIF1A
NX	MOL000098	quercetin	HIF1A
HB	MOL000098	quercetin	HMOX1
NX	MOL000422	kaempferol	HMOX1
NX	MOL000098	quercetin	HMOX1
HB	MOL000098	quercetin	HSPA5
NX	MOL000098	quercetin	HSPA5
HB	MOL002662	rutaecarpine	HTR3A
HB	MOL002670	Cavidine	HTR3A
HB	MOL000787	Fumarine	HTR3A
HB	MOL000790	Isocorypalmine	HTR3A
HB	MOL001455	(S)-Canadine	HTR3A
HB	MOL000098	quercetin	ICAM1
NX	MOL000422	kaempferol	ICAM1
NX	MOL000098	quercetin	ICAM1
HB	MOL000098	quercetin	IFNG
NX	MOL000098	quercetin	IFNG
HB	MOL000098	quercetin	IGF2
NX	MOL002714	baicalein	IGF2
NX	MOL000098	quercetin	IGF2
HB	MOL000098	quercetin	IGFBP3
NX	MOL000098	quercetin	IGFBP3
NX	MOL000422	kaempferol	IKBKB
HB	MOL000098	quercetin	IL10RA
NX	MOL000098	quercetin	IL10RA
HB	MOL000098	quercetin	IL1A
NX	MOL000098	quercetin	IL1A
HB	MOL000098	quercetin	IL1B
NX	MOL000098	quercetin	IL1B
HB	MOL000098	quercetin	IL2RB
NX	MOL000098	quercetin	IL2RB
HB	MOL002662	rutaecarpine	IL4
CZ	MOL000173	wogonin	IL6R
HB	MOL000098	quercetin	IL6R
NX	MOL000173	wogonin	IL6R
NX	MOL000098	quercetin	IL6R
CZ	MOL000173	wogonin	JUN
HB	MOL000358	beta-sitosterol	JUN
HB	MOL000098	quercetin	JUN
NX	MOL000173	wogonin	JUN
NX	MOL000358	beta-sitosterol	JUN
NX	MOL000422	kaempferol	JUN
NX	MOL000098	quercetin	JUN
CZ	MOL000173	wogonin	KDR
HB	MOL000787	Fumarine	KDR
NX	MOL000173	wogonin	KDR
HB	MOL000098	quercetin	MAPK1
NX	MOL000098	quercetin	MAPK1
CZ	MOL000173	wogonin	MAPK14
NX	MOL000173	wogonin	MAPK14
NX	MOL000422	kaempferol	MAPK8
CZ	MOL000173	wogonin	MCL1
NX	MOL000173	wogonin	MCL1
CZ	MOL000173	wogonin	MMP1
HB	MOL000098	quercetin	MMP1
NX	MOL000173	wogonin	MMP1
NX	MOL000422	kaempferol	MMP1
NX	MOL000098	quercetin	MMP1
HB	MOL002662	rutaecarpine	MMP2
HB	MOL000098	quercetin	MMP2
NX	MOL000098	quercetin	MMP2
HB	MOL000098	quercetin	MMP3
NX	MOL000098	quercetin	MMP3
HB	MOL002662	rutaecarpine	MMP9
HB	MOL000098	quercetin	MMP9
NX	MOL002714	baicalein	MMP9
NX	MOL000098	quercetin	MMP9
HB	MOL000098	quercetin	MPO
NX	MOL002714	baicalein	MPO
NX	MOL000098	quercetin	MPO
HB	MOL000098	quercetin	MYC
NX	MOL000098	quercetin	MYC
HB	MOL000098	quercetin	NFE2L2
NX	MOL000098	quercetin	NFE2L2
HB	MOL000098	quercetin	NFKBIA
NX	MOL000098	quercetin	NFKBIA
CZ	MOL000173	wogonin	NOS2
HB	MOL001454	berberine	NOS2
HB	MOL001458	coptisine	NOS2
HB	MOL002668	Worenine	NOS2
HB	MOL000785	palmatine	NOS2
HB	MOL002894	berberrubine	NOS2
HB	MOL006422	thalifendine	NOS2
NX	MOL001454	berberine	NOS2
NX	MOL001458	coptisine	NOS2
NX	MOL000173	wogonin	NOS2
NX	MOL002897	epiberberine	NOS2
NX	MOL000422	kaempferol	NOS2
NX	MOL000785	palmatine	NOS2
HB	MOL000098	quercetin	NOS3
NX	MOL000098	quercetin	NOS3
HB	MOL000098	quercetin	NR1I2
NX	MOL000422	kaempferol	NR1I2
NX	MOL000098	quercetin	NR1I2
HB	MOL000098	quercetin	NR1I3
NX	MOL000422	kaempferol	NR1I3
NX	MOL000098	quercetin	NR1I3
HB	MOL001131	phellamurin_qt	NR3C1
HB	MOL002651	Dehydrotanshinone II A	OPRD1
HB	MOL002670	Cavidine	OPRD1
HB	MOL000787	Fumarine	OPRD1
HB	MOL000790	Isocorypalmine	OPRD1
HB	MOL001455	(S)-Canadine	OPRD1
CZ	MOL000188	3β-acetoxyatractylone	OPRM1
HB	MOL002651	Dehydrotanshinone II A	OPRM1
HB	MOL002670	Cavidine	OPRM1
HB	MOL000358	beta-sitosterol	OPRM1
HB	MOL000787	Fumarine	OPRM1
HB	MOL000790	Isocorypalmine	OPRM1
HB	MOL001455	(S)-Canadine	OPRM1
NX	MOL000358	beta-sitosterol	OPRM1
HB	MOL000098	quercetin	PARP1
NX	MOL000098	quercetin	PARP1
HB	MOL000098	quercetin	PLAT
NX	MOL000098	quercetin	PLAT
HB	MOL000449	Stigmasterol	PLAU
HB	MOL000098	quercetin	PLAU
NX	MOL000449	Stigmasterol	PLAU
NX	MOL000098	quercetin	PLAU
HB	MOL000358	beta-sitosterol	PON1
HB	MOL000098	quercetin	PON1
NX	MOL000358	beta-sitosterol	PON1
NX	MOL000098	quercetin	PON1
HB	MOL000098	quercetin	POR
NX	MOL000098	quercetin	POR
HB	MOL000098	quercetin	PPARA
NX	MOL000098	quercetin	PPARA
CZ	MOL000173	wogonin	PPARG
HB	MOL002651	Dehydrotanshinone II A	PPARG
HB	MOL000098	quercetin	PPARG
NX	MOL000173	wogonin	PPARG
NX	MOL000422	kaempferol	PPARG
NX	MOL000098	quercetin	PPARG
NX	MOL000422	kaempferol	PPP3CA
HB	MOL000358	beta-sitosterol	PRKCA
HB	MOL000098	quercetin	PRKCA
NX	MOL000358	beta-sitosterol	PRKCA
NX	MOL000098	quercetin	PRKCA
CZ	MOL000173	wogonin	PTGS1
HB	MOL001454	berberine	PTGS1
HB	MOL001458	coptisine	PTGS1
HB	MOL002662	rutaecarpine	PTGS1
HB	MOL002666	Chelerythrine	PTGS1
HB	MOL000449	Stigmasterol	PTGS1
HB	MOL002670	Cavidine	PTGS1
HB	MOL000358	beta-sitosterol	PTGS1
HB	MOL000785	palmatine	PTGS1
HB	MOL000787	Fumarine	PTGS1
HB	MOL000790	Isocorypalmine	PTGS1
HB	MOL000098	quercetin	PTGS1
HB	MOL001455	(S)-Canadine	PTGS1
HB	MOL002894	berberrubine	PTGS1
HB	MOL006422	thalifendine	PTGS1
NX	MOL001454	berberine	PTGS1
NX	MOL001458	coptisine	PTGS1
NX	MOL000173	wogonin	PTGS1
NX	MOL002714	baicalein	PTGS1
NX	MOL000358	beta-sitosterol	PTGS1
NX	MOL003847	Inophyllum E	PTGS1
NX	MOL000422	kaempferol	PTGS1
NX	MOL000449	Stigmasterol	PTGS1
NX	MOL000785	palmatine	PTGS1
NX	MOL000098	quercetin	PTGS1
CZ	MOL000173	wogonin	PTGS2
CZ	MOL000188	3β-acetoxyatractylone	PTGS2
HB	MOL001454	berberine	PTGS2
HB	MOL001458	coptisine	PTGS2
HB	MOL002641	Phellavin_qt	PTGS2
HB	MOL002644	Phellopterin	PTGS2
HB	MOL002651	Dehydrotanshinone II A	PTGS2
HB	MOL002662	rutaecarpine	PTGS2
HB	MOL002666	Chelerythrine	PTGS2
HB	MOL000449	Stigmasterol	PTGS2
HB	MOL002668	Worenine	PTGS2
HB	MOL002670	Cavidine	PTGS2
HB	MOL000358	beta-sitosterol	PTGS2
HB	MOL000785	palmatine	PTGS2
HB	MOL000787	Fumarine	PTGS2
HB	MOL000790	Isocorypalmine	PTGS2
HB	MOL000098	quercetin	PTGS2
HB	MOL001131	phellamurin_qt	PTGS2
HB	MOL001455	(S)-Canadine	PTGS2
HB	MOL002894	berberrubine	PTGS2
HB	MOL006422	thalifendine	PTGS2
NX	MOL001454	berberine	PTGS2
NX	MOL001458	coptisine	PTGS2
NX	MOL000173	wogonin	PTGS2
NX	MOL002714	baicalein	PTGS2
NX	MOL002897	epiberberine	PTGS2
NX	MOL000358	beta-sitosterol	PTGS2
NX	MOL003847	Inophyllum E	PTGS2
NX	MOL000422	kaempferol	PTGS2
NX	MOL000449	Stigmasterol	PTGS2
NX	MOL000785	palmatine	PTGS2
NX	MOL000098	quercetin	PTGS2
CZ	MOL000173	wogonin	RELA
HB	MOL000098	quercetin	RELA
NX	MOL000173	wogonin	RELA
NX	MOL002714	baicalein	RELA
NX	MOL000422	kaempferol	RELA
NX	MOL000098	quercetin	RELA
HB	MOL000098	quercetin	RUNX2
NX	MOL000098	quercetin	RUNX2
HB	MOL000098	quercetin	SELE
NX	MOL000422	kaempferol	SELE
NX	MOL000098	quercetin	SELE
HB	MOL000098	quercetin	SERPINE1
NX	MOL000098	quercetin	SERPINE1
CZ	MOL000188	3β-acetoxyatractylone	SLC6A4
HB	MOL002670	Cavidine	SLC6A4
HB	MOL000358	beta-sitosterol	SLC6A4
HB	MOL000787	Fumarine	SLC6A4
HB	MOL000790	Isocorypalmine	SLC6A4
HB	MOL001455	(S)-Canadine	SLC6A4
NX	MOL000358	beta-sitosterol	SLC6A4
NX	MOL000422	kaempferol	SLPI
HB	MOL000098	quercetin	SOD1
NX	MOL000098	quercetin	SOD1
HB	MOL000098	quercetin	SPP1
NX	MOL000098	quercetin	SPP1
HB	MOL000098	quercetin	STAT1
NX	MOL000422	kaempferol	STAT1
NX	MOL000098	quercetin	STAT1
HB	MOL000098	quercetin	THBD
NX	MOL000098	quercetin	THBD
CZ	MOL000173	wogonin	TNF
HB	MOL002662	rutaecarpine	TNF
HB	MOL000098	quercetin	TNF
NX	MOL000173	wogonin	TNF
NX	MOL000422	kaempferol	TNF
NX	MOL000098	quercetin	TNF
CZ	MOL000173	wogonin	TP53
HB	MOL000098	quercetin	TP53
NX	MOL000173	wogonin	TP53
NX	MOL002714	baicalein	TP53
NX	MOL000098	quercetin	TP53
HB	MOL000098	quercetin	VCAM1
NX	MOL000422	kaempferol	VCAM1
NX	MOL000098	quercetin	VCAM1
HB	MOL000098	quercetin	VEGFA
NX	MOL002714	baicalein	VEGFA
NX	MOL000098	quercetin	VEGFA
