# Supplementary material for: Elucidation of Potential Targets of San-Miao-San in the Treatment of Osteoarthritis Based on Network Pharmacology and Molecular Docking Analysis
Source: Evid Based Complement Alternat Med. 2022 Jan 18;2022:7663212. doi: 10.1155/2022/7663212 (PMC8789436; doi:10.1155/2022/7663212)
Supplement: Supplementary Materials — The data used to support the findings of this study are available in Supplementary Tables S1–S13. [file 7663212.f1.zip › 7663212.f1/Supplementary Table S5 (1).txt]

The 9 key targets from 16 active compounds in SMS
CM	MOL ID	MOL Name	Target
CZ	MOL000173	wogonin	ESR1
HB	MOL001454	berberine	ESR1
HB	MOL001458	coptisine	ESR1
HB	MOL002651	Dehydrotanshinone II A	ESR1
HB	MOL002668	Worenine	ESR1
HB	MOL000785	palmatine	ESR1
HB	MOL001131	phellamurin_qt	ESR1
HB	MOL002894	berberrubine	ESR1
HB	MOL006422	thalifendine	ESR1
NX	MOL001454	berberine	ESR1
NX	MOL001458	coptisine	ESR1
NX	MOL000173	wogonin	ESR1
NX	MOL002897	epiberberine	ESR1
NX	MOL003847	Inophyllum E	ESR1
NX	MOL000785	palmatine	ESR1
HB	MOL000098	quercetin	FOS
NX	MOL002714	baicalein	FOS
NX	MOL000098	quercetin	FOS
CZ	MOL000173	wogonin	JUN
HB	MOL000358	beta-sitosterol	JUN
HB	MOL000098	quercetin	JUN
NX	MOL000173	wogonin	JUN
NX	MOL000358	beta-sitosterol	JUN
NX	MOL000422	kaempferol	JUN
NX	MOL000098	quercetin	JUN
HB	MOL000098	quercetin	MAPK1
NX	MOL000098	quercetin	MAPK1
CZ	MOL000173	wogonin	MAPK14
NX	MOL000173	wogonin	MAPK14
HB	MOL000098	quercetin	MYC
NX	MOL000098	quercetin	MYC
CZ	MOL000173	wogonin	RELA
HB	MOL000098	quercetin	RELA
NX	MOL000173	wogonin	RELA
NX	MOL002714	baicalein	RELA
NX	MOL000422	kaempferol	RELA
NX	MOL000098	quercetin	RELA
CZ	MOL000173	wogonin	TNF
HB	MOL002662	rutaecarpine	TNF
HB	MOL000098	quercetin	TNF
NX	MOL000173	wogonin	TNF
NX	MOL000422	kaempferol	TNF
NX	MOL000098	quercetin	TNF
CZ	MOL000173	wogonin	TP53
HB	MOL000098	quercetin	TP53
NX	MOL000173	wogonin	TP53
NX	MOL002714	baicalein	TP53
NX	MOL000098	quercetin	TP53
