# Supplementary material for: Elucidation of Potential Targets of San-Miao-San in the Treatment of Osteoarthritis Based on Network Pharmacology and Molecular Docking Analysis
Source: Evid Based Complement Alternat Med. 2022 Jan 18;2022:7663212. doi: 10.1155/2022/7663212 (PMC8789436; doi:10.1155/2022/7663212)
Supplement: Supplementary Materials — The data used to support the findings of this study are available in Supplementary Tables S1–S13. [file 7663212.f1.zip › 7663212.f1/Supplementary Table S7 (1).txt]

The GO enrichment analysis of 27 key targets
ONTOLOGY	ID	Description	GeneRatio	BgRatio	pvalue	p.adjust	qvalue	geneID	Count
BP	GO:0032496	response to lipopolysaccharide	15/27	330/18670	5.37E-20	1.25E-16	3.58E-17	NOS2/MAPK14/RELA/AKT1/TNF/JUN/CASP3/CCL2/CXCL8/CASP8/FOS/MAPK1/NFKBIA/IL1B/MAPK8	15
BP	GO:0002237	response to molecule of bacterial origin	15/27	343/18670	9.62E-20	1.25E-16	3.58E-17	NOS2/MAPK14/RELA/AKT1/TNF/JUN/CASP3/CCL2/CXCL8/CASP8/FOS/MAPK1/NFKBIA/IL1B/MAPK8	15
BP	GO:0071216	cellular response to biotic stimulus	12/27	236/18670	1.85E-16	1.60E-13	4.59E-14	NOS2/MAPK14/RELA/AKT1/TNF/TP53/CCL2/CXCL8/MAPK1/NFKBIA/IL1B/MAPK8	12
BP	GO:0071222	cellular response to lipopolysaccharide	11/27	205/18670	2.39E-15	1.55E-12	4.44E-13	NOS2/MAPK14/RELA/AKT1/TNF/CCL2/CXCL8/MAPK1/NFKBIA/IL1B/MAPK8	11
BP	GO:0071219	cellular response to molecule of bacterial origin	11/27	212/18670	3.47E-15	1.80E-12	5.16E-13	NOS2/MAPK14/RELA/AKT1/TNF/CCL2/CXCL8/MAPK1/NFKBIA/IL1B/MAPK8	11
BP	GO:1901214	regulation of neuron death	12/27	313/18670	5.55E-15	2.40E-12	6.88E-13	AKT1/BCL2/TNF/JUN/CASP3/TP53/CCL2/CASP8/BCL2L1/FOS/IFNG/PPARA	12
BP	GO:1903829	positive regulation of cellular protein localization	12/27	324/18670	8.39E-15	3.10E-12	8.92E-13	MAPK14/AKT1/BCL2/TNF/TP53/CASP8/EGFR/MAPK1/ERBB2/IL1B/IFNG/MAPK8	12
BP	GO:0009314	response to radiation	13/27	448/18670	1.09E-14	3.52E-12	1.01E-12	MAPK14/RELA/AKT1/CCND1/BCL2/JUN/CASP3/TP53/EGFR/BCL2L1/FOS/MYC/MAPK8	13
BP	GO:0070997	neuron death	12/27	348/18670	1.97E-14	5.67E-12	1.63E-12	AKT1/BCL2/TNF/JUN/CASP3/TP53/CCL2/CASP8/BCL2L1/FOS/IFNG/PPARA	12
BP	GO:1905475	regulation of protein localization to membrane	10/27	187/18670	5.81E-14	1.50E-11	4.32E-12	AKT1/BCL2/TNF/TP53/CASP8/EGFR/BCL2L1/ERBB2/IFNG/MAPK8	10
BP	GO:1905477	positive regulation of protein localization to membrane	9/27	122/18670	6.83E-14	1.61E-11	4.62E-12	AKT1/BCL2/TNF/TP53/CASP8/EGFR/ERBB2/IFNG/MAPK8	9
BP	GO:0022407	regulation of cell-cell adhesion	12/27	402/18670	1.10E-13	2.37E-11	6.80E-12	MAPK14/RELA/AKT1/TNF/CASP3/CCL2/IL4/VEGFA/ERBB2/IL1B/IFNG/PPARA	12
BP	GO:0009612	response to mechanical stimulus	10/27	210/18670	1.87E-13	3.72E-11	1.07E-11	MAPK14/RELA/AKT1/JUN/CASP8/EGFR/FOS/NFKBIA/IL1B/MAPK8	10
BP	GO:0051090	regulation of DNA-binding transcription factor activity	12/27	432/18670	2.57E-13	4.45E-11	1.28E-11	ESR1/MAPK14/RELA/AKT1/TNF/JUN/VEGFA/FOS/MAPK1/NFKBIA/IL1B/MAPK8	12
BP	GO:0009411	response to UV	9/27	141/18670	2.58E-13	4.45E-11	1.28E-11	RELA/AKT1/CCND1/BCL2/CASP3/TP53/EGFR/MYC/MAPK8	9
BP	GO:0000302	response to reactive oxygen species	10/27	232/18670	5.07E-13	8.21E-11	2.36E-11	RELA/AKT1/BCL2/TNF/JUN/CASP3/EGFR/FOS/MAPK1/MAPK8	10
BP	GO:0062197	cellular response to chemical stress	11/27	350/18670	8.57E-13	1.31E-10	3.75E-11	RELA/AKT1/BCL2/TNF/JUN/CASP3/TP53/EGFR/FOS/MAPK1/MAPK8	11
BP	GO:0031663	lipopolysaccharide-mediated signaling pathway	7/27	58/18670	1.62E-12	2.34E-10	6.72E-11	MAPK14/AKT1/TNF/CCL2/MAPK1/NFKBIA/IL1B	7
BP	GO:0090316	positive regulation of intracellular protein transport	9/27	176/18670	1.94E-12	2.64E-10	7.59E-11	MAPK14/BCL2/TP53/CASP8/MAPK1/ERBB2/IL1B/IFNG/MAPK8	9
BP	GO:0030099	myeloid cell differentiation	11/27	416/18670	5.58E-12	7.23E-10	2.08E-10	MAPK14/TNF/JUN/CASP3/IL4/CASP8/VEGFA/FOS/NFKBIA/MYC/IFNG	11
BP	GO:0034599	cellular response to oxidative stress	10/27	302/18670	6.99E-12	8.41E-10	2.42E-10	RELA/AKT1/BCL2/TNF/JUN/TP53/EGFR/FOS/MAPK1/MAPK8	10
BP	GO:0002573	myeloid leukocyte differentiation	9/27	204/18670	7.35E-12	8.41E-10	2.42E-10	MAPK14/TNF/JUN/IL4/CASP8/VEGFA/FOS/MYC/IFNG	9
BP	GO:1903037	regulation of leukocyte cell-cell adhesion	10/27	304/18670	7.47E-12	8.41E-10	2.42E-10	RELA/AKT1/TNF/CASP3/CCL2/IL4/ERBB2/IL1B/IFNG/PPARA	10
BP	GO:0048608	reproductive structure development	11/27	431/18670	8.18E-12	8.45E-10	2.43E-10	ESR1/MAPK14/AKT1/CCND1/BCL2/CASP3/CASP8/EGFR/VEGFA/BCL2L1/MAPK1	11
BP	GO:0009895	negative regulation of catabolic process	10/27	308/18670	8.50E-12	8.45E-10	2.43E-10	NOS2/MAPK14/RELA/AKT1/BCL2/TNF/TP53/EGFR/IL1B/PPARA	10
BP	GO:0050673	epithelial cell proliferation	11/27	434/18670	8.81E-12	8.45E-10	2.43E-10	ESR1/AKT1/CCND1/TNF/JUN/CCL2/EGFR/VEGFA/MAPK1/ERBB2/MYC	11
BP	GO:0061458	reproductive system development	11/27	434/18670	8.81E-12	8.45E-10	2.43E-10	ESR1/MAPK14/AKT1/CCND1/BCL2/CASP3/CASP8/EGFR/VEGFA/BCL2L1/MAPK1	11
BP	GO:0034612	response to tumor necrosis factor	10/27	312/18670	9.65E-12	8.88E-10	2.55E-10	MAPK14/RELA/AKT1/TNF/CASP3/CCL2/CXCL8/CASP8/MAPK1/NFKBIA	10
BP	GO:0051222	positive regulation of protein transport	11/27	440/18670	1.02E-11	8.88E-10	2.55E-10	MAPK14/BCL2/TNF/TP53/CASP8/EGFR/MAPK1/ERBB2/IL1B/IFNG/MAPK8	11
BP	GO:0009416	response to light stimulus	10/27	314/18670	1.03E-11	8.88E-10	2.55E-10	RELA/AKT1/CCND1/BCL2/CASP3/TP53/EGFR/FOS/MYC/MAPK8	10
BP	GO:0071276	cellular response to cadmium ion	6/27	37/18670	1.14E-11	9.50E-10	2.73E-10	AKT1/JUN/EGFR/FOS/MAPK1/MAPK8	6
BP	GO:0006979	response to oxidative stress	11/27	451/18670	1.33E-11	1.08E-09	3.10E-10	RELA/AKT1/BCL2/TNF/JUN/CASP3/TP53/EGFR/FOS/MAPK1/MAPK8	11
BP	GO:1904951	positive regulation of establishment of protein localization	11/27	456/18670	1.50E-11	1.18E-09	3.38E-10	MAPK14/BCL2/TNF/TP53/CASP8/EGFR/MAPK1/ERBB2/IL1B/IFNG/MAPK8	11
BP	GO:0097191	extrinsic apoptotic signaling pathway	9/27	224/18670	1.70E-11	1.25E-09	3.58E-10	RELA/AKT1/BCL2/TNF/CASP3/CASP8/BCL2L1/IL1B/IFNG	9
BP	GO:0071214	cellular response to abiotic stimulus	10/27	331/18670	1.73E-11	1.25E-09	3.58E-10	MAPK14/AKT1/CASP3/TP53/CASP8/EGFR/BCL2L1/MYC/IL1B/MAPK8	10
BP	GO:0104004	cellular response to environmental stimulus	10/27	331/18670	1.73E-11	1.25E-09	3.58E-10	MAPK14/AKT1/CASP3/TP53/CASP8/EGFR/BCL2L1/MYC/IL1B/MAPK8	10
BP	GO:0071902	positive regulation of protein serine/threonine kinase activity	10/27	334/18670	1.89E-11	1.32E-09	3.80E-10	MAPK14/AKT1/CCND1/TNF/EGFR/VEGFA/MAPK1/ERBB2/IL1B/IFNG	10
BP	GO:0007159	leukocyte cell-cell adhesion	10/27	337/18670	2.07E-11	1.38E-09	3.96E-10	RELA/AKT1/TNF/CASP3/CCL2/IL4/ERBB2/IL1B/IFNG/PPARA	10
BP	GO:0032388	positive regulation of intracellular transport	9/27	229/18670	2.08E-11	1.38E-09	3.96E-10	MAPK14/BCL2/TP53/CASP8/MAPK1/ERBB2/IL1B/IFNG/MAPK8	9
BP	GO:0071496	cellular response to external stimulus	10/27	339/18670	2.19E-11	1.42E-09	4.07E-10	AKT1/BCL2/JUN/TP53/CASP8/EGFR/FOS/MAPK1/IL1B/MAPK8	10
BP	GO:0035994	response to muscle stretch	5/27	18/18670	3.61E-11	2.28E-09	6.56E-10	MAPK14/RELA/JUN/FOS/NFKBIA	5
BP	GO:0031667	response to nutrient levels	11/27	499/18670	3.95E-11	2.44E-09	6.99E-10	RELA/AKT1/CCND1/BCL2/JUN/TP53/EGFR/MAPK1/IL1B/PPARA/MAPK8	11
BP	GO:0010038	response to metal ion	10/27	362/18670	4.18E-11	2.52E-09	7.23E-10	AKT1/CCND1/BCL2/JUN/CASP3/CASP8/EGFR/FOS/MAPK1/MAPK8	10
BP	GO:0033157	regulation of intracellular protein transport	9/27	250/18670	4.55E-11	2.68E-09	7.70E-10	MAPK14/BCL2/TP53/CASP8/MAPK1/ERBB2/IL1B/IFNG/MAPK8	9
BP	GO:0045637	regulation of myeloid cell differentiation	9/27	251/18670	4.72E-11	2.72E-09	7.80E-10	MAPK14/TNF/JUN/IL4/CASP8/FOS/NFKBIA/MYC/IFNG	9
BP	GO:1901216	positive regulation of neuron death	7/27	94/18670	5.35E-11	3.01E-09	8.65E-10	TNF/JUN/CASP3/TP53/CASP8/FOS/IFNG	7
BP	GO:0050727	regulation of inflammatory response	10/27	374/18670	5.75E-11	3.17E-09	9.11E-10	NOS2/ESR1/MAPK14/RELA/TNF/IL4/EGFR/NFKBIA/IL1B/PPARA	10
BP	GO:0035094	response to nicotine	6/27	49/18670	6.76E-11	3.65E-09	1.05E-09	RELA/BCL2/TNF/CASP3/MAPK1/PPARA	6
BP	GO:0034614	cellular response to reactive oxygen species	8/27	168/18670	6.98E-11	3.69E-09	1.06E-09	RELA/AKT1/TNF/JUN/EGFR/FOS/MAPK1/MAPK8	8
BP	GO:2000379	positive regulation of reactive oxygen species metabolic process	7/27	102/18670	9.57E-11	4.96E-09	1.42E-09	MAPK14/AKT1/TNF/TP53/EGFR/IL1B/IFNG	7
BP	GO:2001237	negative regulation of extrinsic apoptotic signaling pathway	7/27	104/18670	1.10E-10	5.58E-09	1.60E-09	RELA/AKT1/BCL2/TNF/CASP8/BCL2L1/IL1B	7
BP	GO:0072593	reactive oxygen species metabolic process	9/27	284/18670	1.42E-10	7.06E-09	2.03E-09	NOS2/MAPK14/AKT1/BCL2/TNF/TP53/EGFR/IL1B/IFNG	9
BP	GO:0051403	stress-activated MAPK cascade	9/27	286/18670	1.51E-10	7.37E-09	2.12E-09	MAPK14/AKT1/TNF/EGFR/VEGFA/MAPK1/MYC/IL1B/MAPK8	9
BP	GO:0042063	gliogenesis	9/27	290/18670	1.71E-10	8.19E-09	2.35E-09	RELA/AKT1/TNF/CCL2/EGFR/MAPK1/ERBB2/IL1B/IFNG	9
BP	GO:0071356	cellular response to tumor necrosis factor	9/27	291/18670	1.76E-10	8.29E-09	2.38E-09	MAPK14/RELA/AKT1/TNF/CCL2/CXCL8/CASP8/MAPK1/NFKBIA	9
BP	GO:0018105	peptidyl-serine phosphorylation	9/27	299/18670	2.24E-10	1.03E-08	2.97E-09	MAPK14/AKT1/BCL2/TNF/EGFR/VEGFA/MAPK1/IFNG/MAPK8	9
BP	GO:2000377	regulation of reactive oxygen species metabolic process	8/27	195/18670	2.30E-10	1.04E-08	3.00E-09	MAPK14/AKT1/BCL2/TNF/TP53/EGFR/IL1B/IFNG	8
BP	GO:0048732	gland development	10/27	434/18670	2.46E-10	1.10E-08	3.16E-09	ESR1/RELA/AKT1/CCND1/BCL2/TNF/JUN/EGFR/VEGFA/MAPK1	10
BP	GO:0002761	regulation of myeloid leukocyte differentiation	7/27	117/18670	2.53E-10	1.11E-08	3.20E-09	TNF/JUN/IL4/CASP8/FOS/MYC/IFNG	7
BP	GO:0046686	response to cadmium ion	6/27	63/18670	3.24E-10	1.40E-08	4.02E-09	AKT1/JUN/EGFR/FOS/MAPK1/MAPK8	6
BP	GO:0031098	stress-activated protein kinase signaling cascade	9/27	315/18670	3.55E-10	1.51E-08	4.33E-09	MAPK14/AKT1/TNF/EGFR/VEGFA/MAPK1/MYC/IL1B/MAPK8	9
BP	GO:0008637	apoptotic mitochondrial changes	7/27	124/18670	3.82E-10	1.60E-08	4.59E-09	AKT1/BCL2/JUN/TP53/CASP8/BCL2L1/MAPK8	7
BP	GO:0018209	peptidyl-serine modification	9/27	322/18670	4.31E-10	1.77E-08	5.09E-09	MAPK14/AKT1/BCL2/TNF/EGFR/VEGFA/MAPK1/IFNG/MAPK8	9
BP	GO:0042110	T cell activation	10/27	464/18670	4.72E-10	1.91E-08	5.48E-09	AKT1/BCL2/CASP3/TP53/CCL2/IL4/CASP8/ERBB2/IL1B/IFNG	10
BP	GO:0010001	glial cell differentiation	8/27	218/18670	5.57E-10	2.22E-08	6.38E-09	RELA/AKT1/TNF/EGFR/MAPK1/ERBB2/IL1B/IFNG	8
BP	GO:1903706	regulation of hemopoiesis	10/27	475/18670	5.92E-10	2.32E-08	6.67E-09	MAPK14/TNF/JUN/IL4/CASP8/FOS/NFKBIA/ERBB2/MYC/IFNG	10
BP	GO:0038034	signal transduction in absence of ligand	6/27	72/18670	7.38E-10	2.81E-08	8.08E-09	AKT1/BCL2/TNF/CASP3/BCL2L1/IL1B	6
BP	GO:0097192	extrinsic apoptotic signaling pathway in absence of ligand	6/27	72/18670	7.38E-10	2.81E-08	8.08E-09	AKT1/BCL2/TNF/CASP3/BCL2L1/IL1B	6
BP	GO:0062013	positive regulation of small molecule metabolic process	7/27	141/18670	9.44E-10	3.51E-08	1.01E-08	NOS2/AKT1/TNF/IL4/IL1B/IFNG/PPARA	7
BP	GO:0150076	neuroinflammatory response	6/27	75/18670	9.49E-10	3.51E-08	1.01E-08	TNF/JUN/IL4/EGFR/IL1B/IFNG	6
BP	GO:0010212	response to ionizing radiation	7/27	147/18670	1.26E-09	4.62E-08	1.33E-08	MAPK14/CCND1/BCL2/CASP3/TP53/BCL2L1/MYC	7
BP	GO:0032386	regulation of intracellular transport	9/27	370/18670	1.46E-09	5.27E-08	1.51E-08	MAPK14/BCL2/TP53/CASP8/MAPK1/ERBB2/IL1B/IFNG/MAPK8	9
BP	GO:1901099	negative regulation of signal transduction in absence of ligand	5/27	36/18670	1.56E-09	5.47E-08	1.57E-08	AKT1/BCL2/TNF/BCL2L1/IL1B	5
BP	GO:2001240	negative regulation of extrinsic apoptotic signaling pathway in absence of ligand	5/27	36/18670	1.56E-09	5.47E-08	1.57E-08	AKT1/BCL2/TNF/BCL2L1/IL1B	5
BP	GO:0050678	regulation of epithelial cell proliferation	9/27	378/18670	1.77E-09	6.10E-08	1.75E-08	AKT1/CCND1/TNF/JUN/CCL2/EGFR/VEGFA/ERBB2/MYC	9
BP	GO:2001236	regulation of extrinsic apoptotic signaling pathway	7/27	155/18670	1.83E-09	6.25E-08	1.79E-08	RELA/AKT1/BCL2/TNF/CASP8/BCL2L1/IL1B	7
BP	GO:0048545	response to steroid hormone	9/27	383/18670	1.98E-09	6.67E-08	1.91E-08	ESR1/RELA/CCND1/BCL2/TNF/CASP3/EGFR/FOS/PPARA	9
BP	GO:1902893	regulation of pri-miRNA transcription by RNA polymerase II	5/27	41/18670	3.09E-09	1.00E-07	2.88E-08	RELA/JUN/TP53/FOS/PPARA	5
BP	GO:0045639	positive regulation of myeloid cell differentiation	6/27	91/18670	3.09E-09	1.00E-07	2.88E-08	MAPK14/TNF/JUN/CASP8/FOS/IFNG	6
BP	GO:0045785	positive regulation of cell adhesion	9/27	403/18670	3.09E-09	1.00E-07	2.88E-08	RELA/AKT1/TNF/CCL2/IL4/VEGFA/ERBB2/IL1B/IFNG	9
BP	GO:1902105	regulation of leukocyte differentiation	8/27	272/18670	3.20E-09	1.02E-07	2.94E-08	TNF/JUN/IL4/CASP8/FOS/ERBB2/MYC/IFNG	8
BP	GO:2001233	regulation of apoptotic signaling pathway	9/27	406/18670	3.30E-09	1.04E-07	2.99E-08	RELA/AKT1/BCL2/TNF/TP53/CASP8/BCL2L1/IL1B/MAPK8	9
BP	GO:0048511	rhythmic process	8/27	295/18670	6.05E-09	1.89E-07	5.42E-08	NOS2/ESR1/JUN/CASP3/TP53/EGFR/PPARA/MAPK8	8
BP	GO:1903708	positive regulation of hemopoiesis	7/27	185/18670	6.29E-09	1.89E-07	5.44E-08	MAPK14/TNF/JUN/IL4/CASP8/FOS/IFNG	7
BP	GO:0061614	pri-miRNA transcription by RNA polymerase II	5/27	47/18670	6.29E-09	1.89E-07	5.44E-08	RELA/JUN/TP53/FOS/PPARA	5
BP	GO:2001239	regulation of extrinsic apoptotic signaling pathway in absence of ligand	5/27	47/18670	6.29E-09	1.89E-07	5.44E-08	AKT1/BCL2/TNF/BCL2L1/IL1B	5
BP	GO:0033138	positive regulation of peptidyl-serine phosphorylation	6/27	105/18670	7.37E-09	2.19E-07	6.30E-08	AKT1/BCL2/TNF/EGFR/VEGFA/IFNG	6
BP	GO:0070371	ERK1 and ERK2 cascade	8/27	317/18670	1.06E-08	3.12E-07	8.97E-08	TNF/JUN/CCL2/EGFR/MAPK1/ERBB2/MYC/IL1B	8
BP	GO:0007568	aging	8/27	321/18670	1.17E-08	3.40E-07	9.78E-08	MAPK14/RELA/AKT1/BCL2/JUN/TP53/FOS/MAPK1	8
BP	GO:0002763	positive regulation of myeloid leukocyte differentiation	5/27	54/18670	1.29E-08	3.71E-07	1.06E-07	TNF/JUN/CASP8/FOS/IFNG	5
BP	GO:0050679	positive regulation of epithelial cell proliferation	7/27	206/18670	1.32E-08	3.77E-07	1.08E-07	AKT1/CCND1/JUN/EGFR/VEGFA/ERBB2/MYC	7
BP	GO:0046677	response to antibiotic	8/27	327/18670	1.35E-08	3.80E-07	1.09E-07	RELA/CCND1/BCL2/JUN/CASP3/TP53/CASP8/BCL2L1	8
BP	GO:0043523	regulation of neuron apoptotic process	7/27	210/18670	1.51E-08	4.21E-07	1.21E-07	BCL2/TNF/JUN/CASP3/TP53/CCL2/BCL2L1	7
BP	GO:0032147	activation of protein kinase activity	8/27	333/18670	1.56E-08	4.29E-07	1.23E-07	MAPK14/AKT1/TNF/IL4/EGFR/VEGFA/MAPK1/IL1B	8
BP	GO:0061900	glial cell activation	5/27	58/18670	1.86E-08	5.07E-07	1.46E-07	TNF/JUN/EGFR/IL1B/IFNG	5
BP	GO:1903039	positive regulation of leukocyte cell-cell adhesion	7/27	218/18670	1.96E-08	5.28E-07	1.52E-07	RELA/AKT1/TNF/CCL2/IL4/IL1B/IFNG	7
BP	GO:0001836	release of cytochrome c from mitochondria	5/27	59/18670	2.03E-08	5.42E-07	1.56E-07	AKT1/BCL2/JUN/TP53/BCL2L1	5
BP	GO:0046824	positive regulation of nucleocytoplasmic transport	5/27	62/18670	2.61E-08	6.84E-07	1.97E-07	MAPK14/TP53/MAPK1/IL1B/IFNG	5
BP	GO:0051205	protein insertion into membrane	5/27	62/18670	2.61E-08	6.84E-07	1.97E-07	BCL2/TP53/CASP8/EGFR/MAPK8	5
BP	GO:0001666	response to hypoxia	8/27	359/18670	2.79E-08	7.23E-07	2.08E-07	NOS2/AKT1/BCL2/CASP3/TP53/VEGFA/MYC/PPARA	8
BP	GO:2001234	negative regulation of apoptotic signaling pathway	7/27	230/18670	2.83E-08	7.26E-07	2.09E-07	RELA/AKT1/BCL2/TNF/CASP8/BCL2L1/IL1B	7
BP	GO:0032768	regulation of monooxygenase activity	5/27	65/18670	3.33E-08	8.45E-07	2.43E-07	AKT1/TNF/EGFR/IL1B/IFNG	5
BP	GO:0032872	regulation of stress-activated MAPK cascade	7/27	237/18670	3.48E-08	8.75E-07	2.51E-07	AKT1/TNF/EGFR/VEGFA/MAPK1/MYC/IL1B	7
BP	GO:0036293	response to decreased oxygen levels	8/27	370/18670	3.52E-08	8.78E-07	2.52E-07	NOS2/AKT1/BCL2/CASP3/TP53/VEGFA/MYC/PPARA	8
BP	GO:0033002	muscle cell proliferation	7/27	239/18670	3.68E-08	8.92E-07	2.56E-07	MAPK14/AKT1/TNF/JUN/EGFR/MAPK1/IFNG	7
BP	GO:0051402	neuron apoptotic process	7/27	239/18670	3.68E-08	8.92E-07	2.56E-07	BCL2/TNF/JUN/CASP3/TP53/CCL2/BCL2L1	7
BP	GO:0070302	regulation of stress-activated protein kinase signaling cascade	7/27	239/18670	3.68E-08	8.92E-07	2.56E-07	AKT1/TNF/EGFR/VEGFA/MAPK1/MYC/IL1B	7
BP	GO:0033135	regulation of peptidyl-serine phosphorylation	6/27	139/18670	3.98E-08	9.54E-07	2.74E-07	AKT1/BCL2/TNF/EGFR/VEGFA/IFNG	6
BP	GO:0006606	protein import into nucleus	6/27	143/18670	4.71E-08	1.12E-06	3.22E-07	MAPK14/AKT1/TP53/MAPK1/NFKBIA/IFNG	6
BP	GO:1902107	positive regulation of leukocyte differentiation	6/27	144/18670	4.91E-08	1.16E-06	3.32E-07	TNF/JUN/IL4/CASP8/FOS/IFNG	6
BP	GO:1900739	regulation of protein insertion into mitochondrial membrane involved in apoptotic signaling pathway	4/27	26/18670	5.07E-08	1.17E-06	3.37E-07	BCL2/TP53/CASP8/MAPK8	4
BP	GO:1900740	positive regulation of protein insertion into mitochondrial membrane involved in apoptotic signaling pathway	4/27	26/18670	5.07E-08	1.17E-06	3.37E-07	BCL2/TP53/CASP8/MAPK8	4
BP	GO:0051384	response to glucocorticoid	6/27	146/18670	5.33E-08	1.22E-06	3.51E-07	CCND1/BCL2/TNF/CASP3/EGFR/FOS	6
BP	GO:0070482	response to oxygen levels	8/27	394/18670	5.73E-08	1.29E-06	3.72E-07	NOS2/AKT1/BCL2/CASP3/TP53/VEGFA/MYC/PPARA	8
BP	GO:0022409	positive regulation of cell-cell adhesion	7/27	255/18670	5.74E-08	1.29E-06	3.72E-07	RELA/AKT1/TNF/CCL2/IL4/IL1B/IFNG	7
BP	GO:0048143	astrocyte activation	4/27	27/18670	5.95E-08	1.33E-06	3.82E-07	TNF/EGFR/IL1B/IFNG	4
BP	GO:0043406	positive regulation of MAP kinase activity	7/27	258/18670	6.22E-08	1.38E-06	3.96E-07	MAPK14/TNF/EGFR/VEGFA/MAPK1/ERBB2/IL1B	7
BP	GO:0046902	regulation of mitochondrial membrane permeability	5/27	76/18670	7.36E-08	1.62E-06	4.64E-07	BCL2/TP53/CASP8/BCL2L1/MAPK8	5
BP	GO:0006809	nitric oxide biosynthetic process	5/27	77/18670	7.87E-08	1.71E-06	4.92E-07	NOS2/AKT1/TNF/IL1B/IFNG	5
BP	GO:0043467	regulation of generation of precursor metabolites and energy	6/27	157/18670	8.22E-08	1.76E-06	5.05E-07	NOS2/AKT1/TP53/IL4/IFNG/PPARA	6
BP	GO:0007249	I-kappaB kinase/NF-kappaB signaling	7/27	269/18670	8.28E-08	1.76E-06	5.05E-07	ESR1/RELA/AKT1/TNF/CASP8/NFKBIA/IL1B	7
BP	GO:0043491	protein kinase B signaling	7/27	269/18670	8.28E-08	1.76E-06	5.05E-07	ESR1/AKT1/TNF/CCL2/EGFR/ERBB2/IL1B	7
BP	GO:0045927	positive regulation of growth	7/27	270/18670	8.49E-08	1.79E-06	5.14E-07	MAPK14/AKT1/BCL2/EGFR/VEGFA/MAPK1/ERBB2	7
BP	GO:0071260	cellular response to mechanical stimulus	5/27	79/18670	8.95E-08	1.87E-06	5.37E-07	AKT1/CASP8/EGFR/IL1B/MAPK8	5
BP	GO:0001844	protein insertion into mitochondrial membrane involved in apoptotic signaling pathway	4/27	30/18670	9.26E-08	1.92E-06	5.51E-07	BCL2/TP53/CASP8/MAPK8	4
BP	GO:0031960	response to corticosteroid	6/27	162/18670	9.90E-08	2.04E-06	5.85E-07	CCND1/BCL2/TNF/CASP3/EGFR/FOS	6
BP	GO:0048708	astrocyte differentiation	5/27	81/18670	1.02E-07	2.07E-06	5.95E-07	TNF/EGFR/MAPK1/IL1B/IFNG	5
BP	GO:0051170	import into nucleus	6/27	163/18670	1.03E-07	2.08E-06	5.97E-07	MAPK14/AKT1/TP53/MAPK1/NFKBIA/IFNG	6
BP	GO:0000082	G1/S transition of mitotic cell cycle	7/27	279/18670	1.06E-07	2.10E-06	6.04E-07	AKT1/CCND1/BCL2/TP53/CCL2/EGFR/MYC	7
BP	GO:0032770	positive regulation of monooxygenase activity	4/27	31/18670	1.06E-07	2.10E-06	6.04E-07	AKT1/TNF/IL1B/IFNG	4
BP	GO:1902895	positive regulation of pri-miRNA transcription by RNA polymerase II	4/27	31/18670	1.06E-07	2.10E-06	6.04E-07	RELA/JUN/TP53/FOS	4
BP	GO:0046209	nitric oxide metabolic process	5/27	82/18670	1.08E-07	2.11E-06	6.06E-07	NOS2/AKT1/TNF/IL1B/IFNG	5
BP	GO:0048568	embryonic organ development	8/27	428/18670	1.08E-07	2.11E-06	6.06E-07	AKT1/TNF/TP53/CXCL8/CASP8/EGFR/VEGFA/MAPK1	8
BP	GO:0062012	regulation of small molecule metabolic process	8/27	429/18670	1.10E-07	2.13E-06	6.12E-07	NOS2/AKT1/TNF/TP53/IL4/IL1B/IFNG/PPARA	8
BP	GO:0048145	regulation of fibroblast proliferation	5/27	83/18670	1.15E-07	2.21E-06	6.33E-07	ESR1/JUN/TP53/EGFR/MYC	5
BP	GO:0035690	cellular response to drug	8/27	433/18670	1.18E-07	2.25E-06	6.48E-07	NOS2/RELA/TNF/TP53/EGFR/MAPK1/MYC/IL1B	8
BP	GO:0048144	fibroblast proliferation	5/27	84/18670	1.22E-07	2.29E-06	6.57E-07	ESR1/JUN/TP53/EGFR/MYC	5
BP	GO:0002683	negative regulation of immune system process	8/27	435/18670	1.23E-07	2.29E-06	6.57E-07	AKT1/TNF/CASP3/CCL2/IL4/NFKBIA/ERBB2/MYC	8
BP	GO:0034976	response to endoplasmic reticulum stress	7/27	285/18670	1.23E-07	2.29E-06	6.57E-07	CCND1/BCL2/JUN/TP53/CCL2/CXCL8/BCL2L1	7
BP	GO:2001057	reactive nitrogen species metabolic process	5/27	85/18670	1.30E-07	2.40E-06	6.89E-07	NOS2/AKT1/TNF/IL1B/IFNG	5
BP	GO:0090559	regulation of membrane permeability	5/27	86/18670	1.37E-07	2.53E-06	7.25E-07	BCL2/TP53/CASP8/BCL2L1/MAPK8	5
BP	GO:0097194	execution phase of apoptosis	5/27	88/18670	1.54E-07	2.81E-06	8.09E-07	AKT1/CASP3/TP53/CASP8/BCL2L1	5
BP	GO:0044843	cell cycle G1/S phase transition	7/27	298/18670	1.66E-07	3.01E-06	8.65E-07	AKT1/CCND1/BCL2/TP53/CCL2/EGFR/MYC	7
BP	GO:1901030	positive regulation of mitochondrial outer membrane permeabilization involved in apoptotic signaling pathway	4/27	35/18670	1.76E-07	3.17E-06	9.10E-07	BCL2/TP53/CASP8/MAPK8	4
BP	GO:0010821	regulation of mitochondrion organization	6/27	179/18670	1.79E-07	3.20E-06	9.18E-07	AKT1/BCL2/TP53/CASP8/BCL2L1/MAPK8	6
BP	GO:0038061	NIK/NF-kappaB signaling	6/27	183/18670	2.04E-07	3.62E-06	1.04E-06	RELA/AKT1/TNF/EGFR/NFKBIA/IL1B	6
BP	GO:2000045	regulation of G1/S transition of mitotic cell cycle	6/27	184/18670	2.10E-07	3.71E-06	1.07E-06	AKT1/CCND1/BCL2/TP53/CCL2/EGFR	6
BP	GO:1903076	regulation of protein localization to plasma membrane	5/27	95/18670	2.27E-07	3.97E-06	1.14E-06	AKT1/TNF/EGFR/BCL2L1/IFNG	5
BP	GO:0050863	regulation of T cell activation	7/27	314/18670	2.37E-07	4.10E-06	1.18E-06	AKT1/CASP3/CCL2/IL4/ERBB2/IL1B/IFNG	7
BP	GO:0008585	female gonad development	5/27	96/18670	2.39E-07	4.10E-06	1.18E-06	ESR1/BCL2/CASP3/VEGFA/BCL2L1	5
BP	GO:0071248	cellular response to metal ion	6/27	188/18670	2.39E-07	4.10E-06	1.18E-06	AKT1/JUN/EGFR/FOS/MAPK1/MAPK8	6
BP	GO:0030316	osteoclast differentiation	5/27	97/18670	2.52E-07	4.29E-06	1.23E-06	MAPK14/TNF/IL4/FOS/IFNG	5
BP	GO:0007565	female pregnancy	6/27	192/18670	2.71E-07	4.55E-06	1.31E-06	ESR1/AKT1/BCL2/FOS/MAPK1/IL1B	6
BP	GO:0017038	protein import	6/27	192/18670	2.71E-07	4.55E-06	1.31E-06	MAPK14/AKT1/TP53/MAPK1/NFKBIA/IFNG	6
BP	GO:1901654	response to ketone	6/27	193/18670	2.79E-07	4.66E-06	1.34E-06	RELA/AKT1/CCND1/EGFR/BCL2L1/FOS	6
BP	GO:0051249	regulation of lymphocyte activation	8/27	485/18670	2.81E-07	4.67E-06	1.34E-06	AKT1/BCL2/CASP3/CCL2/IL4/ERBB2/IL1B/IFNG	8
BP	GO:0002685	regulation of leukocyte migration	6/27	196/18670	3.05E-07	5.04E-06	1.45E-06	MAPK14/AKT1/TNF/CCL2/CXCL8/VEGFA	6
BP	GO:0046545	development of primary female sexual characteristics	5/27	101/18670	3.08E-07	5.05E-06	1.45E-06	ESR1/BCL2/CASP3/VEGFA/BCL2L1	5
BP	GO:0010506	regulation of autophagy	7/27	328/18670	3.18E-07	5.18E-06	1.49E-06	AKT1/BCL2/CASP3/TP53/IL4/IFNG/MAPK8	7
BP	GO:0046822	regulation of nucleocytoplasmic transport	5/27	104/18670	3.56E-07	5.77E-06	1.66E-06	MAPK14/TP53/MAPK1/IL1B/IFNG	5
BP	GO:1902806	regulation of cell cycle G1/S phase transition	6/27	202/18670	3.65E-07	5.87E-06	1.69E-06	AKT1/CCND1/BCL2/TP53/CCL2/EGFR	6
BP	GO:0043405	regulation of MAP kinase activity	7/27	337/18670	3.82E-07	6.11E-06	1.75E-06	MAPK14/TNF/EGFR/VEGFA/MAPK1/ERBB2/IL1B	7
BP	GO:0035265	organ growth	6/27	204/18670	3.87E-07	6.14E-06	1.76E-06	ESR1/MAPK14/AKT1/BCL2/MAPK1/PPARA	6
BP	GO:0045930	negative regulation of mitotic cell cycle	7/27	338/18670	3.90E-07	6.15E-06	1.77E-06	CCND1/BCL2/TNF/TP53/CCL2/EGFR/BCL2L1	7
BP	GO:0042136	neurotransmitter biosynthetic process	5/27	106/18670	3.92E-07	6.16E-06	1.77E-06	NOS2/AKT1/TNF/IL1B/IFNG	5
BP	GO:0051341	regulation of oxidoreductase activity	5/27	107/18670	4.11E-07	6.39E-06	1.84E-06	AKT1/TNF/EGFR/IL1B/IFNG	5
BP	GO:0045429	positive regulation of nitric oxide biosynthetic process	4/27	43/18670	4.12E-07	6.39E-06	1.84E-06	AKT1/TNF/IL1B/IFNG	4
BP	GO:0001101	response to acid chemical	7/27	343/18670	4.30E-07	6.56E-06	1.89E-06	RELA/AKT1/TNF/CASP3/EGFR/VEGFA/BCL2L1	7
BP	GO:0006913	nucleocytoplasmic transport	7/27	343/18670	4.30E-07	6.56E-06	1.89E-06	MAPK14/AKT1/TP53/MAPK1/NFKBIA/IL1B/IFNG	7
BP	GO:0007623	circadian rhythm	6/27	208/18670	4.33E-07	6.56E-06	1.89E-06	NOS2/JUN/TP53/EGFR/PPARA/MAPK8	6
BP	GO:1901215	negative regulation of neuron death	6/27	208/18670	4.33E-07	6.56E-06	1.89E-06	AKT1/BCL2/JUN/CCL2/BCL2L1/PPARA	6
BP	GO:0046886	positive regulation of hormone biosynthetic process	3/27	11/18670	4.42E-07	6.65E-06	1.91E-06	TNF/IL1B/IFNG	3
BP	GO:0014002	astrocyte development	4/27	44/18670	4.53E-07	6.66E-06	1.91E-06	TNF/EGFR/IL1B/IFNG	4
BP	GO:0090311	regulation of protein deacetylation	4/27	44/18670	4.53E-07	6.66E-06	1.91E-06	TP53/VEGFA/IFNG/MAPK8	4
BP	GO:1901028	regulation of mitochondrial outer membrane permeabilization involved in apoptotic signaling pathway	4/27	44/18670	4.53E-07	6.66E-06	1.91E-06	BCL2/TP53/CASP8/MAPK8	4
BP	GO:1904407	positive regulation of nitric oxide metabolic process	4/27	44/18670	4.53E-07	6.66E-06	1.91E-06	AKT1/TNF/IL1B/IFNG	4
BP	GO:0051169	nuclear transport	7/27	346/18670	4.56E-07	6.68E-06	1.92E-06	MAPK14/AKT1/TP53/MAPK1/NFKBIA/IL1B/IFNG	7
BP	GO:0051204	protein insertion into mitochondrial membrane	4/27	45/18670	4.96E-07	7.22E-06	2.07E-06	BCL2/TP53/CASP8/MAPK8	4
BP	GO:0071241	cellular response to inorganic substance	6/27	215/18670	5.26E-07	7.61E-06	2.19E-06	AKT1/JUN/EGFR/FOS/MAPK1/MAPK8	6
BP	GO:0043200	response to amino acid	5/27	113/18670	5.39E-07	7.76E-06	2.23E-06	RELA/TNF/CASP3/EGFR/BCL2L1	5
BP	GO:0008406	gonad development	6/27	217/18670	5.55E-07	7.95E-06	2.28E-06	ESR1/CCND1/BCL2/CASP3/VEGFA/BCL2L1	6
BP	GO:0042035	regulation of cytokine biosynthetic process	5/27	114/18670	5.64E-07	8.02E-06	2.30E-06	RELA/TNF/IL4/IL1B/IFNG	5
BP	GO:0045862	positive regulation of proteolysis	7/27	358/18670	5.74E-07	8.08E-06	2.32E-06	MAPK14/AKT1/TNF/CASP8/MYC/IL1B/IFNG	7
BP	GO:0002699	positive regulation of immune effector process	6/27	219/18670	5.86E-07	8.08E-06	2.32E-06	NOS2/MAPK14/TNF/IL4/IL1B/IFNG	6
BP	GO:0042368	vitamin D biosynthetic process	3/27	12/18670	5.88E-07	8.08E-06	2.32E-06	TNF/IL1B/IFNG	3
BP	GO:0045080	positive regulation of chemokine biosynthetic process	3/27	12/18670	5.88E-07	8.08E-06	2.32E-06	TNF/IL1B/IFNG	3
BP	GO:0046660	female sex differentiation	5/27	115/18670	5.89E-07	8.08E-06	2.32E-06	ESR1/BCL2/CASP3/VEGFA/BCL2L1	5
BP	GO:1904375	regulation of protein localization to cell periphery	5/27	115/18670	5.89E-07	8.08E-06	2.32E-06	AKT1/TNF/EGFR/BCL2L1/IFNG	5
BP	GO:0070849	response to epidermal growth factor	4/27	47/18670	5.93E-07	8.08E-06	2.32E-06	AKT1/EGFR/MAPK1/ERBB2	4
BP	GO:0090151	establishment of protein localization to mitochondrial membrane	4/27	47/18670	5.93E-07	8.08E-06	2.32E-06	BCL2/TP53/CASP8/MAPK8	4
BP	GO:0021782	glial cell development	5/27	116/18670	6.14E-07	8.34E-06	2.39E-06	AKT1/TNF/EGFR/IL1B/IFNG	5
BP	GO:0018108	peptidyl-tyrosine phosphorylation	7/27	363/18670	6.30E-07	8.50E-06	2.44E-06	TNF/TP53/IL4/EGFR/VEGFA/ERBB2/IFNG	7
BP	GO:0044706	multi-multicellular organism process	6/27	222/18670	6.35E-07	8.52E-06	2.45E-06	ESR1/AKT1/BCL2/FOS/MAPK1/IL1B	6
BP	GO:1901222	regulation of NIK/NF-kappaB signaling	5/27	117/18670	6.41E-07	8.56E-06	2.46E-06	RELA/TNF/EGFR/NFKBIA/IL1B	5
BP	GO:0045137	development of primary sexual characteristics	6/27	223/18670	6.52E-07	8.66E-06	2.49E-06	ESR1/CCND1/BCL2/CASP3/VEGFA/BCL2L1	6
BP	GO:0018212	peptidyl-tyrosine modification	7/27	366/18670	6.65E-07	8.80E-06	2.53E-06	TNF/TP53/IL4/EGFR/VEGFA/ERBB2/IFNG	7
BP	GO:0001701	in utero embryonic development	7/27	373/18670	7.56E-07	9.85E-06	2.83E-06	AKT1/TP53/CASP8/EGFR/VEGFA/BCL2L1/MAPK1	7
BP	GO:0051098	regulation of binding	7/27	373/18670	7.56E-07	9.85E-06	2.83E-06	AKT1/BCL2/JUN/NFKBIA/IFNG/PPARA/MAPK8	7
BP	GO:0030656	regulation of vitamin metabolic process	3/27	13/18670	7.64E-07	9.85E-06	2.83E-06	TNF/IL1B/IFNG	3
BP	GO:1901550	regulation of endothelial cell development	3/27	13/18670	7.64E-07	9.85E-06	2.83E-06	TNF/VEGFA/IL1B	3
BP	GO:1903140	regulation of establishment of endothelial barrier	3/27	13/18670	7.64E-07	9.85E-06	2.83E-06	TNF/VEGFA/IL1B	3
BP	GO:1903409	reactive oxygen species biosynthetic process	5/27	122/18670	7.89E-07	1.01E-05	2.91E-06	NOS2/AKT1/TNF/IL1B/IFNG	5
BP	GO:0042089	cytokine biosynthetic process	5/27	123/18670	8.22E-07	1.05E-05	3.00E-06	RELA/TNF/IL4/IL1B/IFNG	5
BP	GO:0048146	positive regulation of fibroblast proliferation	4/27	51/18670	8.27E-07	1.05E-05	3.00E-06	ESR1/JUN/EGFR/MYC	4
BP	GO:0050999	regulation of nitric-oxide synthase activity	4/27	51/18670	8.27E-07	1.05E-05	3.00E-06	AKT1/TNF/EGFR/IL1B	4
BP	GO:0042107	cytokine metabolic process	5/27	124/18670	8.56E-07	1.08E-05	3.09E-06	RELA/TNF/IL4/IL1B/IFNG	5
BP	GO:0042176	regulation of protein catabolic process	7/27	381/18670	8.71E-07	1.09E-05	3.13E-06	NOS2/RELA/AKT1/TNF/EGFR/IL1B/IFNG	7
BP	GO:0043122	regulation of I-kappaB kinase/NF-kappaB signaling	6/27	237/18670	9.30E-07	1.16E-05	3.33E-06	ESR1/RELA/AKT1/TNF/CASP8/IL1B	6
BP	GO:0050994	regulation of lipid catabolic process	4/27	54/18670	1.04E-06	1.28E-05	3.68E-06	AKT1/TNF/IL1B/PPARA	4
BP	GO:0051353	positive regulation of oxidoreductase activity	4/27	54/18670	1.04E-06	1.28E-05	3.68E-06	AKT1/TNF/IL1B/IFNG	4
BP	GO:0097345	mitochondrial outer membrane permeabilization	4/27	54/18670	1.04E-06	1.28E-05	3.68E-06	BCL2/TP53/CASP8/MAPK8	4
BP	GO:0001541	ovarian follicle development	4/27	55/18670	1.12E-06	1.37E-05	3.95E-06	ESR1/BCL2/VEGFA/BCL2L1	4
BP	GO:0010332	response to gamma radiation	4/27	56/18670	1.21E-06	1.43E-05	4.10E-06	BCL2/TP53/BCL2L1/MYC	4
BP	GO:1903078	positive regulation of protein localization to plasma membrane	4/27	56/18670	1.21E-06	1.43E-05	4.10E-06	AKT1/TNF/EGFR/IFNG	4
BP	GO:0030730	sequestering of triglyceride	3/27	15/18670	1.21E-06	1.43E-05	4.10E-06	TNF/IL1B/PPARA	3
BP	GO:0032352	positive regulation of hormone metabolic process	3/27	15/18670	1.21E-06	1.43E-05	4.10E-06	TNF/IL1B/IFNG	3
BP	GO:0034349	glial cell apoptotic process	3/27	15/18670	1.21E-06	1.43E-05	4.10E-06	CASP3/TP53/CCL2	3
BP	GO:0042362	fat-soluble vitamin biosynthetic process	3/27	15/18670	1.21E-06	1.43E-05	4.10E-06	TNF/IL1B/IFNG	3
BP	GO:0045073	regulation of chemokine biosynthetic process	3/27	15/18670	1.21E-06	1.43E-05	4.10E-06	TNF/IL1B/IFNG	3
BP	GO:0051044	positive regulation of membrane protein ectodomain proteolysis	3/27	15/18670	1.21E-06	1.43E-05	4.10E-06	TNF/IL1B/IFNG	3
BP	GO:0007006	mitochondrial membrane organization	5/27	134/18670	1.26E-06	1.47E-05	4.21E-06	BCL2/TP53/CASP8/BCL2L1/MAPK8	5
BP	GO:0032355	response to estradiol	5/27	134/18670	1.26E-06	1.47E-05	4.21E-06	ESR1/CCND1/CASP3/CASP8/EGFR	5
BP	GO:0043525	positive regulation of neuron apoptotic process	4/27	57/18670	1.30E-06	1.50E-05	4.32E-06	TNF/JUN/CASP3/TP53	4
BP	GO:1903428	positive regulation of reactive oxygen species biosynthetic process	4/27	57/18670	1.30E-06	1.50E-05	4.32E-06	AKT1/TNF/IL1B/IFNG	4
BP	GO:1903749	positive regulation of establishment of protein localization to mitochondrion	4/27	58/18670	1.39E-06	1.61E-05	4.61E-06	BCL2/TP53/CASP8/MAPK8	4
BP	GO:0072655	establishment of protein localization to mitochondrion	5/27	137/18670	1.40E-06	1.61E-05	4.62E-06	AKT1/BCL2/TP53/CASP8/MAPK8	5
BP	GO:0050730	regulation of peptidyl-tyrosine phosphorylation	6/27	256/18670	1.46E-06	1.66E-05	4.78E-06	TNF/TP53/IL4/EGFR/VEGFA/IFNG	6
BP	GO:0042033	chemokine biosynthetic process	3/27	16/18670	1.49E-06	1.68E-05	4.82E-06	TNF/IL1B/IFNG	3
BP	GO:0050755	chemokine metabolic process	3/27	16/18670	1.49E-06	1.68E-05	4.82E-06	TNF/IL1B/IFNG	3
BP	GO:1902004	positive regulation of amyloid-beta formation	3/27	16/18670	1.49E-06	1.68E-05	4.82E-06	TNF/CASP3/IFNG	3
BP	GO:0033619	membrane protein proteolysis	4/27	59/18670	1.49E-06	1.68E-05	4.82E-06	RELA/TNF/IL1B/IFNG	4
BP	GO:0001558	regulation of cell growth	7/27	416/18670	1.57E-06	1.75E-05	5.02E-06	AKT1/BCL2/TP53/EGFR/VEGFA/ERBB2/PPARA	7
BP	GO:1902110	positive regulation of mitochondrial membrane permeability involved in apoptotic process	4/27	60/18670	1.60E-06	1.78E-05	5.11E-06	BCL2/TP53/CASP8/MAPK8	4
BP	GO:0070585	protein localization to mitochondrion	5/27	141/18670	1.62E-06	1.79E-05	5.14E-06	AKT1/BCL2/TP53/CASP8/MAPK8	5
BP	GO:0051091	positive regulation of DNA-binding transcription factor activity	6/27	261/18670	1.63E-06	1.80E-05	5.16E-06	ESR1/RELA/AKT1/TNF/VEGFA/IL1B	6
BP	GO:0034504	protein localization to nucleus	6/27	262/18670	1.67E-06	1.83E-05	5.26E-06	MAPK14/AKT1/TP53/MAPK1/NFKBIA/IFNG	6
BP	GO:1905953	negative regulation of lipid localization	4/27	61/18670	1.71E-06	1.87E-05	5.37E-06	AKT1/TNF/NFKBIA/PPARA	4
BP	GO:0030879	mammary gland development	5/27	143/18670	1.73E-06	1.89E-05	5.42E-06	ESR1/AKT1/CCND1/VEGFA/MAPK1	5
BP	GO:1902686	mitochondrial outer membrane permeabilization involved in programmed cell death	4/27	62/18670	1.83E-06	1.98E-05	5.69E-06	BCL2/TP53/CASP8/MAPK8	4
BP	GO:0031668	cellular response to extracellular stimulus	6/27	268/18670	1.90E-06	2.05E-05	5.89E-06	BCL2/JUN/TP53/FOS/MAPK1/MAPK8	6
BP	GO:0045834	positive regulation of lipid metabolic process	5/27	146/18670	1.92E-06	2.06E-05	5.92E-06	AKT1/TNF/IL1B/IFNG/PPARA	5
BP	GO:1904377	positive regulation of protein localization to cell periphery	4/27	63/18670	1.95E-06	2.09E-05	5.99E-06	AKT1/TNF/EGFR/IFNG	4
BP	GO:0007548	sex differentiation	6/27	270/18670	1.98E-06	2.12E-05	6.08E-06	ESR1/CCND1/BCL2/CASP3/VEGFA/BCL2L1	6
BP	GO:0014065	phosphatidylinositol 3-kinase signaling	5/27	148/18670	2.05E-06	2.18E-05	6.26E-06	AKT1/TNF/EGFR/MAPK1/ERBB2	5
BP	GO:0046651	lymphocyte proliferation	6/27	272/18670	2.07E-06	2.18E-05	6.26E-06	BCL2/CASP3/TP53/IL4/ERBB2/IL1B	6
BP	GO:0035794	positive regulation of mitochondrial membrane permeability	4/27	64/18670	2.08E-06	2.18E-05	6.26E-06	BCL2/TP53/CASP8/MAPK8	4
BP	GO:0045670	regulation of osteoclast differentiation	4/27	64/18670	2.08E-06	2.18E-05	6.26E-06	TNF/IL4/FOS/IFNG	4
BP	GO:0009267	cellular response to starvation	5/27	149/18670	2.12E-06	2.22E-05	6.36E-06	BCL2/JUN/TP53/MAPK1/MAPK8	5
BP	GO:0032943	mononuclear cell proliferation	6/27	274/18670	2.16E-06	2.23E-05	6.41E-06	BCL2/CASP3/TP53/IL4/ERBB2/IL1B	6
BP	GO:0060749	mammary gland alveolus development	3/27	18/18670	2.17E-06	2.23E-05	6.41E-06	ESR1/CCND1/VEGFA	3
BP	GO:0061377	mammary gland lobule development	3/27	18/18670	2.17E-06	2.23E-05	6.41E-06	ESR1/CCND1/VEGFA	3
BP	GO:1900221	regulation of amyloid-beta clearance	3/27	18/18670	2.17E-06	2.23E-05	6.41E-06	TNF/IL4/IFNG	3
BP	GO:0048754	branching morphogenesis of an epithelial tube	5/27	150/18670	2.19E-06	2.24E-05	6.45E-06	ESR1/BCL2/TNF/VEGFA/MYC	5
BP	GO:0001890	placenta development	5/27	152/18670	2.34E-06	2.36E-05	6.78E-06	MAPK14/AKT1/CASP8/EGFR/MAPK1	5
BP	GO:0034250	positive regulation of cellular amide metabolic process	5/27	152/18670	2.34E-06	2.36E-05	6.78E-06	TNF/CASP3/MAPK1/ERBB2/IFNG	5
BP	GO:0045428	regulation of nitric oxide biosynthetic process	4/27	66/18670	2.35E-06	2.36E-05	6.78E-06	AKT1/TNF/IL1B/IFNG	4
BP	GO:1902108	regulation of mitochondrial membrane permeability involved in apoptotic process	4/27	66/18670	2.35E-06	2.36E-05	6.78E-06	BCL2/TP53/CASP8/MAPK8	4
BP	GO:1905710	positive regulation of membrane permeability	4/27	66/18670	2.35E-06	2.36E-05	6.78E-06	BCL2/TP53/CASP8/MAPK8	4
BP	GO:0042133	neurotransmitter metabolic process	5/27	153/18670	2.42E-06	2.42E-05	6.94E-06	NOS2/AKT1/TNF/IL1B/IFNG	5
BP	GO:0042108	positive regulation of cytokine biosynthetic process	4/27	67/18670	2.50E-06	2.49E-05	7.15E-06	RELA/TNF/IL1B/IFNG	4
BP	GO:0010888	negative regulation of lipid storage	3/27	19/18670	2.57E-06	2.55E-05	7.31E-06	TNF/NFKBIA/PPARA	3
BP	GO:1903798	regulation of production of miRNAs involved in gene silencing by miRNA	3/27	19/18670	2.57E-06	2.55E-05	7.31E-06	ESR1/TP53/EGFR	3
BP	GO:0019915	lipid storage	4/27	68/18670	2.65E-06	2.59E-05	7.44E-06	TNF/NFKBIA/IL1B/PPARA	4
BP	GO:0035924	cellular response to vascular endothelial growth factor stimulus	4/27	68/18670	2.65E-06	2.59E-05	7.44E-06	MAPK14/RELA/AKT1/VEGFA	4
BP	GO:0030856	regulation of epithelial cell differentiation	5/27	156/18670	2.66E-06	2.59E-05	7.44E-06	CCND1/TNF/VEGFA/IL1B/IFNG	5
BP	GO:1905952	regulation of lipid localization	5/27	156/18670	2.66E-06	2.59E-05	7.44E-06	AKT1/TNF/NFKBIA/IL1B/PPARA	5
BP	GO:0015980	energy derivation by oxidation of organic compounds	6/27	286/18670	2.77E-06	2.69E-05	7.72E-06	NOS2/AKT1/TP53/IL4/MYC/IFNG	6
BP	GO:0050766	positive regulation of phagocytosis	4/27	69/18670	2.81E-06	2.72E-05	7.81E-06	TNF/CCL2/IL1B/IFNG	4
BP	GO:0097193	intrinsic apoptotic signaling pathway	6/27	289/18670	2.94E-06	2.83E-05	8.14E-06	AKT1/BCL2/TNF/CASP3/TP53/BCL2L1	6
BP	GO:0032495	response to muramyl dipeptide	3/27	20/18670	3.02E-06	2.89E-05	8.31E-06	MAPK14/RELA/NFKBIA	3
BP	GO:1902993	positive regulation of amyloid precursor protein catabolic process	3/27	20/18670	3.02E-06	2.89E-05	8.31E-06	TNF/CASP3/IFNG	3
BP	GO:0051146	striated muscle cell differentiation	6/27	293/18670	3.18E-06	3.03E-05	8.71E-06	MAPK14/AKT1/BCL2/CASP3/VEGFA/PPARA	6
BP	GO:0001819	positive regulation of cytokine production	7/27	464/18670	3.23E-06	3.07E-05	8.81E-06	MAPK14/RELA/TNF/IL4/CASP8/IL1B/IFNG	7
BP	GO:0061180	mammary gland epithelium development	4/27	72/18670	3.34E-06	3.14E-05	9.03E-06	ESR1/AKT1/CCND1/MAPK1	4
BP	GO:1903747	regulation of establishment of protein localization to mitochondrion	4/27	72/18670	3.34E-06	3.14E-05	9.03E-06	BCL2/TP53/CASP8/MAPK8	4
BP	GO:0050890	cognition	6/27	296/18670	3.38E-06	3.17E-05	9.10E-06	TNF/JUN/CASP3/EGFR/FOS/MAPK1	6
BP	GO:0042326	negative regulation of phosphorylation	7/27	468/18670	3.42E-06	3.20E-05	9.18E-06	AKT1/JUN/CASP3/MYC/IL1B/IFNG/PPARA	7
BP	GO:0070661	leukocyte proliferation	6/27	298/18670	3.51E-06	3.26E-05	9.37E-06	BCL2/CASP3/TP53/IL4/ERBB2/IL1B	6
BP	GO:0010893	positive regulation of steroid biosynthetic process	3/27	21/18670	3.53E-06	3.26E-05	9.37E-06	TNF/IL1B/IFNG	3
BP	GO:0070920	regulation of production of small RNA involved in gene silencing by RNA	3/27	21/18670	3.53E-06	3.26E-05	9.37E-06	ESR1/TP53/EGFR	3
BP	GO:0070372	regulation of ERK1 and ERK2 cascade	6/27	300/18670	3.65E-06	3.36E-05	9.66E-06	TNF/JUN/CCL2/EGFR/ERBB2/IL1B	6
BP	GO:1900182	positive regulation of protein localization to nucleus	4/27	74/18670	3.72E-06	3.42E-05	9.83E-06	MAPK14/AKT1/MAPK1/IFNG	4
BP	GO:0030307	positive regulation of cell growth	5/27	169/18670	3.94E-06	3.57E-05	1.02E-05	AKT1/BCL2/EGFR/VEGFA/ERBB2	5
BP	GO:0038095	Fc-epsilon receptor signaling pathway	5/27	169/18670	3.94E-06	3.57E-05	1.02E-05	RELA/JUN/FOS/MAPK1/MAPK8	5
BP	GO:0048660	regulation of smooth muscle cell proliferation	5/27	169/18670	3.94E-06	3.57E-05	1.02E-05	AKT1/TNF/JUN/EGFR/IFNG	5
BP	GO:0051100	negative regulation of binding	5/27	169/18670	3.94E-06	3.57E-05	1.02E-05	AKT1/JUN/NFKBIA/PPARA/MAPK8	5
BP	GO:0031281	positive regulation of cyclase activity	3/27	22/18670	4.08E-06	3.64E-05	1.05E-05	NOS2/MAPK14/MAPK8	3
BP	GO:0042359	vitamin D metabolic process	3/27	22/18670	4.08E-06	3.64E-05	1.05E-05	TNF/IL1B/IFNG	3
BP	GO:0090312	positive regulation of protein deacetylation	3/27	22/18670	4.08E-06	3.64E-05	1.05E-05	TP53/VEGFA/IFNG	3
BP	GO:1901522	positive regulation of transcription from RNA polymerase II promoter involved in cellular response to chemical stimulus	3/27	22/18670	4.08E-06	3.64E-05	1.05E-05	RELA/TP53/VEGFA	3
BP	GO:0016241	regulation of macroautophagy	5/27	171/18670	4.17E-06	3.70E-05	1.06E-05	AKT1/CASP3/TP53/IL4/MAPK8	5
BP	GO:0048659	smooth muscle cell proliferation	5/27	171/18670	4.17E-06	3.70E-05	1.06E-05	AKT1/TNF/JUN/EGFR/IFNG	5
BP	GO:0016049	cell growth	7/27	484/18670	4.27E-06	3.77E-05	1.08E-05	AKT1/BCL2/TP53/EGFR/VEGFA/ERBB2/PPARA	7
BP	GO:1901224	positive regulation of NIK/NF-kappaB signaling	4/27	77/18670	4.37E-06	3.85E-05	1.11E-05	RELA/TNF/EGFR/IL1B	4
BP	GO:0010827	regulation of glucose transmembrane transport	4/27	78/18670	4.60E-06	4.04E-05	1.16E-05	MAPK14/AKT1/TNF/IL1B	4
BP	GO:0050995	negative regulation of lipid catabolic process	3/27	23/18670	4.69E-06	4.09E-05	1.17E-05	AKT1/TNF/IL1B	3
BP	GO:0051043	regulation of membrane protein ectodomain proteolysis	3/27	23/18670	4.69E-06	4.09E-05	1.17E-05	TNF/IL1B/IFNG	3
BP	GO:0001936	regulation of endothelial cell proliferation	5/27	176/18670	4.80E-06	4.17E-05	1.20E-05	AKT1/TNF/JUN/CCL2/VEGFA	5
BP	GO:0006914	autophagy	7/27	496/18670	5.01E-06	4.33E-05	1.24E-05	AKT1/BCL2/CASP3/TP53/IL4/IFNG/MAPK8	7
BP	GO:0061919	process utilizing autophagic mechanism	7/27	496/18670	5.01E-06	4.33E-05	1.24E-05	AKT1/BCL2/CASP3/TP53/IL4/IFNG/MAPK8	7
BP	GO:0071347	cellular response to interleukin-1	5/27	179/18670	5.21E-06	4.46E-05	1.28E-05	RELA/CCL2/CXCL8/NFKBIA/IL1B	5
BP	GO:2001235	positive regulation of apoptotic signaling pathway	5/27	179/18670	5.21E-06	4.46E-05	1.28E-05	BCL2/TP53/CASP8/BCL2L1/MAPK8	5
BP	GO:0050900	leukocyte migration	7/27	499/18670	5.21E-06	4.46E-05	1.28E-05	MAPK14/AKT1/TNF/CCL2/CXCL8/VEGFA/IL1B	7
BP	GO:0009110	vitamin biosynthetic process	3/27	24/18670	5.35E-06	4.55E-05	1.31E-05	TNF/IL1B/IFNG	3
BP	GO:0022408	negative regulation of cell-cell adhesion	5/27	180/18670	5.36E-06	4.55E-05	1.31E-05	AKT1/CASP3/VEGFA/ERBB2/PPARA	5
BP	GO:0060562	epithelial tube morphogenesis	6/27	322/18670	5.48E-06	4.64E-05	1.33E-05	ESR1/BCL2/TNF/CASP3/VEGFA/MYC	6
BP	GO:0048015	phosphatidylinositol-mediated signaling	5/27	181/18670	5.50E-06	4.64E-05	1.33E-05	AKT1/TNF/EGFR/MAPK1/ERBB2	5
BP	GO:0009615	response to virus	6/27	323/18670	5.58E-06	4.69E-05	1.35E-05	MAPK14/RELA/BCL2/TNF/IL1B/IFNG	6
BP	GO:0061138	morphogenesis of a branching epithelium	5/27	182/18670	5.65E-06	4.74E-05	1.36E-05	ESR1/BCL2/TNF/VEGFA/MYC	5
BP	GO:0043123	positive regulation of I-kappaB kinase/NF-kappaB signaling	5/27	183/18670	5.80E-06	4.85E-05	1.39E-05	RELA/AKT1/TNF/CASP8/IL1B	5
BP	GO:0006970	response to osmotic stress	4/27	83/18670	5.89E-06	4.91E-05	1.41E-05	TNF/CASP3/TP53/EGFR	4
BP	GO:0042098	T cell proliferation	5/27	184/18670	5.96E-06	4.92E-05	1.41E-05	CASP3/TP53/IL4/ERBB2/IL1B	5
BP	GO:0048017	inositol lipid-mediated signaling	5/27	184/18670	5.96E-06	4.92E-05	1.41E-05	AKT1/TNF/EGFR/MAPK1/ERBB2	5
BP	GO:0048639	positive regulation of developmental growth	5/27	184/18670	5.96E-06	4.92E-05	1.41E-05	MAPK14/AKT1/BCL2/VEGFA/MAPK1	5
BP	GO:0045672	positive regulation of osteoclast differentiation	3/27	25/18670	6.07E-06	5.00E-05	1.43E-05	TNF/FOS/IFNG	3
BP	GO:0046889	positive regulation of lipid biosynthetic process	4/27	84/18670	6.18E-06	5.07E-05	1.46E-05	AKT1/TNF/IL1B/IFNG	4
BP	GO:0090150	establishment of protein localization to membrane	6/27	332/18670	6.53E-06	5.33E-05	1.53E-05	BCL2/TP53/CASP8/EGFR/ERBB2/MAPK8	6
BP	GO:0051251	positive regulation of lymphocyte activation	6/27	334/18670	6.75E-06	5.50E-05	1.58E-05	AKT1/BCL2/CCL2/IL4/IL1B/IFNG	6
BP	GO:0001942	hair follicle development	4/27	86/18670	6.79E-06	5.50E-05	1.58E-05	RELA/BCL2/TNF/EGFR	4
BP	GO:0008625	extrinsic apoptotic signaling pathway via death domain receptors	4/27	86/18670	6.79E-06	5.50E-05	1.58E-05	BCL2/TNF/CASP8/BCL2L1	4
BP	GO:0032800	receptor biosynthetic process	3/27	26/18670	6.86E-06	5.54E-05	1.59E-05	TNF/IFNG/PPARA	3
BP	GO:0001892	embryonic placenta development	4/27	87/18670	7.11E-06	5.70E-05	1.64E-05	AKT1/CASP8/EGFR/MAPK1	4
BP	GO:0001935	endothelial cell proliferation	5/27	191/18670	7.15E-06	5.70E-05	1.64E-05	AKT1/TNF/JUN/CCL2/VEGFA	5
BP	GO:0042594	response to starvation	5/27	191/18670	7.15E-06	5.70E-05	1.64E-05	BCL2/JUN/TP53/MAPK1/MAPK8	5
BP	GO:0051054	positive regulation of DNA metabolic process	5/27	191/18670	7.15E-06	5.70E-05	1.64E-05	AKT1/IL4/EGFR/MAPK1/MYC	5
BP	GO:0043112	receptor metabolic process	5/27	192/18670	7.33E-06	5.81E-05	1.67E-05	TNF/CXCL8/VEGFA/IFNG/PPARA	5
BP	GO:0050731	positive regulation of peptidyl-tyrosine phosphorylation	5/27	192/18670	7.33E-06	5.81E-05	1.67E-05	TNF/TP53/IL4/VEGFA/IFNG	5
BP	GO:0022404	molting cycle process	4/27	88/18670	7.44E-06	5.84E-05	1.68E-05	RELA/BCL2/TNF/EGFR	4
BP	GO:0022405	hair cycle process	4/27	88/18670	7.44E-06	5.84E-05	1.68E-05	RELA/BCL2/TNF/EGFR	4
BP	GO:0098773	skin epidermis development	4/27	88/18670	7.44E-06	5.84E-05	1.68E-05	RELA/BCL2/TNF/EGFR	4
BP	GO:0046885	regulation of hormone biosynthetic process	3/27	27/18670	7.71E-06	6.02E-05	1.73E-05	TNF/IL1B/IFNG	3
BP	GO:2000144	positive regulation of DNA-templated transcription, initiation	3/27	27/18670	7.71E-06	6.02E-05	1.73E-05	ESR1/JUN/TP53	3
BP	GO:0033044	regulation of chromosome organization	6/27	342/18670	7.73E-06	6.02E-05	1.73E-05	TP53/VEGFA/MAPK1/MYC/IL1B/MAPK8	6
BP	GO:0010721	negative regulation of cell development	6/27	344/18670	8.00E-06	6.20E-05	1.78E-05	BCL2/TNF/TP53/VEGFA/IL1B/PPARA	6
BP	GO:0001763	morphogenesis of a branching structure	5/27	196/18670	8.11E-06	6.27E-05	1.80E-05	ESR1/BCL2/TNF/VEGFA/MYC	5
BP	GO:0048638	regulation of developmental growth	6/27	347/18670	8.40E-06	6.48E-05	1.86E-05	MAPK14/AKT1/BCL2/VEGFA/MAPK1/PPARA	6
BP	GO:0033598	mammary gland epithelial cell proliferation	3/27	28/18670	8.63E-06	6.59E-05	1.89E-05	ESR1/CCND1/MAPK1	3
BP	GO:1902003	regulation of amyloid-beta formation	3/27	28/18670	8.63E-06	6.59E-05	1.89E-05	TNF/CASP3/IFNG	3
BP	GO:1902932	positive regulation of alcohol biosynthetic process	3/27	28/18670	8.63E-06	6.59E-05	1.89E-05	TNF/IL1B/IFNG	3
BP	GO:0051052	regulation of DNA metabolic process	6/27	351/18670	8.97E-06	6.84E-05	1.96E-05	AKT1/TP53/IL4/EGFR/MAPK1/MYC	6
BP	GO:0006476	protein deacetylation	4/27	93/18670	9.27E-06	7.05E-05	2.02E-05	TP53/VEGFA/IFNG/MAPK8	4
BP	GO:0050870	positive regulation of T cell activation	5/27	202/18670	9.38E-06	7.11E-05	2.04E-05	AKT1/CCL2/IL4/IL1B/IFNG	5
BP	GO:0007263	nitric oxide mediated signal transduction	3/27	29/18670	9.61E-06	7.24E-05	2.08E-05	NOS2/EGFR/VEGFA	3
BP	GO:0031063	regulation of histone deacetylation	3/27	29/18670	9.61E-06	7.24E-05	2.08E-05	TP53/VEGFA/MAPK8	3
BP	GO:0006959	humoral immune response	6/27	356/18670	9.72E-06	7.30E-05	2.10E-05	BCL2/TNF/CCL2/CXCL8/IL1B/IFNG	6
BP	GO:0006006	glucose metabolic process	5/27	204/18670	9.84E-06	7.37E-05	2.12E-05	MAPK14/AKT1/TNF/TP53/PPARA	5
BP	GO:0070555	response to interleukin-1	5/27	207/18670	1.06E-05	7.87E-05	2.26E-05	RELA/CCL2/CXCL8/NFKBIA/IL1B	5
BP	GO:0071456	cellular response to hypoxia	5/27	207/18670	1.06E-05	7.87E-05	2.26E-05	AKT1/BCL2/TP53/VEGFA/MYC	5
BP	GO:0045940	positive regulation of steroid metabolic process	3/27	30/18670	1.07E-05	7.92E-05	2.27E-05	TNF/IL1B/IFNG	3
BP	GO:0031331	positive regulation of cellular catabolic process	6/27	362/18670	1.07E-05	7.92E-05	2.27E-05	AKT1/TNF/IL4/IL1B/IFNG/PPARA	6
BP	GO:0050670	regulation of lymphocyte proliferation	5/27	208/18670	1.08E-05	7.96E-05	2.29E-05	BCL2/CASP3/IL4/ERBB2/IL1B	5
BP	GO:0090276	regulation of peptide hormone secretion	5/27	208/18670	1.08E-05	7.96E-05	2.29E-05	NOS2/TNF/EGFR/IL1B/IFNG	5
BP	GO:0015908	fatty acid transport	4/27	97/18670	1.10E-05	8.05E-05	2.31E-05	NOS2/AKT1/IL1B/PPARA	4
BP	GO:0032944	regulation of mononuclear cell proliferation	5/27	209/18670	1.11E-05	8.08E-05	2.32E-05	BCL2/CASP3/IL4/ERBB2/IL1B	5
BP	GO:0071229	cellular response to acid chemical	5/27	209/18670	1.11E-05	8.08E-05	2.32E-05	AKT1/TNF/EGFR/VEGFA/BCL2L1	5
BP	GO:0097529	myeloid leukocyte migration	5/27	210/18670	1.13E-05	8.24E-05	2.37E-05	MAPK14/CCL2/CXCL8/VEGFA/IL1B	5
BP	GO:0050764	regulation of phagocytosis	4/27	98/18670	1.14E-05	8.29E-05	2.38E-05	TNF/CCL2/IL1B/IFNG	4
BP	GO:0010165	response to X-ray	3/27	31/18670	1.18E-05	8.49E-05	2.44E-05	CCND1/CASP3/TP53	3
BP	GO:0043457	regulation of cellular respiration	3/27	31/18670	1.18E-05	8.49E-05	2.44E-05	NOS2/IL4/IFNG	3
BP	GO:0045737	positive regulation of cyclin-dependent protein serine/threonine kinase activity	3/27	31/18670	1.18E-05	8.49E-05	2.44E-05	AKT1/CCND1/EGFR	3
BP	GO:0007254	JNK cascade	5/27	214/18670	1.24E-05	8.88E-05	2.55E-05	AKT1/TNF/EGFR/IL1B/MAPK8	5
BP	GO:2001020	regulation of response to DNA damage stimulus	5/27	214/18670	1.24E-05	8.88E-05	2.55E-05	BCL2/TP53/EGFR/BCL2L1/MYC	5
BP	GO:0043281	regulation of cysteine-type endopeptidase activity involved in apoptotic process	5/27	215/18670	1.27E-05	9.06E-05	2.60E-05	AKT1/TNF/CASP8/VEGFA/MYC	5
BP	GO:0048661	positive regulation of smooth muscle cell proliferation	4/27	101/18670	1.29E-05	9.13E-05	2.62E-05	AKT1/TNF/JUN/EGFR	4
BP	GO:1903426	regulation of reactive oxygen species biosynthetic process	4/27	101/18670	1.29E-05	9.13E-05	2.62E-05	AKT1/TNF/IL1B/IFNG	4
BP	GO:0036294	cellular response to decreased oxygen levels	5/27	217/18670	1.33E-05	9.40E-05	2.70E-05	AKT1/BCL2/TP53/VEGFA/MYC	5
BP	GO:0000079	regulation of cyclin-dependent protein serine/threonine kinase activity	4/27	102/18670	1.34E-05	9.42E-05	2.71E-05	AKT1/CCND1/CASP3/EGFR	4
BP	GO:0002367	cytokine production involved in immune response	4/27	102/18670	1.34E-05	9.42E-05	2.71E-05	MAPK14/TNF/IL4/IL1B	4
BP	GO:0035601	protein deacylation	4/27	103/18670	1.39E-05	9.76E-05	2.80E-05	TP53/VEGFA/IFNG/MAPK8	4
BP	GO:0002696	positive regulation of leukocyte activation	6/27	380/18670	1.41E-05	9.86E-05	2.83E-05	AKT1/BCL2/CCL2/IL4/IL1B/IFNG	6
BP	GO:0008630	intrinsic apoptotic signaling pathway in response to DNA damage	4/27	104/18670	1.44E-05	0.000100628	2.89E-05	BCL2/TNF/TP53/BCL2L1	4
BP	GO:0098732	macromolecule deacylation	4/27	104/18670	1.44E-05	0.000100628	2.89E-05	TP53/VEGFA/IFNG/MAPK8	4
BP	GO:0070663	regulation of leukocyte proliferation	5/27	222/18670	1.48E-05	0.000102941	2.96E-05	BCL2/CASP3/IL4/ERBB2/IL1B	5
BP	GO:0042692	muscle cell differentiation	6/27	385/18670	1.52E-05	0.000105085	3.02E-05	MAPK14/AKT1/BCL2/CASP3/VEGFA/PPARA	6
BP	GO:0030595	leukocyte chemotaxis	5/27	224/18670	1.55E-05	0.000106921	3.07E-05	MAPK14/CCL2/CXCL8/VEGFA/IL1B	5
BP	GO:1904029	regulation of cyclin-dependent protein kinase activity	4/27	106/18670	1.56E-05	0.000107347	3.08E-05	AKT1/CCND1/CASP3/EGFR	4
BP	GO:0034205	amyloid-beta formation	3/27	34/18670	1.57E-05	0.000107658	3.09E-05	TNF/CASP3/IFNG	3
BP	GO:0014706	striated muscle tissue development	6/27	390/18670	1.63E-05	0.000111853	3.21E-05	MAPK14/BCL2/VEGFA/FOS/MAPK1/PPARA	6
BP	GO:1904659	glucose transmembrane transport	4/27	108/18670	1.68E-05	0.000114662	3.29E-05	MAPK14/AKT1/TNF/IL1B	4
BP	GO:0032735	positive regulation of interleukin-12 production	3/27	35/18670	1.71E-05	0.000115795	3.33E-05	MAPK14/RELA/IFNG	3
BP	GO:0070423	nucleotide-binding oligomerization domain containing signaling pathway	3/27	35/18670	1.71E-05	0.000115795	3.33E-05	RELA/CASP8/NFKBIA	3
BP	GO:1902991	regulation of amyloid precursor protein catabolic process	3/27	35/18670	1.71E-05	0.000115795	3.33E-05	TNF/CASP3/IFNG	3
BP	GO:1904031	positive regulation of cyclin-dependent protein kinase activity	3/27	35/18670	1.71E-05	0.000115795	3.33E-05	AKT1/CCND1/EGFR	3
BP	GO:0050867	positive regulation of cell activation	6/27	394/18670	1.73E-05	0.000116648	3.35E-05	AKT1/BCL2/CCL2/IL4/IL1B/IFNG	6
BP	GO:0001503	ossification	6/27	398/18670	1.83E-05	0.000123181	3.54E-05	MAPK14/AKT1/BCL2/TNF/EGFR/MAPK1	6
BP	GO:0030224	monocyte differentiation	3/27	36/18670	1.87E-05	0.000123982	3.56E-05	JUN/VEGFA/MYC	3
BP	GO:0035872	nucleotide-binding domain, leucine rich repeat containing receptor signaling pathway	3/27	36/18670	1.87E-05	0.000123982	3.56E-05	RELA/CASP8/NFKBIA	3
BP	GO:0097242	amyloid-beta clearance	3/27	36/18670	1.87E-05	0.000123982	3.56E-05	TNF/IL4/IFNG	3
BP	GO:1903131	mononuclear cell differentiation	3/27	36/18670	1.87E-05	0.000123982	3.56E-05	JUN/VEGFA/MYC	3
BP	GO:1904019	epithelial cell apoptotic process	4/27	111/18670	1.87E-05	0.000123982	3.56E-05	TNF/CCL2/IL4/BCL2L1	4
BP	GO:0097305	response to alcohol	5/27	233/18670	1.87E-05	0.000123982	3.56E-05	AKT1/CCND1/CASP8/BCL2L1/FOS	5
BP	GO:0071453	cellular response to oxygen levels	5/27	234/18670	1.91E-05	0.000126241	3.63E-05	AKT1/BCL2/TP53/VEGFA/MYC	5
BP	GO:0008645	hexose transmembrane transport	4/27	112/18670	1.94E-05	0.000127	3.65E-05	MAPK14/AKT1/TNF/IL1B	4
BP	GO:0042303	molting cycle	4/27	112/18670	1.94E-05	0.000127	3.65E-05	RELA/BCL2/TNF/EGFR	4
BP	GO:0042633	hair cycle	4/27	112/18670	1.94E-05	0.000127	3.65E-05	RELA/BCL2/TNF/EGFR	4
BP	GO:0046777	protein autophosphorylation	5/27	235/18670	1.95E-05	0.000127557	3.66E-05	AKT1/JUN/EGFR/VEGFA/ERBB2	5
BP	GO:0046620	regulation of organ growth	4/27	113/18670	2.01E-05	0.000130868	3.76E-05	MAPK14/AKT1/MAPK1/PPARA	4
BP	GO:0042307	positive regulation of protein import into nucleus	3/27	37/18670	2.03E-05	0.000130881	3.76E-05	MAPK14/MAPK1/IFNG	3
BP	GO:0043029	T cell homeostasis	3/27	37/18670	2.03E-05	0.000130881	3.76E-05	AKT1/BCL2/CASP3	3
BP	GO:2000142	regulation of DNA-templated transcription, initiation	3/27	37/18670	2.03E-05	0.000130881	3.76E-05	ESR1/JUN/TP53	3
BP	GO:0007050	cell cycle arrest	5/27	237/18670	2.03E-05	0.000130881	3.76E-05	CCND1/TP53/CXCL8/MYC/IFNG	5
BP	GO:0031669	cellular response to nutrient levels	5/27	237/18670	2.03E-05	0.000130881	3.76E-05	BCL2/JUN/TP53/MAPK1/MAPK8	5
BP	GO:0002688	regulation of leukocyte chemotaxis	4/27	114/18670	2.08E-05	0.000133146	3.82E-05	MAPK14/CCL2/CXCL8/VEGFA	4
BP	GO:0015749	monosaccharide transmembrane transport	4/27	114/18670	2.08E-05	0.000133146	3.82E-05	MAPK14/AKT1/TNF/IL1B	4
BP	GO:0060537	muscle tissue development	6/27	408/18670	2.11E-05	0.000134705	3.87E-05	MAPK14/BCL2/VEGFA/FOS/MAPK1/PPARA	6
BP	GO:2000116	regulation of cysteine-type endopeptidase activity	5/27	239/18670	2.11E-05	0.000134934	3.88E-05	AKT1/TNF/CASP8/VEGFA/MYC	5
BP	GO:1900542	regulation of purine nucleotide metabolic process	4/27	115/18670	2.15E-05	0.00013666	3.93E-05	NOS2/IL4/IFNG/PPARA	4
BP	GO:0030217	T cell differentiation	5/27	240/18670	2.16E-05	0.00013666	3.93E-05	BCL2/TP53/IL4/ERBB2/IFNG	5
BP	GO:0050663	cytokine secretion	5/27	240/18670	2.16E-05	0.00013666	3.93E-05	NOS2/MAPK14/TNF/IL1B/IFNG	5
BP	GO:0032350	regulation of hormone metabolic process	3/27	38/18670	2.20E-05	0.000138739	3.98E-05	TNF/IL1B/IFNG	3
BP	GO:0038093	Fc receptor signaling pathway	5/27	241/18670	2.20E-05	0.000138739	3.98E-05	RELA/JUN/FOS/MAPK1/MAPK8	5
BP	GO:0010822	positive regulation of mitochondrion organization	4/27	116/18670	2.22E-05	0.000139145	4.00E-05	BCL2/TP53/CASP8/MAPK8	4
BP	GO:0034219	carbohydrate transmembrane transport	4/27	116/18670	2.22E-05	0.000139145	4.00E-05	MAPK14/AKT1/TNF/IL1B	4
BP	GO:1900180	regulation of protein localization to nucleus	4/27	116/18670	2.22E-05	0.000139145	4.00E-05	MAPK14/AKT1/MAPK1/IFNG	4
BP	GO:0009266	response to temperature stimulus	5/27	243/18670	2.29E-05	0.000142965	4.11E-05	AKT1/CASP8/FOS/MAPK1/NFKBIA	5
BP	GO:0006140	regulation of nucleotide metabolic process	4/27	117/18670	2.30E-05	0.000143236	4.11E-05	NOS2/IL4/IFNG/PPARA	4
BP	GO:0010876	lipid localization	6/27	415/18670	2.32E-05	0.000143992	4.14E-05	NOS2/AKT1/TNF/NFKBIA/IL1B/PPARA	6
BP	GO:0019318	hexose metabolic process	5/27	244/18670	2.34E-05	0.000144077	4.14E-05	MAPK14/AKT1/TNF/TP53/PPARA	5
BP	GO:0031334	positive regulation of protein-containing complex assembly	5/27	244/18670	2.34E-05	0.000144077	4.14E-05	ESR1/TNF/TP53/VEGFA/IFNG	5
BP	GO:0051896	regulation of protein kinase B signaling	5/27	244/18670	2.34E-05	0.000144077	4.14E-05	ESR1/AKT1/TNF/EGFR/ERBB2	5
BP	GO:1904591	positive regulation of protein import	3/27	39/18670	2.38E-05	0.000146528	4.21E-05	MAPK14/MAPK1/IFNG	3
BP	GO:0048872	homeostasis of number of cells	5/27	246/18670	2.43E-05	0.000149123	4.28E-05	MAPK14/AKT1/BCL2/CASP3/VEGFA	5
BP	GO:0022612	gland morphogenesis	4/27	120/18670	2.54E-05	0.000155621	4.47E-05	ESR1/BCL2/TNF/EGFR	4
BP	GO:0006352	DNA-templated transcription, initiation	5/27	249/18670	2.57E-05	0.000157305	4.52E-05	ESR1/CCND1/JUN/TP53/PPARA	5
BP	GO:0030072	peptide hormone secretion	5/27	250/18670	2.62E-05	0.000159651	4.59E-05	NOS2/TNF/EGFR/IL1B/IFNG	5
BP	GO:1903578	regulation of ATP metabolic process	4/27	121/18670	2.62E-05	0.000159651	4.59E-05	TP53/IL4/IFNG/PPARA	4
BP	GO:0009896	positive regulation of catabolic process	6/27	425/18670	2.65E-05	0.000160778	4.62E-05	AKT1/TNF/IL4/IL1B/IFNG/PPARA	6
BP	GO:0019079	viral genome replication	4/27	122/18670	2.71E-05	0.000164129	4.71E-05	BCL2/TNF/CCL2/CXCL8	4
BP	GO:0061028	establishment of endothelial barrier	3/27	41/18670	2.77E-05	0.000167015	4.80E-05	TNF/VEGFA/IL1B	3
BP	GO:0150077	regulation of neuroinflammatory response	3/27	41/18670	2.77E-05	0.000167015	4.80E-05	TNF/IL4/IL1B	3
BP	GO:2000027	regulation of animal organ morphogenesis	5/27	253/18670	2.78E-05	0.000167033	4.80E-05	ESR1/BCL2/TNF/VEGFA/MYC	5
BP	GO:0001933	negative regulation of protein phosphorylation	6/27	429/18670	2.79E-05	0.000167507	4.81E-05	AKT1/JUN/CASP3/MYC/IL1B/IFNG	6
BP	GO:0071621	granulocyte chemotaxis	4/27	123/18670	2.80E-05	0.000167522	4.81E-05	MAPK14/CCL2/CXCL8/IL1B	4
BP	GO:0051101	regulation of DNA binding	4/27	124/18670	2.89E-05	0.000172537	4.96E-05	JUN/NFKBIA/IFNG/MAPK8	4
BP	GO:0007611	learning or memory	5/27	256/18670	2.94E-05	0.000175108	5.03E-05	JUN/CASP3/EGFR/FOS/MAPK1	5
BP	GO:0006509	membrane protein ectodomain proteolysis	3/27	42/18670	2.98E-05	0.000176842	5.08E-05	TNF/IL1B/IFNG	3
BP	GO:2000134	negative regulation of G1/S transition of mitotic cell cycle	4/27	125/18670	2.98E-05	0.000176842	5.08E-05	CCND1/BCL2/TP53/CCL2	4
BP	GO:0006839	mitochondrial transport	5/27	258/18670	3.05E-05	0.000180508	5.18E-05	BCL2/TP53/CASP8/BCL2L1/MAPK8	5
BP	GO:0018107	peptidyl-threonine phosphorylation	4/27	126/18670	3.08E-05	0.000181629	5.22E-05	AKT1/BCL2/MAPK1/MAPK8	4
BP	GO:0072659	protein localization to plasma membrane	5/27	260/18670	3.17E-05	0.000186449	5.36E-05	AKT1/TNF/EGFR/BCL2L1/IFNG	5
BP	GO:0043620	regulation of DNA-templated transcription in response to stress	4/27	127/18670	3.17E-05	0.000186475	5.36E-05	RELA/JUN/TP53/VEGFA	4
BP	GO:0006775	fat-soluble vitamin metabolic process	3/27	43/18670	3.20E-05	0.000186475	5.36E-05	TNF/IL1B/IFNG	3
BP	GO:0031279	regulation of cyclase activity	3/27	43/18670	3.20E-05	0.000186475	5.36E-05	NOS2/MAPK14/MAPK8	3
BP	GO:0045746	negative regulation of Notch signaling pathway	3/27	43/18670	3.20E-05	0.000186475	5.36E-05	AKT1/EGFR/NFKBIA	3
BP	GO:0071364	cellular response to epidermal growth factor stimulus	3/27	43/18670	3.20E-05	0.000186475	5.36E-05	AKT1/EGFR/ERBB2	3
BP	GO:0002687	positive regulation of leukocyte migration	4/27	128/18670	3.27E-05	0.000190171	5.46E-05	MAPK14/TNF/CXCL8/VEGFA	4
BP	GO:0046883	regulation of hormone secretion	5/27	262/18670	3.28E-05	0.000190378	5.47E-05	NOS2/TNF/EGFR/IL1B/IFNG	5
BP	GO:1903038	negative regulation of leukocyte cell-cell adhesion	4/27	129/18670	3.37E-05	0.000195188	5.61E-05	AKT1/CASP3/ERBB2/PPARA	4
BP	GO:1901990	regulation of mitotic cell cycle phase transition	6/27	444/18670	3.39E-05	0.000195427	5.61E-05	AKT1/CCND1/BCL2/TP53/CCL2/EGFR	6
BP	GO:0042987	amyloid precursor protein catabolic process	3/27	44/18670	3.43E-05	0.00019683	5.65E-05	TNF/CASP3/IFNG	3
BP	GO:0045601	regulation of endothelial cell differentiation	3/27	44/18670	3.43E-05	0.00019683	5.65E-05	TNF/VEGFA/IL1B	3
BP	GO:0070266	necroptotic process	3/27	44/18670	3.43E-05	0.00019683	5.65E-05	TNF/TP53/CASP8	3
BP	GO:1902807	negative regulation of cell cycle G1/S phase transition	4/27	131/18670	3.58E-05	0.00020503	5.89E-05	CCND1/BCL2/TP53/CCL2	4
BP	GO:0050714	positive regulation of protein secretion	5/27	268/18670	3.66E-05	0.000208852	6.00E-05	MAPK14/TNF/EGFR/IL1B/IFNG	5
BP	GO:0052547	regulation of peptidase activity	6/27	452/18670	3.74E-05	0.00021312	6.12E-05	MAPK14/AKT1/TNF/CASP8/VEGFA/MYC	6
BP	GO:0018210	peptidyl-threonine modification	4/27	134/18670	3.92E-05	0.000219345	6.30E-05	AKT1/BCL2/MAPK1/MAPK8	4
BP	GO:0046683	response to organophosphorus	4/27	134/18670	3.92E-05	0.000219345	6.30E-05	RELA/JUN/FOS/IL1B	4
BP	GO:0048565	digestive tract development	4/27	134/18670	3.92E-05	0.000219345	6.30E-05	BCL2/TNF/CXCL8/EGFR	4
BP	GO:0006984	ER-nucleus signaling pathway	3/27	46/18670	3.93E-05	0.000219345	6.30E-05	TP53/CCL2/CXCL8	3
BP	GO:0010883	regulation of lipid storage	3/27	46/18670	3.93E-05	0.000219345	6.30E-05	TNF/NFKBIA/PPARA	3
BP	GO:0035196	production of miRNAs involved in gene silencing by miRNA	3/27	46/18670	3.93E-05	0.000219345	6.30E-05	ESR1/TP53/EGFR	3
BP	GO:0045981	positive regulation of nucleotide metabolic process	3/27	46/18670	3.93E-05	0.000219345	6.30E-05	NOS2/IL4/IFNG	3
BP	GO:0060711	labyrinthine layer development	3/27	46/18670	3.93E-05	0.000219345	6.30E-05	AKT1/CASP8/MAPK1	3
BP	GO:1900544	positive regulation of purine nucleotide metabolic process	3/27	46/18670	3.93E-05	0.000219345	6.30E-05	NOS2/IL4/IFNG	3
BP	GO:0001889	liver development	4/27	135/18670	4.03E-05	0.000224697	6.45E-05	RELA/CCND1/JUN/EGFR	4
BP	GO:0002705	positive regulation of leukocyte mediated immunity	4/27	136/18670	4.15E-05	0.000230782	6.63E-05	NOS2/TNF/IL4/IL1B	4
BP	GO:0050435	amyloid-beta metabolic process	3/27	47/18670	4.19E-05	0.000232571	6.68E-05	TNF/CASP3/IFNG	3
BP	GO:0002697	regulation of immune effector process	6/27	462/18670	4.23E-05	0.000234146	6.73E-05	NOS2/MAPK14/TNF/IL4/IL1B/IFNG	6
BP	GO:0008544	epidermis development	6/27	464/18670	4.33E-05	0.000239348	6.87E-05	RELA/BCL2/TNF/CASP3/EGFR/PPARA	6
BP	GO:0030522	intracellular receptor signaling pathway	5/27	278/18670	4.36E-05	0.000240242	6.90E-05	ESR1/RELA/CASP8/NFKBIA/PPARA	5
BP	GO:0008584	male gonad development	4/27	138/18670	4.39E-05	0.00024123	6.93E-05	ESR1/CCND1/BCL2/BCL2L1	4
BP	GO:0061008	hepaticobiliary system development	4/27	138/18670	4.39E-05	0.00024123	6.93E-05	RELA/CCND1/JUN/EGFR	4
BP	GO:0001774	microglial cell activation	3/27	48/18670	4.47E-05	0.000242641	6.97E-05	TNF/JUN/IFNG	3
BP	GO:0002269	leukocyte activation involved in inflammatory response	3/27	48/18670	4.47E-05	0.000242641	6.97E-05	TNF/JUN/IFNG	3
BP	GO:0051972	regulation of telomerase activity	3/27	48/18670	4.47E-05	0.000242641	6.97E-05	TP53/MAPK1/MYC	3
BP	GO:0072604	interleukin-6 secretion	3/27	48/18670	4.47E-05	0.000242641	6.97E-05	NOS2/TNF/IL1B	3
BP	GO:0090199	regulation of release of cytochrome c from mitochondria	3/27	48/18670	4.47E-05	0.000242641	6.97E-05	AKT1/TP53/BCL2L1	3
BP	GO:0002700	regulation of production of molecular mediator of immune response	4/27	139/18670	4.52E-05	0.000243997	7.01E-05	MAPK14/TNF/IL4/IL1B	4
BP	GO:0046546	development of primary male sexual characteristics	4/27	139/18670	4.52E-05	0.000243997	7.01E-05	ESR1/CCND1/BCL2/BCL2L1	4
BP	GO:0050715	positive regulation of cytokine secretion	4/27	139/18670	4.52E-05	0.000243997	7.01E-05	MAPK14/TNF/IL1B/IFNG	4
BP	GO:0030857	negative regulation of epithelial cell differentiation	3/27	49/18670	4.75E-05	0.000255538	7.34E-05	CCND1/VEGFA/IFNG	3
BP	GO:0097300	programmed necrotic cell death	3/27	49/18670	4.75E-05	0.000255538	7.34E-05	TNF/TP53/CASP8	3
BP	GO:0050708	regulation of protein secretion	6/27	472/18670	4.77E-05	0.00025565	7.34E-05	NOS2/MAPK14/TNF/EGFR/IL1B/IFNG	6
BP	GO:0097530	granulocyte migration	4/27	141/18670	4.78E-05	0.000255865	7.35E-05	MAPK14/CCL2/CXCL8/IL1B	4
BP	GO:0050769	positive regulation of neurogenesis	6/27	474/18670	4.88E-05	0.000260664	7.49E-05	RELA/BCL2/TNF/VEGFA/IL1B/IFNG	6
BP	GO:0051348	negative regulation of transferase activity	5/27	285/18670	4.91E-05	0.000261402	7.51E-05	AKT1/CASP3/TP53/IL1B/IFNG	5
BP	GO:0038127	ERBB signaling pathway	4/27	142/18670	4.91E-05	0.000261402	7.51E-05	AKT1/EGFR/MAPK1/ERBB2	4
BP	GO:0034248	regulation of cellular amide metabolic process	6/27	476/18670	5.00E-05	0.000265206	7.62E-05	AKT1/TNF/CASP3/MAPK1/ERBB2/IFNG	6
BP	GO:0031056	regulation of histone modification	4/27	143/18670	5.05E-05	0.000266608	7.66E-05	TP53/VEGFA/IL1B/MAPK8	4
BP	GO:0009409	response to cold	3/27	50/18670	5.05E-05	0.000266608	7.66E-05	CASP8/FOS/NFKBIA	3
BP	GO:1900087	positive regulation of G1/S transition of mitotic cell cycle	3/27	50/18670	5.05E-05	0.000266608	7.66E-05	AKT1/CCND1/EGFR	3
BP	GO:0005996	monosaccharide metabolic process	5/27	287/18670	5.07E-05	0.000267057	7.67E-05	MAPK14/AKT1/TNF/TP53/PPARA	5
BP	GO:0002793	positive regulation of peptide secretion	5/27	288/18670	5.16E-05	0.000270956	7.78E-05	MAPK14/TNF/EGFR/IL1B/IFNG	5
BP	GO:1901987	regulation of cell cycle phase transition	6/27	480/18670	5.23E-05	0.000274341	7.88E-05	AKT1/CCND1/BCL2/TP53/CCL2/EGFR	6
BP	GO:0007162	negative regulation of cell adhesion	5/27	289/18670	5.24E-05	0.000274341	7.88E-05	AKT1/CASP3/VEGFA/ERBB2/PPARA	5
BP	GO:0031050	dsRNA processing	3/27	51/18670	5.36E-05	0.000279582	8.03E-05	ESR1/TP53/EGFR	3
BP	GO:0070918	production of small RNA involved in gene silencing by RNA	3/27	51/18670	5.36E-05	0.000279582	8.03E-05	ESR1/TP53/EGFR	3
BP	GO:0010632	regulation of epithelial cell migration	5/27	291/18670	5.42E-05	0.000281767	8.09E-05	AKT1/JUN/IL4/VEGFA/IFNG	5
BP	GO:0042542	response to hydrogen peroxide	4/27	146/18670	5.48E-05	0.000283742	8.15E-05	RELA/BCL2/JUN/CASP3	4
BP	GO:0055123	digestive system development	4/27	146/18670	5.48E-05	0.000283742	8.15E-05	BCL2/TNF/CXCL8/EGFR	4
BP	GO:0048871	multicellular organismal homeostasis	6/27	486/18670	5.61E-05	0.000289991	8.33E-05	BCL2/TNF/IL4/EGFR/VEGFA/IL1B	6
BP	GO:0043524	negative regulation of neuron apoptotic process	4/27	147/18670	5.62E-05	0.00029023	8.34E-05	BCL2/JUN/CCL2/BCL2L1	4
BP	GO:0008643	carbohydrate transport	4/27	148/18670	5.77E-05	0.000296457	8.52E-05	MAPK14/AKT1/TNF/IL1B	4
BP	GO:0051592	response to calcium ion	4/27	148/18670	5.77E-05	0.000296457	8.52E-05	CCND1/JUN/EGFR/FOS	4
BP	GO:0016236	macroautophagy	5/27	295/18670	5.78E-05	0.000296457	8.52E-05	AKT1/CASP3/TP53/IL4/MAPK8	5
BP	GO:0014074	response to purine-containing compound	4/27	149/18670	5.93E-05	0.000303498	8.72E-05	RELA/JUN/FOS/IL1B	4
BP	GO:0010823	negative regulation of mitochondrion organization	3/27	53/18670	6.02E-05	0.000307099	8.82E-05	AKT1/TP53/BCL2L1	3
BP	GO:0038066	p38MAPK cascade	3/27	53/18670	6.02E-05	0.000307099	8.82E-05	MAPK14/VEGFA/IL1B	3
BP	GO:0090068	positive regulation of cell cycle process	5/27	298/18670	6.06E-05	0.000308582	8.86E-05	AKT1/CCND1/TP53/EGFR/IL1B	5
BP	GO:0032655	regulation of interleukin-12 production	3/27	54/18670	6.37E-05	0.000323576	9.29E-05	MAPK14/RELA/IFNG	3
BP	GO:0000187	activation of MAPK activity	4/27	152/18670	6.41E-05	0.000324139	9.31E-05	MAPK14/TNF/MAPK1/IL1B	4
BP	GO:0016202	regulation of striated muscle tissue development	4/27	152/18670	6.41E-05	0.000324139	9.31E-05	MAPK14/BCL2/MAPK1/PPARA	4
BP	GO:0002791	regulation of peptide secretion	6/27	500/18670	6.56E-05	0.000331218	9.51E-05	NOS2/MAPK14/TNF/EGFR/IL1B/IFNG	6
BP	GO:0050729	positive regulation of inflammatory response	4/27	153/18670	6.57E-05	0.000331218	9.51E-05	TNF/EGFR/NFKBIA/IL1B	4
BP	GO:0060326	cell chemotaxis	5/27	304/18670	6.66E-05	0.000335185	9.63E-05	MAPK14/CCL2/CXCL8/VEGFA/IL1B	5
BP	GO:0042306	regulation of protein import into nucleus	3/27	55/18670	6.73E-05	0.000337939	9.71E-05	MAPK14/MAPK1/IFNG	3
BP	GO:1901861	regulation of muscle tissue development	4/27	155/18670	6.91E-05	0.000345681	9.93E-05	MAPK14/BCL2/MAPK1/PPARA	4
BP	GO:1903707	negative regulation of hemopoiesis	4/27	155/18670	6.91E-05	0.000345681	9.93E-05	IL4/NFKBIA/ERBB2/MYC	4
BP	GO:0042129	regulation of T cell proliferation	4/27	156/18670	7.09E-05	0.000351949	0.00010109	CASP3/IL4/ERBB2/IL1B	4
BP	GO:0048634	regulation of muscle organ development	4/27	156/18670	7.09E-05	0.000351949	0.00010109	MAPK14/BCL2/MAPK1/PPARA	4
BP	GO:0046879	hormone secretion	5/27	308/18670	7.09E-05	0.000351949	0.00010109	NOS2/TNF/EGFR/IL1B/IFNG	5
BP	GO:0032615	interleukin-12 production	3/27	56/18670	7.10E-05	0.000351949	0.00010109	MAPK14/RELA/IFNG	3
BP	GO:0060688	regulation of morphogenesis of a branching structure	3/27	56/18670	7.10E-05	0.000351949	0.00010109	ESR1/TNF/VEGFA	3
BP	GO:0042113	B cell activation	5/27	310/18670	7.31E-05	0.000361332	0.000103785	BCL2/CASP3/TP53/IL4/CASP8	5
BP	GO:0007259	receptor signaling pathway via JAK-STAT	4/27	159/18670	7.63E-05	0.00037655	0.000108156	TNF/CCL2/IL4/IFNG	4
BP	GO:0046661	male sex differentiation	4/27	160/18670	7.82E-05	0.000385091	0.000110609	ESR1/CCND1/BCL2/BCL2L1	4
BP	GO:0051235	maintenance of location	5/27	315/18670	7.88E-05	0.000386576	0.000111036	AKT1/TNF/NFKBIA/IL1B/PPARA	5
BP	GO:0032722	positive regulation of chemokine production	3/27	58/18670	7.89E-05	0.000386576	0.000111036	TNF/IL1B/IFNG	3
BP	GO:1904589	regulation of protein import	3/27	58/18670	7.89E-05	0.000386576	0.000111036	MAPK14/MAPK1/IFNG	3
BP	GO:0009914	hormone transport	5/27	317/18670	8.12E-05	0.000396972	0.000114022	NOS2/TNF/EGFR/IL1B/IFNG	5
BP	GO:0001658	branching involved in ureteric bud morphogenesis	3/27	59/18670	8.31E-05	0.00040384	0.000115995	BCL2/VEGFA/MYC	3
BP	GO:0001885	endothelial cell development	3/27	59/18670	8.31E-05	0.00040384	0.000115995	TNF/VEGFA/IL1B	3
BP	GO:2000351	regulation of endothelial cell apoptotic process	3/27	59/18670	8.31E-05	0.00040384	0.000115995	TNF/CCL2/IL4	3
BP	GO:1990778	protein localization to cell periphery	5/27	319/18670	8.36E-05	0.000405863	0.000116576	AKT1/TNF/EGFR/BCL2L1/IFNG	5
BP	GO:0015718	monocarboxylic acid transport	4/27	163/18670	8.40E-05	0.000406138	0.000116655	NOS2/AKT1/IL1B/PPARA	4
BP	GO:0045931	positive regulation of mitotic cell cycle	4/27	163/18670	8.40E-05	0.000406138	0.000116655	AKT1/CCND1/EGFR/IL1B	4
BP	GO:0046324	regulation of glucose import	3/27	60/18670	8.74E-05	0.000420738	0.000120848	MAPK14/AKT1/TNF	3
BP	GO:1902808	positive regulation of cell cycle G1/S phase transition	3/27	60/18670	8.74E-05	0.000420738	0.000120848	AKT1/CCND1/EGFR	3
BP	GO:2001242	regulation of intrinsic apoptotic signaling pathway	4/27	165/18670	8.81E-05	0.000423423	0.000121619	AKT1/BCL2/TP53/BCL2L1	4
BP	GO:0001660	fever generation	2/27	10/18670	9.00E-05	0.00042547	0.000122207	TNF/IL1B	2
BP	GO:0010749	regulation of nitric oxide mediated signal transduction	2/27	10/18670	9.00E-05	0.00042547	0.000122207	EGFR/VEGFA	2
BP	GO:0032025	response to cobalt ion	2/27	10/18670	9.00E-05	0.00042547	0.000122207	CASP3/CASP8	2
BP	GO:0045348	positive regulation of MHC class II biosynthetic process	2/27	10/18670	9.00E-05	0.00042547	0.000122207	IL4/IFNG	2
BP	GO:0070391	response to lipoteichoic acid	2/27	10/18670	9.00E-05	0.00042547	0.000122207	MAPK14/RELA	2
BP	GO:0071223	cellular response to lipoteichoic acid	2/27	10/18670	9.00E-05	0.00042547	0.000122207	MAPK14/RELA	2
BP	GO:1900222	negative regulation of amyloid-beta clearance	2/27	10/18670	9.00E-05	0.00042547	0.000122207	TNF/IFNG	2
BP	GO:1903799	negative regulation of production of miRNAs involved in gene silencing by miRNA	2/27	10/18670	9.00E-05	0.00042547	0.000122207	ESR1/TP53	2
BP	GO:1903800	positive regulation of production of miRNAs involved in gene silencing by miRNA	2/27	10/18670	9.00E-05	0.00042547	0.000122207	TP53/EGFR	2
BP	GO:0030888	regulation of B cell proliferation	3/27	61/18670	9.18E-05	0.000432429	0.000124206	BCL2/CASP3/IL4	3
BP	GO:2001244	positive regulation of intrinsic apoptotic signaling pathway	3/27	61/18670	9.18E-05	0.000432429	0.000124206	BCL2/TP53/BCL2L1	3
BP	GO:0033209	tumor necrosis factor-mediated signaling pathway	4/27	167/18670	9.23E-05	0.0004332	0.000124428	RELA/TNF/CASP8/NFKBIA	4
BP	GO:0035051	cardiocyte differentiation	4/27	167/18670	9.23E-05	0.0004332	0.000124428	EGFR/VEGFA/MAPK1/PPARA	4
BP	GO:0050806	positive regulation of synaptic transmission	4/27	168/18670	9.44E-05	0.000441728	0.000126877	TNF/CCL2/EGFR/MAPK1	4
BP	GO:0051302	regulation of cell division	4/27	168/18670	9.44E-05	0.000441728	0.000126877	VEGFA/BCL2L1/MYC/IL1B	4
BP	GO:0019058	viral life cycle	5/27	328/18670	9.54E-05	0.000445205	0.000127876	BCL2/TNF/CCL2/CXCL8/EGFR	5
BP	GO:0002260	lymphocyte homeostasis	3/27	62/18670	9.64E-05	0.00044667	0.000128297	AKT1/BCL2/CASP3	3
BP	GO:0002753	cytoplasmic pattern recognition receptor signaling pathway	3/27	62/18670	9.64E-05	0.00044667	0.000128297	RELA/CASP8/NFKBIA	3
BP	GO:0070059	intrinsic apoptotic signaling pathway in response to endoplasmic reticulum stress	3/27	62/18670	9.64E-05	0.00044667	0.000128297	BCL2/TP53/BCL2L1	3
BP	GO:0070265	necrotic cell death	3/27	62/18670	9.64E-05	0.00044667	0.000128297	TNF/TP53/CASP8	3
BP	GO:0097696	receptor signaling pathway via STAT	4/27	169/18670	9.66E-05	0.000447148	0.000128434	TNF/CCL2/IL4/IFNG	4
BP	GO:0008202	steroid metabolic process	5/27	331/18670	9.95E-05	0.000459721	0.000132045	ESR1/TNF/IL4/IL1B/IFNG	5
BP	GO:0042982	amyloid precursor protein metabolic process	3/27	63/18670	0.000101089	0.000464648	0.00013346	TNF/CASP3/IFNG	3
BP	GO:0046622	positive regulation of organ growth	3/27	63/18670	0.000101089	0.000464648	0.00013346	MAPK14/AKT1/MAPK1	3
BP	GO:0010634	positive regulation of epithelial cell migration	4/27	171/18670	0.000101143	0.000464648	0.00013346	AKT1/JUN/VEGFA/IFNG	4
BP	GO:0030324	lung development	4/27	172/18670	0.000103449	0.0004744	0.000136262	TNF/EGFR/VEGFA/MAPK1	4
BP	GO:0001659	temperature homeostasis	4/27	173/18670	0.000105793	0.000484193	0.000139074	TNF/IL4/VEGFA/IL1B	4
BP	GO:0060135	maternal process involved in female pregnancy	3/27	64/18670	0.000105958	0.000484193	0.000139074	ESR1/AKT1/MAPK1	3
BP	GO:2001252	positive regulation of chromosome organization	4/27	174/18670	0.000108175	0.000493455	0.000141735	TP53/VEGFA/MAPK1/IL1B	4
BP	GO:0031652	positive regulation of heat generation	2/27	11/18670	0.000109886	0.000499502	0.000143471	TNF/IL1B	2
BP	GO:0045899	positive regulation of RNA polymerase II transcription preinitiation complex assembly	2/27	11/18670	0.000109886	0.000499502	0.000143471	ESR1/TP53	2
BP	GO:0060675	ureteric bud morphogenesis	3/27	65/18670	0.000110978	0.0005027	0.00014439	BCL2/VEGFA/MYC	3
BP	GO:0072577	endothelial cell apoptotic process	3/27	65/18670	0.000110978	0.0005027	0.00014439	TNF/CCL2/IL4	3
BP	GO:0030323	respiratory tube development	4/27	176/18670	0.000113057	0.000509445	0.000146327	TNF/EGFR/VEGFA/MAPK1	4
BP	GO:0050796	regulation of insulin secretion	4/27	176/18670	0.000113057	0.000509445	0.000146327	NOS2/TNF/IL1B/IFNG	4
BP	GO:0051897	positive regulation of protein kinase B signaling	4/27	176/18670	0.000113057	0.000509445	0.000146327	ESR1/TNF/EGFR/ERBB2	4
BP	GO:0072171	mesonephric tubule morphogenesis	3/27	66/18670	0.000116151	0.000522477	0.000150071	BCL2/VEGFA/MYC	3
BP	GO:0071346	cellular response to interferon-gamma	4/27	180/18670	0.000123298	0.000552709	0.000158754	NOS2/TP53/CCL2/IFNG	4
BP	GO:1901796	regulation of signal transduction by p53 class mediator	4/27	180/18670	0.000123298	0.000552709	0.000158754	MAPK14/AKT1/BCL2/TP53	4
BP	GO:0046323	glucose import	3/27	68/18670	0.000126963	0.000567173	0.000162909	MAPK14/AKT1/TNF	3
BP	GO:0071230	cellular response to amino acid stimulus	3/27	68/18670	0.000126963	0.000567173	0.000162909	TNF/EGFR/BCL2L1	3
BP	GO:0010623	programmed cell death involved in cell development	2/27	12/18670	0.000131746	0.000586519	0.000168465	BCL2/IL1B	2
BP	GO:0150065	regulation of deacetylase activity	2/27	12/18670	0.000131746	0.000586519	0.000168465	VEGFA/MAPK8	2
BP	GO:0042698	ovulation cycle	3/27	69/18670	0.000132606	0.000589334	0.000169274	ESR1/CASP3/EGFR	3
BP	GO:0010631	epithelial cell migration	5/27	352/18670	0.000132844	0.000589381	0.000169287	AKT1/JUN/IL4/VEGFA/IFNG	5
BP	GO:0030098	lymphocyte differentiation	5/27	353/18670	0.000134619	0.000596237	0.000171257	BCL2/TP53/IL4/ERBB2/IFNG	5
BP	GO:0046328	regulation of JNK cascade	4/27	185/18670	0.000137027	0.000604835	0.000173726	AKT1/TNF/EGFR/IL1B	4
BP	GO:1902275	regulation of chromatin organization	4/27	185/18670	0.000137027	0.000604835	0.000173726	TP53/VEGFA/IL1B/MAPK8	4
BP	GO:0001505	regulation of neurotransmitter levels	5/27	355/18670	0.000138225	0.000606803	0.000174291	NOS2/AKT1/TNF/IL1B/IFNG	5
BP	GO:0090132	epithelium migration	5/27	355/18670	0.000138225	0.000606803	0.000174291	AKT1/JUN/IL4/VEGFA/IFNG	5
BP	GO:0033077	T cell differentiation in thymus	3/27	70/18670	0.00013841	0.000606803	0.000174291	BCL2/TP53/ERBB2	3
BP	GO:0051966	regulation of synaptic transmission, glutamatergic	3/27	70/18670	0.00013841	0.000606803	0.000174291	TNF/CCL2/EGFR	3
BP	GO:0042531	positive regulation of tyrosine phosphorylation of STAT protein	3/27	71/18670	0.000144377	0.000630829	0.000181192	TNF/IL4/IFNG	3
BP	GO:0071479	cellular response to ionizing radiation	3/27	71/18670	0.000144377	0.000630829	0.000181192	MAPK14/TP53/BCL2L1	3
BP	GO:0006367	transcription initiation from RNA polymerase II promoter	4/27	188/18670	0.000145779	0.00063588	0.000182643	ESR1/CCND1/TP53/PPARA	4
BP	GO:0090130	tissue migration	5/27	361/18670	0.00014949	0.000650971	0.000186978	AKT1/JUN/IL4/VEGFA/IFNG	5
BP	GO:0051881	regulation of mitochondrial membrane potential	3/27	72/18670	0.000150509	0.000654312	0.000187937	AKT1/BCL2/BCL2L1	3
BP	GO:0071478	cellular response to radiation	4/27	191/18670	0.000154928	0.000669533	0.000192309	MAPK14/TP53/BCL2L1/MYC	4
BP	GO:0010745	negative regulation of macrophage derived foam cell differentiation	2/27	13/18670	0.000155561	0.000669533	0.000192309	NFKBIA/PPARA	2
BP	GO:0031650	regulation of heat generation	2/27	13/18670	0.000155561	0.000669533	0.000192309	TNF/IL1B	2
BP	GO:0061029	eyelid development in camera-type eye	2/27	13/18670	0.000155561	0.000669533	0.000192309	JUN/EGFR	2
BP	GO:0070431	nucleotide-binding oligomerization domain containing 2 signaling pathway	2/27	13/18670	0.000155561	0.000669533	0.000192309	RELA/NFKBIA	2
BP	GO:1902894	negative regulation of pri-miRNA transcription by RNA polymerase II	2/27	13/18670	0.000155561	0.000669533	0.000192309	RELA/PPARA	2
BP	GO:0006801	superoxide metabolic process	3/27	73/18670	0.000156809	0.000672668	0.00019321	NOS2/TNF/EGFR	3
BP	GO:0043627	response to estrogen	3/27	73/18670	0.000156809	0.000672668	0.00019321	ESR1/CCND1/MAPK1	3
BP	GO:0007219	Notch signaling pathway	4/27	193/18670	0.000161255	0.000690598	0.00019836	AKT1/EGFR/NFKBIA/MYC	4
BP	GO:0014015	positive regulation of gliogenesis	3/27	74/18670	0.000163277	0.000696954	0.000200185	RELA/TNF/IL1B	3
BP	GO:0072078	nephron tubule morphogenesis	3/27	74/18670	0.000163277	0.000696954	0.000200185	BCL2/VEGFA/MYC	3
BP	GO:0006909	phagocytosis	5/27	369/18670	0.000165591	0.000705666	0.000202688	TNF/CCL2/MAPK1/IL1B/IFNG	5
BP	GO:0007422	peripheral nervous system development	3/27	75/18670	0.000169917	0.000722913	0.000207642	RELA/AKT1/ERBB2	3
BP	GO:0002221	pattern recognition receptor signaling pathway	4/27	197/18670	0.000174467	0.000739841	0.000212504	ESR1/RELA/CASP8/NFKBIA	4
BP	GO:0010952	positive regulation of peptidase activity	4/27	197/18670	0.000174467	0.000739841	0.000212504	MAPK14/TNF/CASP8/MYC	4
BP	GO:0072088	nephron epithelium morphogenesis	3/27	76/18670	0.000176729	0.000748211	0.000214908	BCL2/VEGFA/MYC	3
BP	GO:0031099	regeneration	4/27	198/18670	0.000177888	0.000749445	0.000215262	CCND1/BCL2/JUN/EGFR	4
BP	GO:0046890	regulation of lipid biosynthetic process	4/27	198/18670	0.000177888	0.000749445	0.000215262	AKT1/TNF/IL1B/IFNG	4
BP	GO:0060541	respiratory system development	4/27	198/18670	0.000177888	0.000749445	0.000215262	TNF/EGFR/VEGFA/MAPK1	4
BP	GO:0032310	prostaglandin secretion	2/27	14/18670	0.000181326	0.000756681	0.000217341	NOS2/IL1B	2
BP	GO:0045346	regulation of MHC class II biosynthetic process	2/27	14/18670	0.000181326	0.000756681	0.000217341	IL4/IFNG	2
BP	GO:0050930	induction of positive chemotaxis	2/27	14/18670	0.000181326	0.000756681	0.000217341	CXCL8/VEGFA	2
BP	GO:0051712	positive regulation of killing of cells of other organism	2/27	14/18670	0.000181326	0.000756681	0.000217341	NOS2/IFNG	2
BP	GO:0006109	regulation of carbohydrate metabolic process	4/27	199/18670	0.000181358	0.000756681	0.000217341	AKT1/TP53/IFNG/PPARA	4
BP	GO:0034341	response to interferon-gamma	4/27	199/18670	0.000181358	0.000756681	0.000217341	NOS2/TP53/CCL2/IFNG	4
BP	GO:0016575	histone deacetylation	3/27	77/18670	0.000183717	0.00076529	0.000219813	TP53/VEGFA/MAPK8	3
BP	GO:0006869	lipid transport	5/27	380/18670	0.000189864	0.000789626	0.000226804	NOS2/AKT1/NFKBIA/IL1B/PPARA	5
BP	GO:0055021	regulation of cardiac muscle tissue growth	3/27	78/18670	0.000190882	0.000790054	0.000226927	MAPK14/MAPK1/PPARA	3
BP	GO:0061333	renal tubule morphogenesis	3/27	78/18670	0.000190882	0.000790054	0.000226927	BCL2/VEGFA/MYC	3
BP	GO:0072028	nephron morphogenesis	3/27	78/18670	0.000190882	0.000790054	0.000226927	BCL2/VEGFA/MYC	3
BP	GO:0051701	interaction with host	4/27	202/18670	0.000192062	0.000793673	0.000227966	CXCL8/CASP8/EGFR/BCL2L1	4
BP	GO:0030278	regulation of ossification	4/27	203/18670	0.000195729	0.00080754	0.000231949	MAPK14/BCL2/TNF/MAPK1	4
BP	GO:0045913	positive regulation of carbohydrate metabolic process	3/27	79/18670	0.000198225	0.000816537	0.000234533	AKT1/IFNG/PPARA	3
BP	GO:0031349	positive regulation of defense response	5/27	384/18670	0.000199335	0.000818966	0.000235231	RELA/TNF/EGFR/NFKBIA/IL1B	5
BP	GO:0034764	positive regulation of transmembrane transport	4/27	204/18670	0.000199447	0.000818966	0.000235231	MAPK14/AKT1/CCL2/IFNG	4
BP	GO:0002703	regulation of leukocyte mediated immunity	4/27	205/18670	0.000203216	0.00083312	0.000239296	NOS2/TNF/IL4/IL1B	4
BP	GO:0045342	MHC class II biosynthetic process	2/27	15/18670	0.000209036	0.000850253	0.000244217	IL4/IFNG	2
BP	GO:0045410	positive regulation of interleukin-6 biosynthetic process	2/27	15/18670	0.000209036	0.000850253	0.000244217	TNF/IL1B	2
BP	GO:0045898	regulation of RNA polymerase II transcription preinitiation complex assembly	2/27	15/18670	0.000209036	0.000850253	0.000244217	ESR1/TP53	2
BP	GO:0051770	positive regulation of nitric-oxide synthase biosynthetic process	2/27	15/18670	0.000209036	0.000850253	0.000244217	CCL2/IFNG	2
BP	GO:2000402	negative regulation of lymphocyte migration	2/27	15/18670	0.000209036	0.000850253	0.000244217	AKT1/CCL2	2
BP	GO:0002064	epithelial cell development	4/27	207/18670	0.000210907	0.000855179	0.000245632	ESR1/TNF/VEGFA/IL1B	4
BP	GO:0030073	insulin secretion	4/27	207/18670	0.000210907	0.000855179	0.000245632	NOS2/TNF/IL1B/IFNG	4
BP	GO:0045787	positive regulation of cell cycle	5/27	389/18670	0.000211677	0.000856962	0.000246144	AKT1/CCND1/TP53/EGFR/IL1B	5
BP	GO:1902930	regulation of alcohol biosynthetic process	3/27	81/18670	0.000213458	0.000862823	0.000247828	TNF/IL1B/IFNG	3
BP	GO:0050792	regulation of viral process	4/27	208/18670	0.00021483	0.000867016	0.000249032	BCL2/TNF/JUN/CXCL8	4
BP	GO:0032637	interleukin-8 production	3/27	82/18670	0.000221351	0.000890558	0.000255794	NOS2/TNF/IL1B	3
BP	GO:0032642	regulation of chemokine production	3/27	82/18670	0.000221351	0.000890558	0.000255794	TNF/IL1B/IFNG	3
BP	GO:0050707	regulation of cytokine secretion	4/27	210/18670	0.000222834	0.000895138	0.00025711	MAPK14/TNF/IL1B/IFNG	4
BP	GO:0042509	regulation of tyrosine phosphorylation of STAT protein	3/27	83/18670	0.00022943	0.000920207	0.00026431	TNF/IL4/IFNG	3
BP	GO:0002718	regulation of cytokine production involved in immune response	3/27	84/18670	0.000237699	0.000947063	0.000272024	MAPK14/TNF/IL1B	3
BP	GO:0010507	negative regulation of autophagy	3/27	84/18670	0.000237699	0.000947063	0.000272024	AKT1/BCL2/TP53	3
BP	GO:0060420	regulation of heart growth	3/27	84/18670	0.000237699	0.000947063	0.000272024	MAPK14/MAPK1/PPARA	3
BP	GO:0002739	regulation of cytokine secretion involved in immune response	2/27	16/18670	0.000238685	0.000947063	0.000272024	MAPK14/TNF	2
BP	GO:0034116	positive regulation of heterotypic cell-cell adhesion	2/27	16/18670	0.000238685	0.000947063	0.000272024	TNF/IL1B	2
BP	GO:0060965	negative regulation of gene silencing by miRNA	2/27	16/18670	0.000238685	0.000947063	0.000272024	ESR1/TP53	2
BP	GO:1900451	positive regulation of glutamate receptor signaling pathway	2/27	16/18670	0.000238685	0.000947063	0.000272024	CCL2/IFNG	2
BP	GO:0045732	positive regulation of protein catabolic process	4/27	214/18670	0.000239486	0.000948791	0.00027252	AKT1/TNF/IL1B/IFNG	4
BP	GO:0070374	positive regulation of ERK1 and ERK2 cascade	4/27	215/18670	0.000243786	0.00096435	0.000276989	TNF/JUN/CCL2/EGFR	4
BP	GO:0000075	cell cycle checkpoint	4/27	216/18670	0.000248141	0.00098008	0.000281507	MAPK14/CCND1/TP53/BCL2L1	4
BP	GO:1903532	positive regulation of secretion by cell	5/27	403/18670	0.000249361	0.000983403	0.000282462	MAPK14/TNF/EGFR/IL1B/IFNG	5
BP	GO:0043393	regulation of protein binding	4/27	217/18670	0.000252551	0.000992959	0.000285207	AKT1/BCL2/PPARA/MAPK8	4
BP	GO:0050920	regulation of chemotaxis	4/27	217/18670	0.000252551	0.000992959	0.000285207	MAPK14/CCL2/CXCL8/VEGFA	4
BP	GO:0001776	leukocyte homeostasis	3/27	86/18670	0.00025481	0.000997299	0.000286453	AKT1/BCL2/CASP3	3
BP	GO:0007260	tyrosine phosphorylation of STAT protein	3/27	86/18670	0.00025481	0.000997299	0.000286453	TNF/IL4/IFNG	3
BP	GO:0042446	hormone biosynthetic process	3/27	86/18670	0.00025481	0.000997299	0.000286453	TNF/IL1B/IFNG	3
BP	GO:0007584	response to nutrient	4/27	219/18670	0.000261542	0.001022103	0.000293578	RELA/CCND1/EGFR/IL1B	4
BP	GO:0002690	positive regulation of leukocyte chemotaxis	3/27	87/18670	0.000263656	0.001024187	0.000294176	MAPK14/CXCL8/VEGFA	3
BP	GO:0043470	regulation of carbohydrate catabolic process	3/27	87/18670	0.000263656	0.001024187	0.000294176	TP53/IFNG/PPARA	3
BP	GO:0045844	positive regulation of striated muscle tissue development	3/27	87/18670	0.000263656	0.001024187	0.000294176	MAPK14/BCL2/MAPK1	3
BP	GO:0048636	positive regulation of muscle organ development	3/27	87/18670	0.000263656	0.001024187	0.000294176	MAPK14/BCL2/MAPK1	3
BP	GO:0007517	muscle organ development	5/27	410/18670	0.000270024	0.001038969	0.000298422	MAPK14/BCL2/FOS/MAPK1/PPARA	5
BP	GO:0019216	regulation of lipid metabolic process	5/27	410/18670	0.000270024	0.001038969	0.000298422	AKT1/TNF/IL1B/IFNG/PPARA	5
BP	GO:0010224	response to UV-B	2/27	17/18670	0.000270268	0.001038969	0.000298422	RELA/BCL2	2
BP	GO:0015732	prostaglandin transport	2/27	17/18670	0.000270268	0.001038969	0.000298422	NOS2/IL1B	2
BP	GO:0031649	heat generation	2/27	17/18670	0.000270268	0.001038969	0.000298422	TNF/IL1B	2
BP	GO:0051709	regulation of killing of cells of other organism	2/27	17/18670	0.000270268	0.001038969	0.000298422	NOS2/IFNG	2
BP	GO:1904996	positive regulation of leukocyte adhesion to vascular endothelial cell	2/27	17/18670	0.000270268	0.001038969	0.000298422	RELA/TNF	2
BP	GO:1901863	positive regulation of muscle tissue development	3/27	88/18670	0.000272699	0.001045211	0.000300215	MAPK14/BCL2/MAPK1	3
BP	GO:1904035	regulation of epithelial cell apoptotic process	3/27	88/18670	0.000272699	0.001045211	0.000300215	TNF/CCL2/IL4	3
BP	GO:0043903	regulation of interspecies interactions between organisms	4/27	222/18670	0.000275457	0.001054222	0.000302803	BCL2/TNF/JUN/CXCL8	4
BP	GO:0045444	fat cell differentiation	4/27	223/18670	0.000280211	0.001070837	0.000307575	MAPK14/AKT1/CCND1/TNF	4
BP	GO:0032602	chemokine production	3/27	89/18670	0.00028194	0.001074274	0.000308563	TNF/IL1B/IFNG	3
BP	GO:0046427	positive regulation of receptor signaling pathway via JAK-STAT	3/27	89/18670	0.00028194	0.001074274	0.000308563	TNF/IL4/IFNG	3
BP	GO:0031058	positive regulation of histone modification	3/27	90/18670	0.000291381	0.001106992	0.00031796	TP53/VEGFA/IL1B	3
BP	GO:0071674	mononuclear cell migration	3/27	90/18670	0.000291381	0.001106992	0.00031796	MAPK14/TNF/CCL2	3
BP	GO:0043588	skin development	5/27	419/18670	0.00029848	0.001132302	0.00032523	RELA/BCL2/TNF/CASP3/EGFR	5
BP	GO:0045638	negative regulation of myeloid cell differentiation	3/27	91/18670	0.000301025	0.00113862	0.000327045	IL4/NFKBIA/MYC	3
BP	GO:1901992	positive regulation of mitotic cell cycle phase transition	3/27	91/18670	0.000301025	0.00113862	0.000327045	AKT1/CCND1/EGFR	3
BP	GO:0019054	modulation by virus of host cellular process	2/27	18/18670	0.000303781	0.001142374	0.000328123	CASP8/BCL2L1	2
BP	GO:0031065	positive regulation of histone deacetylation	2/27	18/18670	0.000303781	0.001142374	0.000328123	TP53/VEGFA	2
BP	GO:0031998	regulation of fatty acid beta-oxidation	2/27	18/18670	0.000303781	0.001142374	0.000328123	AKT1/PPARA	2
BP	GO:0150078	positive regulation of neuroinflammatory response	2/27	18/18670	0.000303781	0.001142374	0.000328123	TNF/IL1B	2
BP	GO:0045833	negative regulation of lipid metabolic process	3/27	92/18670	0.000310872	0.001165658	0.000334811	AKT1/TNF/IL1B	3
BP	GO:1904894	positive regulation of receptor signaling pathway via STAT	3/27	92/18670	0.000310872	0.001165658	0.000334811	TNF/IL4/IFNG	3
BP	GO:0052548	regulation of endopeptidase activity	5/27	425/18670	0.000318684	0.001193221	0.000342728	AKT1/TNF/CASP8/VEGFA/MYC	5
BP	GO:0033273	response to vitamin	3/27	93/18670	0.000320925	0.001194709	0.000343155	RELA/CCND1/EGFR	3
BP	GO:0035249	synaptic transmission, glutamatergic	3/27	93/18670	0.000320925	0.001194709	0.000343155	TNF/CCL2/EGFR	3
BP	GO:0072080	nephron tubule development	3/27	93/18670	0.000320925	0.001194709	0.000343155	BCL2/VEGFA/MYC	3
BP	GO:1901184	regulation of ERBB signaling pathway	3/27	93/18670	0.000320925	0.001194709	0.000343155	AKT1/EGFR/ERBB2	3
BP	GO:0051047	positive regulation of secretion	5/27	428/18670	0.000329168	0.001223634	0.000351463	MAPK14/TNF/EGFR/IL1B/IFNG	5
BP	GO:0042445	hormone metabolic process	4/27	233/18670	0.000331064	0.001225863	0.000352103	ESR1/TNF/IL1B/IFNG	4
BP	GO:0048738	cardiac muscle tissue development	4/27	233/18670	0.000331064	0.001225863	0.000352103	MAPK14/VEGFA/MAPK1/PPARA	4
BP	GO:0060993	kidney morphogenesis	3/27	94/18670	0.000331186	0.001225863	0.000352103	BCL2/VEGFA/MYC	3
BP	GO:0043254	regulation of protein-containing complex assembly	5/27	429/18670	0.00033272	0.001229782	0.000353229	ESR1/TNF/TP53/VEGFA/IFNG	5
BP	GO:0002922	positive regulation of humoral immune response	2/27	19/18670	0.000339217	0.001237521	0.000355452	TNF/IL1B	2
BP	GO:0030949	positive regulation of vascular endothelial growth factor receptor signaling pathway	2/27	19/18670	0.000339217	0.001237521	0.000355452	VEGFA/IL1B	2
BP	GO:0060149	negative regulation of posttranscriptional gene silencing	2/27	19/18670	0.000339217	0.001237521	0.000355452	ESR1/TP53	2
BP	GO:0060252	positive regulation of glial cell proliferation	2/27	19/18670	0.000339217	0.001237521	0.000355452	TNF/IL1B	2
BP	GO:0060716	labyrinthine layer blood vessel development	2/27	19/18670	0.000339217	0.001237521	0.000355452	AKT1/MAPK1	2
BP	GO:0060967	negative regulation of gene silencing by RNA	2/27	19/18670	0.000339217	0.001237521	0.000355452	ESR1/TP53	2
BP	GO:0090201	negative regulation of release of cytochrome c from mitochondria	2/27	19/18670	0.000339217	0.001237521	0.000355452	AKT1/BCL2L1	2
BP	GO:2000010	positive regulation of protein localization to cell surface	2/27	19/18670	0.000339217	0.001237521	0.000355452	AKT1/TNF	2
BP	GO:0002702	positive regulation of production of molecular mediator of immune response	3/27	95/18670	0.000341657	0.001237521	0.000355452	MAPK14/IL4/IL1B	3
BP	GO:0042100	B cell proliferation	3/27	95/18670	0.000341657	0.001237521	0.000355452	BCL2/CASP3/IL4	3
BP	GO:0042116	macrophage activation	3/27	95/18670	0.000341657	0.001237521	0.000355452	TNF/JUN/IFNG	3
BP	GO:0045069	regulation of viral genome replication	3/27	95/18670	0.000341657	0.001237521	0.000355452	BCL2/TNF/CXCL8	3
BP	GO:0050810	regulation of steroid biosynthetic process	3/27	95/18670	0.000341657	0.001237521	0.000355452	TNF/IL1B/IFNG	3
BP	GO:0061326	renal tubule development	3/27	95/18670	0.000341657	0.001237521	0.000355452	BCL2/VEGFA/MYC	3
BP	GO:0006469	negative regulation of protein kinase activity	4/27	235/18670	0.000341978	0.001237521	0.000355452	AKT1/CASP3/IL1B/IFNG	4
BP	GO:0019217	regulation of fatty acid metabolic process	3/27	96/18670	0.000352339	0.001271462	0.000365201	AKT1/IL1B/PPARA	3
BP	GO:0048010	vascular endothelial growth factor receptor signaling pathway	3/27	96/18670	0.000352339	0.001271462	0.000365201	MAPK14/VEGFA/IL1B	3
BP	GO:0050804	modulation of chemical synaptic transmission	5/27	436/18670	0.00035841	0.001291294	0.000370897	TNF/CCL2/EGFR/MAPK1/IL1B	5
BP	GO:0051607	defense response to virus	4/27	238/18670	0.000358831	0.001291294	0.000370897	RELA/BCL2/IL1B/IFNG	4
BP	GO:0099177	regulation of trans-synaptic signaling	5/27	437/18670	0.0003622	0.001301609	0.00037386	TNF/CCL2/EGFR/MAPK1/IL1B	5
BP	GO:0001657	ureteric bud development	3/27	97/18670	0.000363234	0.001301713	0.00037389	BCL2/VEGFA/MYC	3
BP	GO:0051591	response to cAMP	3/27	97/18670	0.000363234	0.001301713	0.00037389	RELA/JUN/FOS	3
BP	GO:0019932	second-messenger-mediated signaling	5/27	439/18670	0.000369871	0.001321842	0.000379671	NOS2/TNF/CXCL8/EGFR/VEGFA	5
BP	GO:0060249	anatomical structure homeostasis	5/27	439/18670	0.000369871	0.001321842	0.000379671	BCL2/EGFR/VEGFA/MAPK1/MYC	5
BP	GO:0031341	regulation of cell killing	3/27	98/18670	0.000374344	0.001329287	0.00038181	NOS2/IL4/IFNG	3
BP	GO:0072163	mesonephric epithelium development	3/27	98/18670	0.000374344	0.001329287	0.00038181	BCL2/VEGFA/MYC	3
BP	GO:0072164	mesonephric tubule development	3/27	98/18670	0.000374344	0.001329287	0.00038181	BCL2/VEGFA/MYC	3
BP	GO:2001243	negative regulation of intrinsic apoptotic signaling pathway	3/27	98/18670	0.000374344	0.001329287	0.00038181	AKT1/BCL2/BCL2L1	3
BP	GO:0002374	cytokine secretion involved in immune response	2/27	20/18670	0.000376571	0.001329287	0.00038181	MAPK14/TNF	2
BP	GO:0045655	regulation of monocyte differentiation	2/27	20/18670	0.000376571	0.001329287	0.00038181	JUN/MYC	2
BP	GO:0051767	nitric-oxide synthase biosynthetic process	2/27	20/18670	0.000376571	0.001329287	0.00038181	CCL2/IFNG	2
BP	GO:0051769	regulation of nitric-oxide synthase biosynthetic process	2/27	20/18670	0.000376571	0.001329287	0.00038181	CCL2/IFNG	2
BP	GO:0060261	positive regulation of transcription initiation from RNA polymerase II promoter	2/27	20/18670	0.000376571	0.001329287	0.00038181	ESR1/TP53	2
BP	GO:0019395	fatty acid oxidation	3/27	99/18670	0.00038567	0.001355864	0.000389444	MAPK14/AKT1/PPARA	3
BP	GO:0051817	modulation of process of other organism involved in symbiotic interaction	3/27	99/18670	0.00038567	0.001355864	0.000389444	JUN/CASP8/BCL2L1	3
BP	GO:0062014	negative regulation of small molecule metabolic process	3/27	99/18670	0.00038567	0.001355864	0.000389444	AKT1/TP53/PPARA	3
BP	GO:0002824	positive regulation of adaptive immune response based on somatic recombination of immune receptors built from immunoglobulin superfamily domains	3/27	100/18670	0.000397216	0.001390792	0.000399476	TNF/IL4/IL1B	3
BP	GO:0055024	regulation of cardiac muscle tissue development	3/27	100/18670	0.000397216	0.001390792	0.000399476	MAPK14/MAPK1/PPARA	3
BP	GO:0070498	interleukin-1-mediated signaling pathway	3/27	100/18670	0.000397216	0.001390792	0.000399476	RELA/NFKBIA/IL1B	3
BP	GO:0032611	interleukin-1 beta production	3/27	101/18670	0.000408982	0.001428128	0.0004102	CASP8/IL1B/IFNG	3
BP	GO:0034440	lipid oxidation	3/27	101/18670	0.000408982	0.001428128	0.0004102	MAPK14/AKT1/PPARA	3
BP	GO:0010829	negative regulation of glucose transmembrane transport	2/27	21/18670	0.000415839	0.001442356	0.000414286	TNF/IL1B	2
BP	GO:0035743	CD4-positive, alpha-beta T cell cytokine production	2/27	21/18670	0.000415839	0.001442356	0.000414286	IL4/IL1B	2
BP	GO:0036499	PERK-mediated unfolded protein response	2/27	21/18670	0.000415839	0.001442356	0.000414286	CCL2/CXCL8	2
BP	GO:0046827	positive regulation of protein export from nucleus	2/27	21/18670	0.000415839	0.001442356	0.000414286	TP53/IL1B	2
BP	GO:0051412	response to corticosterone	2/27	21/18670	0.000415839	0.001442356	0.000414286	CCND1/FOS	2
BP	GO:1901991	negative regulation of mitotic cell cycle phase transition	4/27	248/18670	0.000419324	0.001452499	0.0004172	CCND1/BCL2/TP53/CCL2	4
BP	GO:0001823	mesonephros development	3/27	102/18670	0.00042097	0.001456251	0.000418278	BCL2/VEGFA/MYC	3
BP	GO:0032091	negative regulation of protein binding	3/27	103/18670	0.000433181	0.001492518	0.000428694	AKT1/PPARA/MAPK8	3
BP	GO:1902106	negative regulation of leukocyte differentiation	3/27	103/18670	0.000433181	0.001492518	0.000428694	IL4/ERBB2/MYC	3
BP	GO:1905269	positive regulation of chromatin organization	3/27	103/18670	0.000433181	0.001492518	0.000428694	TP53/VEGFA/IL1B	3
BP	GO:0030593	neutrophil chemotaxis	3/27	104/18670	0.000445619	0.001531299	0.000439833	CCL2/CXCL8/IL1B	3
BP	GO:0071887	leukocyte apoptotic process	3/27	104/18670	0.000445619	0.001531299	0.000439833	AKT1/CASP3/TP53	3
BP	GO:0031330	negative regulation of cellular catabolic process	4/27	253/18670	0.00045216	0.001551718	0.000445699	MAPK14/AKT1/BCL2/TP53	4
BP	GO:0010869	regulation of receptor biosynthetic process	2/27	22/18670	0.000457015	0.001560334	0.000448173	IFNG/PPARA	2
BP	GO:0051000	positive regulation of nitric-oxide synthase activity	2/27	22/18670	0.000457015	0.001560334	0.000448173	AKT1/TNF	2
BP	GO:0002708	positive regulation of lymphocyte mediated immunity	3/27	105/18670	0.000458284	0.001560334	0.000448173	TNF/IL4/IL1B	3
BP	GO:0002821	positive regulation of adaptive immune response	3/27	105/18670	0.000458284	0.001560334	0.000448173	TNF/IL4/IL1B	3
BP	GO:0008593	regulation of Notch signaling pathway	3/27	105/18670	0.000458284	0.001560334	0.000448173	AKT1/EGFR/NFKBIA	3
BP	GO:0055017	cardiac muscle tissue growth	3/27	105/18670	0.000458284	0.001560334	0.000448173	MAPK14/MAPK1/PPARA	3
BP	GO:0001667	ameboidal-type cell migration	5/27	462/18670	0.000467248	0.001588766	0.00045634	AKT1/JUN/IL4/VEGFA/IFNG	5
BP	GO:1901989	positive regulation of cell cycle phase transition	3/27	106/18670	0.000471179	0.001600031	0.000459575	AKT1/CCND1/EGFR	3
BP	GO:0033673	negative regulation of kinase activity	4/27	257/18670	0.000479723	0.001626914	0.000467297	AKT1/CASP3/IL1B/IFNG	4
BP	GO:0006275	regulation of DNA replication	3/27	108/18670	0.000497662	0.001683345	0.000483506	JUN/TP53/EGFR	3
BP	GO:2000278	regulation of DNA biosynthetic process	3/27	108/18670	0.000497662	0.001683345	0.000483506	TP53/MAPK1/MYC	3
BP	GO:0030810	positive regulation of nucleotide biosynthetic process	2/27	23/18670	0.000500094	0.001684974	0.000483973	NOS2/IL4	2
BP	GO:1900373	positive regulation of purine nucleotide biosynthetic process	2/27	23/18670	0.000500094	0.001684974	0.000483973	NOS2/IL4	2
BP	GO:2000637	positive regulation of gene silencing by miRNA	2/27	23/18670	0.000500094	0.001684974	0.000483973	TP53/EGFR	2
BP	GO:0072009	nephron epithelium development	3/27	109/18670	0.000511254	0.001720338	0.000494131	BCL2/VEGFA/MYC	3
BP	GO:0044346	fibroblast apoptotic process	2/27	24/18670	0.000545071	0.001827011	0.000524771	TP53/MYC	2
BP	GO:0050996	positive regulation of lipid catabolic process	2/27	24/18670	0.000545071	0.001827011	0.000524771	IL1B/PPARA	2
BP	GO:0060148	positive regulation of posttranscriptional gene silencing	2/27	24/18670	0.000545071	0.001827011	0.000524771	TP53/EGFR	2
BP	GO:0001938	positive regulation of endothelial cell proliferation	3/27	112/18670	0.000553456	0.001842177	0.000529127	AKT1/JUN/VEGFA	3
BP	GO:0010906	regulation of glucose metabolic process	3/27	112/18670	0.000553456	0.001842177	0.000529127	AKT1/TP53/PPARA	3
BP	GO:0043279	response to alkaloid	3/27	112/18670	0.000553456	0.001842177	0.000529127	RELA/CASP3/BCL2L1	3
BP	GO:0060419	heart growth	3/27	112/18670	0.000553456	0.001842177	0.000529127	MAPK14/MAPK1/PPARA	3
BP	GO:0072331	signal transduction by p53 class mediator	4/27	267/18670	0.000553862	0.001842177	0.000529127	MAPK14/AKT1/BCL2/TP53	4
BP	GO:1901988	negative regulation of cell cycle phase transition	4/27	267/18670	0.000553862	0.001842177	0.000529127	CCND1/BCL2/TP53/CCL2	4
BP	GO:0035821	modulation of process of other organism	3/27	113/18670	0.000568003	0.001884374	0.000541247	JUN/CASP8/BCL2L1	3
BP	GO:0060964	regulation of gene silencing by miRNA	3/27	113/18670	0.000568003	0.001884374	0.000541247	ESR1/TP53/EGFR	3
BP	GO:0030218	erythrocyte differentiation	3/27	114/18670	0.000582793	0.001926043	0.000553216	MAPK14/CASP3/VEGFA	3
BP	GO:0042752	regulation of circadian rhythm	3/27	114/18670	0.000582793	0.001926043	0.000553216	TP53/PPARA/MAPK8	3
BP	GO:0045446	endothelial cell differentiation	3/27	114/18670	0.000582793	0.001926043	0.000553216	TNF/VEGFA/IL1B	3
BP	GO:0002053	positive regulation of mesenchymal cell proliferation	2/27	25/18670	0.000591941	0.001948816	0.000559757	VEGFA/MYC	2
BP	GO:0044068	modulation by symbiont of host cellular process	2/27	25/18670	0.000591941	0.001948816	0.000559757	CASP8/BCL2L1	2
BP	GO:0050927	positive regulation of positive chemotaxis	2/27	25/18670	0.000591941	0.001948816	0.000559757	CXCL8/VEGFA	2
BP	GO:0032868	response to insulin	4/27	272/18670	0.000593841	0.001952593	0.000560841	RELA/AKT1/IL1B/PPARA	4
BP	GO:0032612	interleukin-1 production	3/27	115/18670	0.000597828	0.001963211	0.000563891	CASP8/IL1B/IFNG	3
BP	GO:0007569	cell aging	3/27	116/18670	0.00061311	0.002010845	0.000577573	MAPK14/BCL2/TP53	3
BP	GO:0043270	positive regulation of ion transport	4/27	275/18670	0.000618793	0.002026919	0.00058219	AKT1/CCL2/IL1B/IFNG	4
BP	GO:0051153	regulation of striated muscle cell differentiation	3/27	117/18670	0.000628639	0.00205139	0.000589219	MAPK14/BCL2/PPARA	3
BP	GO:0060147	regulation of posttranscriptional gene silencing	3/27	117/18670	0.000628639	0.00205139	0.000589219	ESR1/TP53/EGFR	3
BP	GO:0060966	regulation of gene silencing by RNA	3/27	117/18670	0.000628639	0.00205139	0.000589219	ESR1/TP53/EGFR	3
BP	GO:0002360	T cell lineage commitment	2/27	26/18670	0.000640697	0.002077656	0.000596763	BCL2/TP53	2
BP	GO:0034114	regulation of heterotypic cell-cell adhesion	2/27	26/18670	0.000640697	0.002077656	0.000596763	TNF/IL1B	2
BP	GO:0050926	regulation of positive chemotaxis	2/27	26/18670	0.000640697	0.002077656	0.000596763	CXCL8/VEGFA	2
BP	GO:0060706	cell differentiation involved in embryonic placenta development	2/27	26/18670	0.000640697	0.002077656	0.000596763	AKT1/CASP8	2
BP	GO:1903579	negative regulation of ATP metabolic process	2/27	26/18670	0.000640697	0.002077656	0.000596763	TP53/PPARA	2
BP	GO:1990266	neutrophil migration	3/27	118/18670	0.000644418	0.002087108	0.000599478	CCL2/CXCL8/IL1B	3
BP	GO:0060485	mesenchyme development	4/27	279/18670	0.000653213	0.002112951	0.000606901	BCL2/MAPK1/MYC/IL1B	4
BP	GO:0016579	protein deubiquitination	4/27	283/18670	0.000688974	0.002225159	0.00063913	ESR1/TP53/NFKBIA/MYC	4
BP	GO:0009651	response to salt stress	2/27	27/18670	0.000691337	0.002225159	0.00063913	TNF/TP53	2
BP	GO:1905208	negative regulation of cardiocyte differentiation	2/27	27/18670	0.000691337	0.002225159	0.00063913	EGFR/PPARA	2
BP	GO:2000191	regulation of fatty acid transport	2/27	27/18670	0.000691337	0.002225159	0.00063913	AKT1/IL1B	2
BP	GO:0030968	endoplasmic reticulum unfolded protein response	3/27	121/18670	0.000693269	0.002225848	0.000639328	CCND1/CCL2/CXCL8	3
BP	GO:0043618	regulation of transcription from RNA polymerase II promoter in response to stress	3/27	121/18670	0.000693269	0.002225848	0.000639328	JUN/TP53/VEGFA	3
BP	GO:0031647	regulation of protein stability	4/27	284/18670	0.000698127	0.002238672	0.000643012	BCL2/CASP3/TP53/MAPK1	4
BP	GO:0034101	erythrocyte homeostasis	3/27	122/18670	0.000710063	0.002274132	0.000653197	MAPK14/CASP3/VEGFA	3
BP	GO:0002440	production of molecular mediator of immune response	4/27	286/18670	0.000716693	0.002292531	0.000658482	MAPK14/TNF/IL4/IL1B	4
BP	GO:0045408	regulation of interleukin-6 biosynthetic process	2/27	28/18670	0.000743853	0.00236084	0.000678102	TNF/IL1B	2
BP	GO:0051123	RNA polymerase II preinitiation complex assembly	2/27	28/18670	0.000743853	0.00236084	0.000678102	ESR1/TP53	2
BP	GO:0060260	regulation of transcription initiation from RNA polymerase II promoter	2/27	28/18670	0.000743853	0.00236084	0.000678102	ESR1/TP53	2
BP	GO:1904994	regulation of leukocyte adhesion to vascular endothelial cell	2/27	28/18670	0.000743853	0.00236084	0.000678102	RELA/TNF	2
BP	GO:0014013	regulation of gliogenesis	3/27	124/18670	0.000744426	0.00236084	0.000678102	RELA/TNF/IL1B	3
BP	GO:0014066	regulation of phosphatidylinositol 3-kinase signaling	3/27	124/18670	0.000744426	0.00236084	0.000678102	TNF/EGFR/MAPK1	3
BP	GO:0019218	regulation of steroid metabolic process	3/27	124/18670	0.000744426	0.00236084	0.000678102	TNF/IL1B/IFNG	3
BP	GO:0032368	regulation of lipid transport	3/27	125/18670	0.000761998	0.002413614	0.00069326	AKT1/NFKBIA/IL1B	3
BP	GO:0045727	positive regulation of translation	3/27	127/18670	0.000797931	0.002522247	0.000724463	TNF/MAPK1/ERBB2	3
BP	GO:0042226	interleukin-6 biosynthetic process	2/27	29/18670	0.000798241	0.002522247	0.000724463	TNF/IL1B	2
BP	GO:0034763	negative regulation of transmembrane transport	3/27	128/18670	0.000816296	0.002576155	0.000739947	AKT1/TNF/IL1B	3
BP	GO:0070646	protein modification by small protein removal	4/27	299/18670	0.000846024	0.002666724	0.000765961	ESR1/TP53/NFKBIA/MYC	4
BP	GO:0050671	positive regulation of lymphocyte proliferation	3/27	130/18670	0.000853829	0.002670687	0.000767099	BCL2/IL4/IL1B	3
BP	GO:0001782	B cell homeostasis	2/27	30/18670	0.000854496	0.002670687	0.000767099	BCL2/CASP3	2
BP	GO:0010743	regulation of macrophage derived foam cell differentiation	2/27	30/18670	0.000854496	0.002670687	0.000767099	NFKBIA/PPARA	2
BP	GO:0046320	regulation of fatty acid oxidation	2/27	30/18670	0.000854496	0.002670687	0.000767099	AKT1/PPARA	2
BP	GO:0048147	negative regulation of fibroblast proliferation	2/27	30/18670	0.000854496	0.002670687	0.000767099	TP53/MYC	2
BP	GO:0071480	cellular response to gamma radiation	2/27	30/18670	0.000854496	0.002670687	0.000767099	TP53/BCL2L1	2
BP	GO:0097421	liver regeneration	2/27	30/18670	0.000854496	0.002670687	0.000767099	CCND1/EGFR	2
BP	GO:0030183	B cell differentiation	3/27	131/18670	0.000873001	0.002721955	0.000781825	BCL2/TP53/IL4	3
BP	GO:0032946	positive regulation of mononuclear cell proliferation	3/27	131/18670	0.000873001	0.002721955	0.000781825	BCL2/IL4/IL1B	3
BP	GO:0003158	endothelium development	3/27	132/18670	0.000892444	0.002769248	0.000795409	TNF/VEGFA/IL1B	3
BP	GO:0042177	negative regulation of protein catabolic process	3/27	132/18670	0.000892444	0.002769248	0.000795409	NOS2/RELA/EGFR	3
BP	GO:0043280	positive regulation of cysteine-type endopeptidase activity involved in apoptotic process	3/27	132/18670	0.000892444	0.002769248	0.000795409	TNF/CASP8/MYC	3
BP	GO:0045598	regulation of fat cell differentiation	3/27	132/18670	0.000892444	0.002769248	0.000795409	MAPK14/AKT1/TNF	3
BP	GO:0046034	ATP metabolic process	4/27	304/18670	0.0008999	0.002789043	0.000801094	TP53/IL4/IFNG/PPARA	4
BP	GO:0002675	positive regulation of acute inflammatory response	2/27	31/18670	0.000912613	0.002814977	0.000808543	TNF/IL1B	2
BP	GO:0019048	modulation by virus of host process	2/27	31/18670	0.000912613	0.002814977	0.000808543	CASP8/BCL2L1	2
BP	GO:1902230	negative regulation of intrinsic apoptotic signaling pathway in response to DNA damage	2/27	31/18670	0.000912613	0.002814977	0.000808543	BCL2/BCL2L1	2
BP	GO:1902253	regulation of intrinsic apoptotic signaling pathway by p53 class mediator	2/27	31/18670	0.000912613	0.002814977	0.000808543	BCL2/TP53	2
BP	GO:0006766	vitamin metabolic process	3/27	134/18670	0.000932153	0.00287183	0.000824873	TNF/IL1B/IFNG	3
BP	GO:0050921	positive regulation of chemotaxis	3/27	135/18670	0.000952422	0.00293079	0.000841808	MAPK14/CXCL8/VEGFA	3
BP	GO:0038128	ERBB2 signaling pathway	2/27	32/18670	0.000972587	0.002968165	0.000852543	EGFR/ERBB2	2
BP	GO:0045907	positive regulation of vasoconstriction	2/27	32/18670	0.000972587	0.002968165	0.000852543	AKT1/EGFR	2
BP	GO:0051385	response to mineralocorticoid	2/27	32/18670	0.000972587	0.002968165	0.000852543	CCND1/FOS	2
BP	GO:0051968	positive regulation of synaptic transmission, glutamatergic	2/27	32/18670	0.000972587	0.002968165	0.000852543	CCL2/EGFR	2
BP	GO:0060674	placenta blood vessel development	2/27	32/18670	0.000972587	0.002968165	0.000852543	AKT1/MAPK1	2
BP	GO:1900745	positive regulation of p38MAPK cascade	2/27	32/18670	0.000972587	0.002968165	0.000852543	VEGFA/IL1B	2
BP	GO:2000778	positive regulation of interleukin-6 secretion	2/27	32/18670	0.000972587	0.002968165	0.000852543	TNF/IL1B	2
BP	GO:0010675	regulation of cellular carbohydrate metabolic process	3/27	137/18670	0.000993796	0.003025763	0.000869087	AKT1/TP53/PPARA	3
BP	GO:0046425	regulation of receptor signaling pathway via JAK-STAT	3/27	137/18670	0.000993796	0.003025763	0.000869087	TNF/IL4/IFNG	3
BP	GO:0010039	response to iron ion	2/27	33/18670	0.001034412	0.003125771	0.000897812	CCND1/BCL2	2
BP	GO:0010464	regulation of mesenchymal cell proliferation	2/27	33/18670	0.001034412	0.003125771	0.000897812	VEGFA/MYC	2
BP	GO:0016242	negative regulation of macroautophagy	2/27	33/18670	0.001034412	0.003125771	0.000897812	AKT1/TP53	2
BP	GO:0036003	positive regulation of transcription from RNA polymerase II promoter in response to stress	2/27	33/18670	0.001034412	0.003125771	0.000897812	TP53/VEGFA	2
BP	GO:1902692	regulation of neuroblast proliferation	2/27	33/18670	0.001034412	0.003125771	0.000897812	TP53/VEGFA	2
BP	GO:0045580	regulation of T cell differentiation	3/27	139/18670	0.001036294	0.003125771	0.000897812	IL4/ERBB2/IFNG	3
BP	GO:0060968	regulation of gene silencing	3/27	139/18670	0.001036294	0.003125771	0.000897812	ESR1/TP53/EGFR	3
BP	GO:0070665	positive regulation of leukocyte proliferation	3/27	139/18670	0.001036294	0.003125771	0.000897812	BCL2/IL4/IL1B	3
BP	GO:0034620	cellular response to unfolded protein	3/27	140/18670	0.001057969	0.003183736	0.000914461	CCND1/CCL2/CXCL8	3
BP	GO:0072073	kidney epithelium development	3/27	140/18670	0.001057969	0.003183736	0.000914461	BCL2/VEGFA/MYC	3
BP	GO:0008286	insulin receptor signaling pathway	3/27	141/18670	0.001079929	0.003246051	0.00093236	RELA/AKT1/IL1B	3
BP	GO:0007435	salivary gland morphogenesis	2/27	34/18670	0.001098084	0.003274033	0.000940397	TNF/EGFR	2
BP	GO:0042533	tumor necrosis factor biosynthetic process	2/27	34/18670	0.001098084	0.003274033	0.000940397	IL4/IFNG	2
BP	GO:0042534	regulation of tumor necrosis factor biosynthetic process	2/27	34/18670	0.001098084	0.003274033	0.000940397	IL4/IFNG	2
BP	GO:0043276	anoikis	2/27	34/18670	0.001098084	0.003274033	0.000940397	AKT1/BCL2	2
BP	GO:0048566	embryonic digestive tract development	2/27	34/18670	0.001098084	0.003274033	0.000940397	TNF/CXCL8	2
BP	GO:0060969	negative regulation of gene silencing	2/27	34/18670	0.001098084	0.003274033	0.000940397	ESR1/TP53	2
BP	GO:2000273	positive regulation of signaling receptor activity	2/27	34/18670	0.001098084	0.003274033	0.000940397	CCL2/IFNG	2
BP	GO:0072006	nephron development	3/27	142/18670	0.001102176	0.003282458	0.000942817	BCL2/VEGFA/MYC	3
BP	GO:0044344	cellular response to fibroblast growth factor stimulus	3/27	143/18670	0.001124712	0.003345728	0.00096099	CCL2/CXCL8/MAPK1	3
BP	GO:0001893	maternal placenta development	2/27	35/18670	0.001163597	0.003445576	0.00098967	AKT1/MAPK1	2
BP	GO:0060251	regulation of glial cell proliferation	2/27	35/18670	0.001163597	0.003445576	0.00098967	TNF/IL1B	2
BP	GO:0071312	cellular response to alkaloid	2/27	35/18670	0.001163597	0.003445576	0.00098967	CASP3/BCL2L1	2
BP	GO:0110111	negative regulation of animal organ morphogenesis	2/27	35/18670	0.001163597	0.003445576	0.00098967	BCL2/TNF	2
BP	GO:0000077	DNA damage checkpoint	3/27	145/18670	0.001170656	0.003454635	0.000992271	MAPK14/CCND1/TP53	3
BP	GO:0002822	regulation of adaptive immune response based on somatic recombination of immune receptors built from immunoglobulin superfamily domains	3/27	145/18670	0.001170656	0.003454635	0.000992271	TNF/IL4/IL1B	3
BP	GO:0071901	negative regulation of protein serine/threonine kinase activity	3/27	145/18670	0.001170656	0.003454635	0.000992271	AKT1/CASP3/IL1B	3
BP	GO:0002224	toll-like receptor signaling pathway	3/27	146/18670	0.001194066	0.003515711	0.001009814	ESR1/CASP8/NFKBIA	3
BP	GO:1904892	regulation of receptor signaling pathway via STAT	3/27	146/18670	0.001194066	0.003515711	0.001009814	TNF/IL4/IFNG	3
BP	GO:0002262	myeloid cell homeostasis	3/27	147/18670	0.001217771	0.003579553	0.001028152	MAPK14/CASP3/VEGFA	3
BP	GO:0001655	urogenital system development	4/27	330/18670	0.001219819	0.003579553	0.001028152	ESR1/BCL2/VEGFA/MYC	4
BP	GO:0010742	macrophage derived foam cell differentiation	2/27	36/18670	0.001230946	0.003579553	0.001028152	NFKBIA/PPARA	2
BP	GO:0030947	regulation of vascular endothelial growth factor receptor signaling pathway	2/27	36/18670	0.001230946	0.003579553	0.001028152	VEGFA/IL1B	2
BP	GO:0045740	positive regulation of DNA replication	2/27	36/18670	0.001230946	0.003579553	0.001028152	JUN/EGFR	2
BP	GO:0046627	negative regulation of insulin receptor signaling pathway	2/27	36/18670	0.001230946	0.003579553	0.001028152	RELA/IL1B	2
BP	GO:0051973	positive regulation of telomerase activity	2/27	36/18670	0.001230946	0.003579553	0.001028152	MAPK1/MYC	2
BP	GO:0071392	cellular response to estradiol stimulus	2/27	36/18670	0.001230946	0.003579553	0.001028152	ESR1/EGFR	2
BP	GO:0090077	foam cell differentiation	2/27	36/18670	0.001230946	0.003579553	0.001028152	NFKBIA/PPARA	2
BP	GO:0090322	regulation of superoxide metabolic process	2/27	36/18670	0.001230946	0.003579553	0.001028152	TNF/EGFR	2
BP	GO:2000310	regulation of NMDA receptor activity	2/27	36/18670	0.001230946	0.003579553	0.001028152	CCL2/IFNG	2
BP	GO:0046942	carboxylic acid transport	4/27	331/18670	0.001233522	0.003583023	0.001029148	NOS2/AKT1/IL1B/PPARA	4
BP	GO:0015849	organic acid transport	4/27	333/18670	0.001261254	0.003652992	0.001049246	NOS2/AKT1/IL1B/PPARA	4
BP	GO:0016042	lipid catabolic process	4/27	333/18670	0.001261254	0.003652992	0.001049246	AKT1/TNF/IL1B/PPARA	4
BP	GO:0002706	regulation of lymphocyte mediated immunity	3/27	149/18670	0.00126607	0.003652992	0.001049246	TNF/IL4/IL1B	3
BP	GO:0051092	positive regulation of NF-kappaB transcription factor activity	3/27	149/18670	0.00126607	0.003652992	0.001049246	RELA/TNF/IL1B	3
BP	GO:1903900	regulation of viral life cycle	3/27	149/18670	0.00126607	0.003652992	0.001049246	BCL2/TNF/CXCL8	3
BP	GO:2001056	positive regulation of cysteine-type endopeptidase activity	3/27	149/18670	0.00126607	0.003652992	0.001049246	TNF/CASP8/MYC	3
BP	GO:0030336	negative regulation of cell migration	4/27	334/18670	0.001275284	0.003675483	0.001055706	AKT1/BCL2/CCL2/IL4	4
BP	GO:0071774	response to fibroblast growth factor	3/27	150/18670	0.001290667	0.003714034	0.001066779	CCL2/CXCL8/MAPK1	3
BP	GO:0002714	positive regulation of B cell mediated immunity	2/27	37/18670	0.001300127	0.003714034	0.001066779	TNF/IL4	2
BP	GO:0002891	positive regulation of immunoglobulin mediated immune response	2/27	37/18670	0.001300127	0.003714034	0.001066779	TNF/IL4	2
BP	GO:0007431	salivary gland development	2/27	37/18670	0.001300127	0.003714034	0.001066779	TNF/EGFR	2
BP	GO:0014037	Schwann cell differentiation	2/27	37/18670	0.001300127	0.003714034	0.001066779	RELA/AKT1	2
BP	GO:0030212	hyaluronan metabolic process	2/27	37/18670	0.001300127	0.003714034	0.001066779	AKT1/IL1B	2
BP	GO:0038083	peptidyl-tyrosine autophosphorylation	2/27	37/18670	0.001300127	0.003714034	0.001066779	EGFR/VEGFA	2
BP	GO:0045923	positive regulation of fatty acid metabolic process	2/27	37/18670	0.001300127	0.003714034	0.001066779	IL1B/PPARA	2
BP	GO:0010831	positive regulation of myotube differentiation	2/27	38/18670	0.001371134	0.003882632	0.001115205	MAPK14/BCL2	2
BP	GO:0010907	positive regulation of glucose metabolic process	2/27	38/18670	0.001371134	0.003882632	0.001115205	AKT1/PPARA	2
BP	GO:0032094	response to food	2/27	38/18670	0.001371134	0.003882632	0.001115205	AKT1/PPARA	2
BP	GO:0046326	positive regulation of glucose import	2/27	38/18670	0.001371134	0.003882632	0.001115205	MAPK14/AKT1	2
BP	GO:0046825	regulation of protein export from nucleus	2/27	38/18670	0.001371134	0.003882632	0.001115205	TP53/IL1B	2
BP	GO:0048246	macrophage chemotaxis	2/27	38/18670	0.001371134	0.003882632	0.001115205	MAPK14/CCL2	2
BP	GO:0060045	positive regulation of cardiac muscle cell proliferation	2/27	38/18670	0.001371134	0.003882632	0.001115205	MAPK14/MAPK1	2
BP	GO:1900077	negative regulation of cellular response to insulin stimulus	2/27	38/18670	0.001371134	0.003882632	0.001115205	RELA/IL1B	2
BP	GO:0010661	positive regulation of muscle cell apoptotic process	2/27	39/18670	0.001443963	0.004075498	0.001170601	TP53/IFNG	2
BP	GO:1902042	negative regulation of extrinsic apoptotic signaling pathway via death domain receptors	2/27	39/18670	0.001443963	0.004075498	0.001170601	CASP8/BCL2L1	2
BP	GO:1902229	regulation of intrinsic apoptotic signaling pathway in response to DNA damage	2/27	39/18670	0.001443963	0.004075498	0.001170601	BCL2/BCL2L1	2
BP	GO:0031570	DNA integrity checkpoint	3/27	157/18670	0.001471323	0.004148204	0.001191485	MAPK14/CCND1/TP53	3
BP	GO:0007178	transmembrane receptor protein serine/threonine kinase signaling pathway	4/27	349/18670	0.001499109	0.004217363	0.001211349	MAPK14/JUN/TP53/FOS	4
BP	GO:2000146	negative regulation of cell motility	4/27	349/18670	0.001499109	0.004217363	0.001211349	AKT1/BCL2/CCL2/IL4	4
BP	GO:0002369	T cell cytokine production	2/27	40/18670	0.001518607	0.004249148	0.001220479	IL4/IL1B	2
BP	GO:0044003	modulation by symbiont of host process	2/27	40/18670	0.001518607	0.004249148	0.001220479	CASP8/BCL2L1	2
BP	GO:0090184	positive regulation of kidney development	2/27	40/18670	0.001518607	0.004249148	0.001220479	VEGFA/MYC	2
BP	GO:1900371	regulation of purine nucleotide biosynthetic process	2/27	40/18670	0.001518607	0.004249148	0.001220479	NOS2/IL4	2
BP	GO:2000008	regulation of protein localization to cell surface	2/27	40/18670	0.001518607	0.004249148	0.001220479	AKT1/TNF	2
BP	GO:0002819	regulation of adaptive immune response	3/27	160/18670	0.001553367	0.00433704	0.001245724	TNF/IL4/IL1B	3
BP	GO:0007519	skeletal muscle tissue development	3/27	160/18670	0.001553367	0.00433704	0.001245724	MAPK14/BCL2/FOS	3
BP	GO:0032635	interleukin-6 production	3/27	161/18670	0.00158134	0.004405648	0.00126543	NOS2/TNF/IL1B	3
BP	GO:0035967	cellular response to topologically incorrect protein	3/27	161/18670	0.00158134	0.004405648	0.00126543	CCND1/CCL2/CXCL8	3
BP	GO:0030808	regulation of nucleotide biosynthetic process	2/27	41/18670	0.001595063	0.004424849	0.001270945	NOS2/IL4	2
BP	GO:0030890	positive regulation of B cell proliferation	2/27	41/18670	0.001595063	0.004424849	0.001270945	BCL2/IL4	2
BP	GO:0140353	lipid export from cell	2/27	41/18670	0.001595063	0.004424849	0.001270945	NOS2/IL1B	2
BP	GO:1900117	regulation of execution phase of apoptosis	2/27	41/18670	0.001595063	0.004424849	0.001270945	TP53/BCL2L1	2
BP	GO:0042149	cellular response to glucose starvation	2/27	42/18670	0.001673325	0.00463699	0.001331878	BCL2/TP53	2
BP	GO:0007093	mitotic cell cycle checkpoint	3/27	165/18670	0.0016964	0.004692415	0.001347798	CCND1/TP53/BCL2L1	3
BP	GO:0010948	negative regulation of cell cycle process	4/27	361/18670	0.001696948	0.004692415	0.001347798	CCND1/BCL2/TP53/CCL2	4
BP	GO:0001654	eye development	4/27	362/18670	0.001714217	0.004735112	0.001360062	BCL2/JUN/EGFR/VEGFA	4
BP	GO:0008631	intrinsic apoptotic signaling pathway in response to oxidative stress	2/27	43/18670	0.001753389	0.004827874	0.001386706	AKT1/BCL2	2
BP	GO:0010863	positive regulation of phospholipase C activity	2/27	43/18670	0.001753389	0.004827874	0.001386706	ESR1/EGFR	2
BP	GO:0034198	cellular response to amino acid starvation	2/27	43/18670	0.001753389	0.004827874	0.001386706	MAPK1/MAPK8	2
BP	GO:0150063	visual system development	4/27	366/18670	0.001784519	0.004907385	0.001409544	BCL2/JUN/EGFR/VEGFA	4
BP	GO:0001906	cell killing	3/27	168/18670	0.001786053	0.004907385	0.001409544	NOS2/IL4/IFNG	3
BP	GO:0045619	regulation of lymphocyte differentiation	3/27	169/18670	0.001816585	0.004980711	0.001430605	IL4/ERBB2/IFNG	3
BP	GO:0060538	skeletal muscle organ development	3/27	169/18670	0.001816585	0.004980711	0.001430605	MAPK14/BCL2/FOS	3
BP	GO:0010463	mesenchymal cell proliferation	2/27	44/18670	0.001835248	0.005000135	0.001436184	VEGFA/MYC	2
BP	GO:0010828	positive regulation of glucose transmembrane transport	2/27	44/18670	0.001835248	0.005000135	0.001436184	MAPK14/AKT1	2
BP	GO:0030225	macrophage differentiation	2/27	44/18670	0.001835248	0.005000135	0.001436184	CASP8/VEGFA	2
BP	GO:0061756	leukocyte adhesion to vascular endothelial cell	2/27	44/18670	0.001835248	0.005000135	0.001436184	RELA/TNF	2
BP	GO:0070897	transcription preinitiation complex assembly	2/27	44/18670	0.001835248	0.005000135	0.001436184	ESR1/TP53	2
BP	GO:0071622	regulation of granulocyte chemotaxis	2/27	44/18670	0.001835248	0.005000135	0.001436184	MAPK14/CXCL8	2
BP	GO:0006066	alcohol metabolic process	4/27	370/18670	0.00185681	0.005053565	0.001451531	TNF/IL4/IL1B/IFNG	4
BP	GO:0048880	sensory system development	4/27	371/18670	0.001875196	0.005098252	0.001464366	BCL2/JUN/EGFR/VEGFA	4
BP	GO:0032874	positive regulation of stress-activated MAPK cascade	3/27	172/18670	0.001910138	0.005184429	0.001489119	TNF/VEGFA/IL1B	3
BP	GO:0032309	icosanoid secretion	2/27	45/18670	0.001918899	0.005184429	0.001489119	NOS2/IL1B	2
BP	GO:0032570	response to progesterone	2/27	45/18670	0.001918899	0.005184429	0.001489119	RELA/FOS	2
BP	GO:0042771	intrinsic apoptotic signaling pathway in response to DNA damage by p53 class mediator	2/27	45/18670	0.001918899	0.005184429	0.001489119	BCL2/TP53	2
BP	GO:0048538	thymus development	2/27	45/18670	0.001918899	0.005184429	0.001489119	BCL2/MAPK1	2
BP	GO:1900274	regulation of phospholipase C activity	2/27	45/18670	0.001918899	0.005184429	0.001489119	ESR1/EGFR	2
BP	GO:0055002	striated muscle cell development	3/27	173/18670	0.001941979	0.005235867	0.001503893	BCL2/VEGFA/PPARA	3
BP	GO:0070304	positive regulation of stress-activated protein kinase signaling cascade	3/27	173/18670	0.001941979	0.005235867	0.001503893	TNF/VEGFA/IL1B	3
BP	GO:0002673	regulation of acute inflammatory response	2/27	46/18670	0.002004336	0.005360045	0.001539561	TNF/IL1B	2
BP	GO:0022602	ovulation cycle process	2/27	46/18670	0.002004336	0.005360045	0.001539561	ESR1/CASP3	2
BP	GO:0043330	response to exogenous dsRNA	2/27	46/18670	0.002004336	0.005360045	0.001539561	MAPK1/NFKBIA	2
BP	GO:0045776	negative regulation of blood pressure	2/27	46/18670	0.002004336	0.005360045	0.001539561	NOS2/PPARA	2
BP	GO:0071675	regulation of mononuclear cell migration	2/27	46/18670	0.002004336	0.005360045	0.001539561	MAPK14/TNF	2
BP	GO:1900015	regulation of cytokine production involved in inflammatory response	2/27	46/18670	0.002004336	0.005360045	0.001539561	NOS2/MAPK14	2
BP	GO:1990928	response to amino acid starvation	2/27	46/18670	0.002004336	0.005360045	0.001539561	MAPK1/MAPK8	2
BP	GO:0003018	vascular process in circulatory system	3/27	175/18670	0.002006655	0.005360045	0.001539561	AKT1/EGFR/VEGFA	3
BP	GO:0046165	alcohol biosynthetic process	3/27	175/18670	0.002006655	0.005360045	0.001539561	TNF/IL1B/IFNG	3
BP	GO:0006986	response to unfolded protein	3/27	176/18670	0.002039492	0.005442146	0.001563143	CCND1/CCL2/CXCL8	3
BP	GO:0040013	negative regulation of locomotion	4/27	381/18670	0.002066104	0.005507484	0.00158191	AKT1/BCL2/CCL2/IL4	4
BP	GO:0001959	regulation of cytokine-mediated signaling pathway	3/27	177/18670	0.002072663	0.005519292	0.001585301	TNF/CASP8/IFNG	3
BP	GO:0006953	acute-phase response	2/27	47/18670	0.002091555	0.005541123	0.001591572	TNF/IL1B	2
BP	GO:0031952	regulation of protein autophosphorylation	2/27	47/18670	0.002091555	0.005541123	0.001591572	JUN/VEGFA	2
BP	GO:0070231	T cell apoptotic process	2/27	47/18670	0.002091555	0.005541123	0.001591572	AKT1/TP53	2
BP	GO:1900744	regulation of p38MAPK cascade	2/27	47/18670	0.002091555	0.005541123	0.001591572	VEGFA/IL1B	2
BP	GO:1903580	positive regulation of ATP metabolic process	2/27	47/18670	0.002091555	0.005541123	0.001591572	IL4/IFNG	2
BP	GO:0006631	fatty acid metabolic process	4/27	383/18670	0.002105845	0.00556278	0.001597792	MAPK14/AKT1/IL1B/PPARA	4
BP	GO:0045765	regulation of angiogenesis	4/27	383/18670	0.002105845	0.00556278	0.001597792	CXCL8/VEGFA/ERBB2/IL1B	4
BP	GO:0010950	positive regulation of endopeptidase activity	3/27	178/18670	0.00210617	0.00556278	0.001597792	TNF/CASP8/MYC	3
BP	GO:0051271	negative regulation of cellular component movement	4/27	384/18670	0.002125913	0.005609208	0.001611127	AKT1/BCL2/CCL2/IL4	4
BP	GO:1901653	cellular response to peptide	4/27	385/18670	0.002146115	0.005656748	0.001624782	RELA/AKT1/TP53/IL1B	4
BP	GO:0010565	regulation of cellular ketone metabolic process	3/27	180/18670	0.002174196	0.005706873	0.00163918	AKT1/IL1B/PPARA	3
BP	GO:1905330	regulation of morphogenesis of an epithelium	3/27	180/18670	0.002174196	0.005706873	0.00163918	ESR1/TNF/VEGFA	3
BP	GO:0002762	negative regulation of myeloid leukocyte differentiation	2/27	48/18670	0.00218055	0.005706873	0.00163918	IL4/MYC	2
BP	GO:0007595	lactation	2/27	48/18670	0.00218055	0.005706873	0.00163918	CCND1/VEGFA	2
BP	GO:0035272	exocrine system development	2/27	48/18670	0.00218055	0.005706873	0.00163918	TNF/EGFR	2
BP	GO:0045912	negative regulation of carbohydrate metabolic process	2/27	48/18670	0.00218055	0.005706873	0.00163918	TP53/PPARA	2
BP	GO:0055023	positive regulation of cardiac muscle tissue growth	2/27	48/18670	0.00218055	0.005706873	0.00163918	MAPK14/MAPK1	2
BP	GO:0002285	lymphocyte activation involved in immune response	3/27	181/18670	0.002208716	0.005768936	0.001657006	TP53/IL4/IFNG	3
BP	GO:0051147	regulation of muscle cell differentiation	3/27	181/18670	0.002208716	0.005768936	0.001657006	MAPK14/BCL2/PPARA	3
BP	GO:0002534	cytokine production involved in inflammatory response	2/27	49/18670	0.002271316	0.005884981	0.001690337	NOS2/MAPK14	2
BP	GO:0002686	negative regulation of leukocyte migration	2/27	49/18670	0.002271316	0.005884981	0.001690337	AKT1/CCL2	2
BP	GO:0032757	positive regulation of interleukin-8 production	2/27	49/18670	0.002271316	0.005884981	0.001690337	TNF/IL1B	2
BP	GO:0043124	negative regulation of I-kappaB kinase/NF-kappaB signaling	2/27	49/18670	0.002271316	0.005884981	0.001690337	ESR1/CASP8	2
BP	GO:0048546	digestive tract morphogenesis	2/27	49/18670	0.002271316	0.005884981	0.001690337	BCL2/EGFR	2
BP	GO:0071715	icosanoid transport	2/27	49/18670	0.002271316	0.005884981	0.001690337	NOS2/IL1B	2
BP	GO:1901571	fatty acid derivative transport	2/27	49/18670	0.002271316	0.005884981	0.001690337	NOS2/IL1B	2
BP	GO:1904707	positive regulation of vascular smooth muscle cell proliferation	2/27	49/18670	0.002271316	0.005884981	0.001690337	TNF/JUN	2
BP	GO:0043409	negative regulation of MAPK cascade	3/27	184/18670	0.002314326	0.00598445	0.001718908	AKT1/MYC/IL1B	3
BP	GO:0050864	regulation of B cell activation	3/27	184/18670	0.002314326	0.00598445	0.001718908	BCL2/CASP3/IL4	3
BP	GO:0010959	regulation of metal ion transport	4/27	394/18670	0.002333966	0.006029219	0.001731767	AKT1/BCL2/CCL2/IFNG	4
BP	GO:0002931	response to ischemia	2/27	50/18670	0.002363849	0.006076125	0.00174524	BCL2/TP53	2
BP	GO:0014009	glial cell proliferation	2/27	50/18670	0.002363849	0.006076125	0.00174524	TNF/IL1B	2
BP	GO:0032873	negative regulation of stress-activated MAPK cascade	2/27	50/18670	0.002363849	0.006076125	0.00174524	AKT1/MYC	2
BP	GO:0060425	lung morphogenesis	2/27	50/18670	0.002363849	0.006076125	0.00174524	TNF/MAPK1	2
BP	GO:0070303	negative regulation of stress-activated protein kinase signaling cascade	2/27	50/18670	0.002363849	0.006076125	0.00174524	AKT1/MYC	2
BP	GO:0030308	negative regulation of cell growth	3/27	186/18670	0.00238645	0.006122072	0.001758437	BCL2/TP53/PPARA	3
BP	GO:0055001	muscle cell development	3/27	186/18670	0.00238645	0.006122072	0.001758437	BCL2/VEGFA/PPARA	3
BP	GO:0002712	regulation of B cell mediated immunity	2/27	51/18670	0.002458144	0.006281116	0.001804119	TNF/IL4	2
BP	GO:0002889	regulation of immunoglobulin mediated immune response	2/27	51/18670	0.002458144	0.006281116	0.001804119	TNF/IL4	2
BP	GO:0031103	axon regeneration	2/27	51/18670	0.002458144	0.006281116	0.001804119	BCL2/JUN	2
BP	GO:0048260	positive regulation of receptor-mediated endocytosis	2/27	51/18670	0.002458144	0.006281116	0.001804119	IL4/VEGFA	2
BP	GO:0060759	regulation of response to cytokine stimulus	3/27	190/18670	0.002534863	0.00647077	0.001858593	TNF/CASP8/IFNG	3
BP	GO:0032731	positive regulation of interleukin-1 beta production	2/27	52/18670	0.002554196	0.006507297	0.001869085	CASP8/IFNG	2
BP	GO:0060421	positive regulation of heart growth	2/27	52/18670	0.002554196	0.006507297	0.001869085	MAPK14/MAPK1	2
BP	GO:0000186	activation of MAPKK activity	2/27	53/18670	0.002651999	0.006723414	0.00193116	EGFR/MAPK1	2
BP	GO:0043331	response to dsRNA	2/27	53/18670	0.002651999	0.006723414	0.00193116	MAPK1/NFKBIA	2
BP	GO:0045661	regulation of myoblast differentiation	2/27	53/18670	0.002651999	0.006723414	0.00193116	MAPK14/TNF	2
BP	GO:1901185	negative regulation of ERBB signaling pathway	2/27	53/18670	0.002651999	0.006723414	0.00193116	EGFR/ERBB2	2
BP	GO:1905517	macrophage migration	2/27	53/18670	0.002651999	0.006723414	0.00193116	MAPK14/CCL2	2
BP	GO:0045333	cellular respiration	3/27	194/18670	0.002688891	0.00681028	0.00195611	NOS2/IL4/IFNG	3
BP	GO:0002720	positive regulation of cytokine production involved in immune response	2/27	54/18670	0.002751549	0.006955379	0.001997787	MAPK14/IL1B	2
BP	GO:0043392	negative regulation of DNA binding	2/27	54/18670	0.002751549	0.006955379	0.001997787	JUN/NFKBIA	2
BP	GO:0006694	steroid biosynthetic process	3/27	196/18670	0.002768032	0.00698342	0.002005841	TNF/IL1B/IFNG	3
BP	GO:0071897	DNA biosynthetic process	3/27	196/18670	0.002768032	0.00698342	0.002005841	TP53/MAPK1/MYC	3
BP	GO:0016052	carbohydrate catabolic process	3/27	198/18670	0.002848605	0.007179703	0.002062219	TP53/IFNG/PPARA	3
BP	GO:0007179	transforming growth factor beta receptor signaling pathway	3/27	199/18670	0.00288943	0.007268459	0.002087713	JUN/TP53/FOS	3
BP	GO:0035966	response to topologically incorrect protein	3/27	199/18670	0.00288943	0.007268459	0.002087713	CCND1/CCL2/CXCL8	3
BP	GO:0090183	regulation of kidney development	2/27	56/18670	0.002955871	0.007428382	0.002133647	VEGFA/MYC	2
BP	GO:1901342	regulation of vasculature development	4/27	422/18670	0.002990924	0.00750919	0.002156858	CXCL8/VEGFA/ERBB2/IL1B	4
BP	GO:0006417	regulation of translation	4/27	424/18670	0.003042226	0.007630599	0.00219173	AKT1/TNF/MAPK1/ERBB2	4
BP	GO:0060043	regulation of cardiac muscle cell proliferation	2/27	57/18670	0.003060633	0.007669343	0.002202858	MAPK14/MAPK1	2
BP	GO:0045766	positive regulation of angiogenesis	3/27	204/18670	0.003098991	0.007757956	0.002228311	CXCL8/VEGFA/IL1B	3
BP	GO:0010676	positive regulation of cellular carbohydrate metabolic process	2/27	58/18670	0.003167123	0.007905602	0.002270719	AKT1/PPARA	2
BP	GO:0019229	regulation of vasoconstriction	2/27	58/18670	0.003167123	0.007905602	0.002270719	AKT1/EGFR	2
BP	GO:1902041	regulation of extrinsic apoptotic signaling pathway via death domain receptors	2/27	58/18670	0.003167123	0.007905602	0.002270719	CASP8/BCL2L1	2
BP	GO:0006163	purine nucleotide metabolic process	4/27	432/18670	0.003253497	0.008113389	0.002330401	NOS2/IL4/IFNG/PPARA	4
BP	GO:0010518	positive regulation of phospholipase activity	2/27	59/18670	0.003275335	0.008128729	0.002334807	ESR1/EGFR	2
BP	GO:0031102	neuron projection regeneration	2/27	59/18670	0.003275335	0.008128729	0.002334807	BCL2/JUN	2
BP	GO:0032732	positive regulation of interleukin-1 production	2/27	59/18670	0.003275335	0.008128729	0.002334807	CASP8/IFNG	2
BP	GO:0032890	regulation of organic acid transport	2/27	59/18670	0.003275335	0.008128729	0.002334807	AKT1/IL1B	2
BP	GO:0042130	negative regulation of T cell proliferation	2/27	59/18670	0.003275335	0.008128729	0.002334807	CASP3/ERBB2	2
BP	GO:0042391	regulation of membrane potential	4/27	434/18670	0.003307848	0.008201564	0.002355728	AKT1/BCL2/JUN/BCL2L1	4
BP	GO:0043434	response to peptide hormone	4/27	436/18670	0.003362819	0.00832989	0.002392587	RELA/AKT1/IL1B/PPARA	4
BP	GO:0007405	neuroblast proliferation	2/27	61/18670	0.003496908	0.008620827	0.002476152	TP53/VEGFA	2
BP	GO:0010803	regulation of tumor necrosis factor-mediated signaling pathway	2/27	61/18670	0.003496908	0.008620827	0.002476152	TNF/CASP8	2
BP	GO:0032370	positive regulation of lipid transport	2/27	61/18670	0.003496908	0.008620827	0.002476152	NFKBIA/IL1B	2
BP	GO:0034113	heterotypic cell-cell adhesion	2/27	61/18670	0.003496908	0.008620827	0.002476152	TNF/IL1B	2
BP	GO:0045123	cellular extravasation	2/27	61/18670	0.003496908	0.008620827	0.002476152	TNF/CCL2	2
BP	GO:0010830	regulation of myotube differentiation	2/27	62/18670	0.003610259	0.008874936	0.00254914	MAPK14/BCL2	2
BP	GO:0031640	killing of cells of other organism	2/27	62/18670	0.003610259	0.008874936	0.00254914	NOS2/IFNG	2
BP	GO:0055025	positive regulation of cardiac muscle tissue development	2/27	62/18670	0.003610259	0.008874936	0.00254914	MAPK14/MAPK1	2
BP	GO:0044282	small molecule catabolic process	4/27	445/18670	0.003617961	0.008885437	0.002552156	NOS2/AKT1/TP53/PPARA	4
BP	GO:0032869	cellular response to insulin stimulus	3/27	216/18670	0.003639535	0.008929956	0.002564943	RELA/AKT1/IL1B	3
BP	GO:0002637	regulation of immunoglobulin production	2/27	63/18670	0.003725314	0.009088784	0.002610563	TNF/IL4	2
BP	GO:0006879	cellular iron ion homeostasis	2/27	63/18670	0.003725314	0.009088784	0.002610563	MYC/IFNG	2
BP	GO:0031571	mitotic G1 DNA damage checkpoint	2/27	63/18670	0.003725314	0.009088784	0.002610563	CCND1/TP53	2
BP	GO:0034394	protein localization to cell surface	2/27	63/18670	0.003725314	0.009088784	0.002610563	AKT1/TNF	2
BP	GO:0044819	mitotic G1/S transition checkpoint	2/27	63/18670	0.003725314	0.009088784	0.002610563	CCND1/TP53	2
BP	GO:2000401	regulation of lymphocyte migration	2/27	63/18670	0.003725314	0.009088784	0.002610563	AKT1/CCL2	2
BP	GO:0019722	calcium-mediated signaling	3/27	218/18670	0.003734876	0.009103541	0.002614802	TNF/CXCL8/EGFR	3
BP	GO:0048762	mesenchymal cell differentiation	3/27	220/18670	0.003831739	0.009320971	0.002677254	BCL2/MAPK1/IL1B	3
BP	GO:0044783	G1 DNA damage checkpoint	2/27	64/18670	0.003842068	0.009320971	0.002677254	CCND1/TP53	2
BP	GO:0045600	positive regulation of fat cell differentiation	2/27	64/18670	0.003842068	0.009320971	0.002677254	MAPK14/AKT1	2
BP	GO:1900449	regulation of glutamate receptor signaling pathway	2/27	64/18670	0.003842068	0.009320971	0.002677254	CCL2/IFNG	2
BP	GO:2000378	negative regulation of reactive oxygen species metabolic process	2/27	64/18670	0.003842068	0.009320971	0.002677254	BCL2/TP53	2
BP	GO:0016570	histone modification	4/27	454/18670	0.003886053	0.009418862	0.002705371	TP53/VEGFA/IL1B/MAPK8	4
BP	GO:0032729	positive regulation of interferon-gamma production	2/27	65/18670	0.003960515	0.009590368	0.002754633	TNF/IL1B	2
BP	GO:0046626	regulation of insulin receptor signaling pathway	2/27	66/18670	0.004080651	0.009862843	0.002832895	RELA/IL1B	2
BP	GO:1905207	regulation of cardiocyte differentiation	2/27	66/18670	0.004080651	0.009862843	0.002832895	EGFR/PPARA	2
BP	GO:0051346	negative regulation of hydrolase activity	4/27	463/18670	0.004167411	0.010063152	0.00289043	AKT1/TNF/TP53/VEGFA	4
BP	GO:0072521	purine-containing compound metabolic process	4/27	464/18670	0.004199505	0.010110125	0.002903922	NOS2/IL4/IFNG/PPARA	4
BP	GO:0048747	muscle fiber development	2/27	67/18670	0.004202472	0.010110125	0.002903922	BCL2/VEGFA	2
BP	GO:0060038	cardiac muscle cell proliferation	2/27	67/18670	0.004202472	0.010110125	0.002903922	MAPK14/MAPK1	2
BP	GO:2000573	positive regulation of DNA biosynthetic process	2/27	67/18670	0.004202472	0.010110125	0.002903922	MAPK1/MYC	2
BP	GO:0001894	tissue homeostasis	3/27	229/18670	0.004286651	0.010303074	0.002959342	BCL2/EGFR/VEGFA	3
BP	GO:0031343	positive regulation of cell killing	2/27	68/18670	0.004325972	0.010377345	0.002980675	NOS2/IFNG	2
BP	GO:0050918	positive chemotaxis	2/27	68/18670	0.004325972	0.010377345	0.002980675	CXCL8/VEGFA	2
BP	GO:0007409	axonogenesis	4/27	468/18670	0.004329568	0.010377345	0.002980675	BCL2/VEGFA/MAPK1/ERBB2	4
BP	GO:1904018	positive regulation of vasculature development	3/27	230/18670	0.004339138	0.010390671	0.002984503	CXCL8/VEGFA/IL1B	3
BP	GO:0070227	lymphocyte apoptotic process	2/27	69/18670	0.004451147	0.010649052	0.003058717	AKT1/TP53	2
BP	GO:0016569	covalent chromatin modification	4/27	474/18670	0.004529762	0.010827135	0.003109868	TP53/VEGFA/IL1B/MAPK8	4
BP	GO:0010517	regulation of phospholipase activity	2/27	70/18670	0.004577993	0.010912216	0.003134306	ESR1/EGFR	2
BP	GO:0060395	SMAD protein signal transduction	2/27	70/18670	0.004577993	0.010912216	0.003134306	JUN/FOS	2
BP	GO:0072091	regulation of stem cell proliferation	2/27	70/18670	0.004577993	0.010912216	0.003134306	TP53/VEGFA	2
BP	GO:0030258	lipid modification	3/27	238/18670	0.004773199	0.011367057	0.003264949	MAPK14/AKT1/PPARA	3
BP	GO:0002532	production of molecular mediator involved in inflammatory response	2/27	72/18670	0.004836674	0.011444588	0.003287218	NOS2/MAPK14	2
BP	GO:0006305	DNA alkylation	2/27	72/18670	0.004836674	0.011444588	0.003287218	FOS/MYC	2
BP	GO:0006306	DNA methylation	2/27	72/18670	0.004836674	0.011444588	0.003287218	FOS/MYC	2
BP	GO:0006635	fatty acid beta-oxidation	2/27	72/18670	0.004836674	0.011444588	0.003287218	AKT1/PPARA	2
BP	GO:0051155	positive regulation of striated muscle cell differentiation	2/27	72/18670	0.004836674	0.011444588	0.003287218	MAPK14/BCL2	2
BP	GO:0060193	positive regulation of lipase activity	2/27	72/18670	0.004836674	0.011444588	0.003287218	ESR1/EGFR	2
BP	GO:2001259	positive regulation of cation channel activity	2/27	72/18670	0.004836674	0.011444588	0.003287218	CCL2/IFNG	2
BP	GO:0031100	animal organ regeneration	2/27	73/18670	0.004968502	0.011713729	0.003364523	CCND1/EGFR	2
BP	GO:0032945	negative regulation of mononuclear cell proliferation	2/27	73/18670	0.004968502	0.011713729	0.003364523	CASP3/ERBB2	2
BP	GO:0050672	negative regulation of lymphocyte proliferation	2/27	73/18670	0.004968502	0.011713729	0.003364523	CASP3/ERBB2	2
BP	GO:1903524	positive regulation of blood circulation	2/27	73/18670	0.004968502	0.011713729	0.003364523	AKT1/EGFR	2
BP	GO:0032677	regulation of interleukin-8 production	2/27	74/18670	0.00510198	0.011995672	0.003445506	TNF/IL1B	2
BP	GO:0099601	regulation of neurotransmitter receptor activity	2/27	74/18670	0.00510198	0.011995672	0.003445506	CCL2/IFNG	2
BP	GO:1900076	regulation of cellular response to insulin stimulus	2/27	74/18670	0.00510198	0.011995672	0.003445506	RELA/IL1B	2
BP	GO:0042180	cellular ketone metabolic process	3/27	246/18670	0.005232761	0.012292008	0.003530622	AKT1/IL1B/PPARA	3
BP	GO:0015711	organic anion transport	4/27	495/18670	0.005279866	0.012391424	0.003559177	NOS2/AKT1/IL1B/PPARA	4
BP	GO:0071383	cellular response to steroid hormone stimulus	3/27	248/18670	0.005351687	0.012548616	0.003604327	ESR1/EGFR/PPARA	3
BP	GO:0001937	negative regulation of endothelial cell proliferation	2/27	76/18670	0.005373872	0.01257787	0.00361273	TNF/CCL2	2
BP	GO:0042310	vasoconstriction	2/27	76/18670	0.005373872	0.01257787	0.00361273	AKT1/EGFR	2
BP	GO:0045926	negative regulation of growth	3/27	249/18670	0.005411759	0.012643704	0.003631639	BCL2/TP53/PPARA	3
BP	GO:0071560	cellular response to transforming growth factor beta stimulus	3/27	249/18670	0.005411759	0.012643704	0.003631639	JUN/TP53/FOS	3
BP	GO:0006110	regulation of glycolytic process	2/27	77/18670	0.005512276	0.012843802	0.003689113	IFNG/PPARA	2
BP	GO:0048678	response to axon injury	2/27	77/18670	0.005512276	0.012843802	0.003689113	BCL2/JUN	2
BP	GO:0061418	regulation of transcription from RNA polymerase II promoter in response to hypoxia	2/27	77/18670	0.005512276	0.012843802	0.003689113	TP53/VEGFA	2
BP	GO:0070664	negative regulation of leukocyte proliferation	2/27	78/18670	0.005652313	0.013134657	0.003772655	CASP3/ERBB2	2
BP	GO:0072332	intrinsic apoptotic signaling pathway by p53 class mediator	2/27	78/18670	0.005652313	0.013134657	0.003772655	BCL2/TP53	2
BP	GO:0090398	cellular senescence	2/27	78/18670	0.005652313	0.013134657	0.003772655	MAPK14/TP53	2
BP	GO:0071559	response to transforming growth factor beta	3/27	255/18670	0.005780779	0.013421145	0.003854943	JUN/TP53/FOS	3
BP	GO:0003151	outflow tract morphogenesis	2/27	79/18670	0.005793977	0.013427724	0.003856833	JUN/VEGFA	2
BP	GO:0043536	positive regulation of blood vessel endothelial cell migration	2/27	79/18670	0.005793977	0.013427724	0.003856833	AKT1/VEGFA	2
BP	GO:0090596	sensory organ morphogenesis	3/27	256/18670	0.00584372	0.013530902	0.003886468	BCL2/VEGFA/MAPK1	3
BP	GO:0048863	stem cell differentiation	3/27	257/18670	0.005907074	0.013665384	0.003925096	ESR1/TP53/MAPK1	3
BP	GO:0003007	heart morphogenesis	3/27	259/18670	0.006035025	0.013948929	0.004006538	JUN/TP53/VEGFA	3
BP	GO:0014855	striated muscle cell proliferation	2/27	81/18670	0.006082172	0.013983059	0.004016341	MAPK14/MAPK1	2
BP	GO:0032204	regulation of telomere maintenance	2/27	81/18670	0.006082172	0.013983059	0.004016341	MAPK1/MYC	2
BP	GO:0048041	focal adhesion assembly	2/27	81/18670	0.006082172	0.013983059	0.004016341	BCL2/VEGFA	2
BP	GO:0055072	iron ion homeostasis	2/27	81/18670	0.006082172	0.013983059	0.004016341	MYC/IFNG	2
BP	GO:0110110	positive regulation of animal organ morphogenesis	2/27	81/18670	0.006082172	0.013983059	0.004016341	VEGFA/MYC	2
BP	GO:2001021	negative regulation of response to DNA damage stimulus	2/27	81/18670	0.006082172	0.013983059	0.004016341	BCL2/BCL2L1	2
BP	GO:0030279	negative regulation of ossification	2/27	82/18670	0.006228692	0.014272414	0.004099452	BCL2/TNF	2
BP	GO:0034644	cellular response to UV	2/27	82/18670	0.006228692	0.014272414	0.004099452	TP53/MYC	2
BP	GO:1905954	positive regulation of lipid localization	2/27	82/18670	0.006228692	0.014272414	0.004099452	NFKBIA/IL1B	2
BP	GO:0007281	germ cell development	3/27	262/18670	0.006230066	0.014272414	0.004099452	AKT1/BCL2/BCL2L1	3
BP	GO:0045582	positive regulation of T cell differentiation	2/27	83/18670	0.006376822	0.01458283	0.004188613	IL4/IFNG	2
BP	GO:0071277	cellular response to calcium ion	2/27	83/18670	0.006376822	0.01458283	0.004188613	JUN/FOS	2
BP	GO:1901617	organic hydroxy compound biosynthetic process	3/27	266/18670	0.006495967	0.014842195	0.00426311	TNF/IL1B/IFNG	3
BP	GO:0043154	negative regulation of cysteine-type endopeptidase activity involved in apoptotic process	2/27	84/18670	0.006526557	0.014872744	0.004271884	AKT1/VEGFA	2
BP	GO:0045445	myoblast differentiation	2/27	84/18670	0.006526557	0.014872744	0.004271884	MAPK14/TNF	2
BP	GO:0097756	negative regulation of blood vessel diameter	2/27	84/18670	0.006526557	0.014872744	0.004271884	AKT1/EGFR	2
BP	GO:0022898	regulation of transmembrane transporter activity	3/27	268/18670	0.006631435	0.015098461	0.004336717	BCL2/CCL2/IFNG	3
BP	GO:0014031	mesenchymal cell development	2/27	85/18670	0.006677892	0.015164258	0.004355616	BCL2/MAPK1	2
BP	GO:1904705	regulation of vascular smooth muscle cell proliferation	2/27	85/18670	0.006677892	0.015164258	0.004355616	TNF/JUN	2
BP	GO:1990874	vascular smooth muscle cell proliferation	2/27	85/18670	0.006677892	0.015164258	0.004355616	TNF/JUN	2
BP	GO:0006919	activation of cysteine-type endopeptidase activity involved in apoptotic process	2/27	86/18670	0.006830823	0.015484393	0.004447568	TNF/CASP8	2
BP	GO:0042058	regulation of epidermal growth factor receptor signaling pathway	2/27	86/18670	0.006830823	0.015484393	0.004447568	AKT1/EGFR	2
BP	GO:0045165	cell fate commitment	3/27	271/18670	0.006837802	0.015486665	0.004448221	BCL2/CASP3/TP53	3
BP	GO:0006260	DNA replication	3/27	273/18670	0.006977497	0.015779448	0.004532316	JUN/TP53/EGFR	3
BP	GO:0006112	energy reserve metabolic process	2/27	87/18670	0.006985344	0.015779448	0.004532316	AKT1/MYC	2
BP	GO:0051781	positive regulation of cell division	2/27	87/18670	0.006985344	0.015779448	0.004532316	VEGFA/IL1B	2
BP	GO:0016054	organic acid catabolic process	3/27	275/18670	0.007118892	0.016020348	0.00460151	NOS2/AKT1/PPARA	3
BP	GO:0046395	carboxylic acid catabolic process	3/27	275/18670	0.007118892	0.016020348	0.00460151	NOS2/AKT1/PPARA	3
BP	GO:0009791	post-embryonic development	2/27	88/18670	0.007141452	0.016020348	0.00460151	BCL2/VEGFA	2
BP	GO:0034103	regulation of tissue remodeling	2/27	88/18670	0.007141452	0.016020348	0.00460151	TP53/EGFR	2
BP	GO:0070098	chemokine-mediated signaling pathway	2/27	88/18670	0.007141452	0.016020348	0.00460151	CCL2/CXCL8	2
BP	GO:1900407	regulation of cellular response to oxidative stress	2/27	88/18670	0.007141452	0.016020348	0.00460151	AKT1/TNF	2
BP	GO:1903321	negative regulation of protein modification by small protein conjugation or removal	2/27	88/18670	0.007141452	0.016020348	0.00460151	RELA/AKT1	2
BP	GO:2000177	regulation of neural precursor cell proliferation	2/27	88/18670	0.007141452	0.016020348	0.00460151	TP53/VEGFA	2
BP	GO:0007411	axon guidance	3/27	276/18670	0.007190228	0.016115814	0.00462893	VEGFA/MAPK1/ERBB2	3
BP	GO:0097485	neuron projection guidance	3/27	277/18670	0.007261991	0.016262593	0.004671089	VEGFA/MAPK1/ERBB2	3
BP	GO:0055013	cardiac muscle cell development	2/27	89/18670	0.007299142	0.016331673	0.004690931	VEGFA/PPARA	2
BP	GO:0001822	kidney development	3/27	278/18670	0.007334182	0.016381782	0.004705324	BCL2/VEGFA/MYC	3
BP	GO:0009165	nucleotide biosynthetic process	3/27	278/18670	0.007334182	0.016381782	0.004705324	NOS2/IL4/MAPK1	3
BP	GO:0001656	metanephros development	2/27	90/18670	0.007458409	0.016587759	0.004764486	BCL2/MYC	2
BP	GO:0030641	regulation of cellular pH	2/27	90/18670	0.007458409	0.016587759	0.004764486	BCL2/MAPK1	2
BP	GO:0032651	regulation of interleukin-1 beta production	2/27	90/18670	0.007458409	0.016587759	0.004764486	CASP8/IFNG	2
BP	GO:0043255	regulation of carbohydrate biosynthetic process	2/27	90/18670	0.007458409	0.016587759	0.004764486	AKT1/PPARA	2
BP	GO:0045185	maintenance of protein location	2/27	90/18670	0.007458409	0.016587759	0.004764486	AKT1/NFKBIA	2
BP	GO:0051899	membrane depolarization	2/27	91/18670	0.007619249	0.016905189	0.004855662	BCL2/JUN	2
BP	GO:0060333	interferon-gamma-mediated signaling pathway	2/27	91/18670	0.007619249	0.016905189	0.004855662	TP53/IFNG	2
BP	GO:0044262	cellular carbohydrate metabolic process	3/27	282/18670	0.007627235	0.016905189	0.004855662	AKT1/TP53/PPARA	3
BP	GO:1901293	nucleoside phosphate biosynthetic process	3/27	282/18670	0.007627235	0.016905189	0.004855662	NOS2/IL4/MAPK1	3
BP	GO:0032409	regulation of transporter activity	3/27	283/18670	0.007701574	0.017055365	0.004898797	BCL2/CCL2/IFNG	3
BP	GO:2000117	negative regulation of cysteine-type endopeptidase activity	2/27	92/18670	0.007781658	0.017217998	0.00494551	AKT1/VEGFA	2
BP	GO:0007589	body fluid secretion	2/27	93/18670	0.00794563	0.017535884	0.005036816	CCND1/VEGFA	2
BP	GO:0036473	cell death in response to oxidative stress	2/27	93/18670	0.00794563	0.017535884	0.005036816	AKT1/BCL2	2
BP	GO:1901655	cellular response to ketone	2/27	93/18670	0.00794563	0.017535884	0.005036816	AKT1/EGFR	2
BP	GO:0071824	protein-DNA complex subunit organization	3/27	288/18670	0.008079749	0.017816706	0.005117476	ESR1/TP53/MYC	3
BP	GO:0044728	DNA methylation or demethylation	2/27	94/18670	0.008111161	0.017855581	0.005128642	FOS/MYC	2
BP	GO:0045621	positive regulation of lymphocyte differentiation	2/27	94/18670	0.008111161	0.017855581	0.005128642	IL4/IFNG	2
BP	GO:0042102	positive regulation of T cell proliferation	2/27	95/18670	0.008278247	0.018177067	0.005220982	IL4/IL1B	2
BP	GO:0044070	regulation of anion transport	2/27	95/18670	0.008278247	0.018177067	0.005220982	AKT1/IL1B	2
BP	GO:0055006	cardiac cell development	2/27	95/18670	0.008278247	0.018177067	0.005220982	VEGFA/PPARA	2
BP	GO:0090287	regulation of cellular response to growth factor stimulus	3/27	292/18670	0.008390105	0.01840708	0.005287049	TP53/VEGFA/IL1B	3
BP	GO:0010660	regulation of muscle cell apoptotic process	2/27	96/18670	0.008446884	0.018500318	0.005313829	TP53/IFNG	2
BP	GO:0032755	positive regulation of interleukin-6 production	2/27	96/18670	0.008446884	0.018500318	0.005313829	TNF/IL1B	2
BP	GO:0072001	renal system development	3/27	293/18670	0.008468784	0.018532618	0.005323107	BCL2/VEGFA/MYC	3
BP	GO:0007044	cell-substrate junction assembly	2/27	97/18670	0.008617066	0.018730552	0.005379959	BCL2/VEGFA	2
BP	GO:0044773	mitotic DNA damage checkpoint	2/27	97/18670	0.008617066	0.018730552	0.005379959	CCND1/TP53	2
BP	GO:0120162	positive regulation of cold-induced thermogenesis	2/27	97/18670	0.008617066	0.018730552	0.005379959	IL4/VEGFA	2
BP	GO:0150115	cell-substrate junction organization	2/27	97/18670	0.008617066	0.018730552	0.005379959	BCL2/VEGFA	2
BP	GO:1902882	regulation of response to oxidative stress	2/27	97/18670	0.008617066	0.018730552	0.005379959	AKT1/TNF	2
BP	GO:1990868	response to chemokine	2/27	97/18670	0.008617066	0.018730552	0.005379959	CCL2/CXCL8	2
BP	GO:1990869	cellular response to chemokine	2/27	97/18670	0.008617066	0.018730552	0.005379959	CCL2/CXCL8	2
BP	GO:2001022	positive regulation of response to DNA damage stimulus	2/27	97/18670	0.008617066	0.018730552	0.005379959	EGFR/MYC	2
BP	GO:0050768	negative regulation of neurogenesis	3/27	295/18670	0.008627455	0.018737415	0.00538193	TNF/TP53/IL1B	3
BP	GO:0001818	negative regulation of cytokine production	3/27	296/18670	0.008707448	0.018895308	0.005427282	TNF/IL4/IFNG	3
BP	GO:0002042	cell migration involved in sprouting angiogenesis	2/27	98/18670	0.008788789	0.019008141	0.005459691	AKT1/VEGFA	2
BP	GO:0006885	regulation of pH	2/27	98/18670	0.008788789	0.019008141	0.005459691	BCL2/MAPK1	2
BP	GO:0045807	positive regulation of endocytosis	2/27	98/18670	0.008788789	0.019008141	0.005459691	IL4/VEGFA	2
BP	GO:0060191	regulation of lipase activity	2/27	98/18670	0.008788789	0.019008141	0.005459691	ESR1/EGFR	2
BP	GO:0007215	glutamate receptor signaling pathway	2/27	100/18670	0.009136842	0.019727965	0.005666445	CCL2/IFNG	2
BP	GO:0010657	muscle cell apoptotic process	2/27	100/18670	0.009136842	0.019727965	0.005666445	TP53/IFNG	2
BP	GO:0032649	regulation of interferon-gamma production	2/27	101/18670	0.009313162	0.020041864	0.005756606	TNF/IL1B	2
BP	GO:0046632	alpha-beta T cell differentiation	2/27	101/18670	0.009313162	0.020041864	0.005756606	BCL2/IFNG	2
BP	GO:0048259	regulation of receptor-mediated endocytosis	2/27	101/18670	0.009313162	0.020041864	0.005756606	IL4/VEGFA	2
BP	GO:0048525	negative regulation of viral process	2/27	101/18670	0.009313162	0.020041864	0.005756606	TNF/JUN	2
BP	GO:0032652	regulation of interleukin-1 production	2/27	103/18670	0.009670369	0.0207933	0.00597244	CASP8/IFNG	2
BP	GO:0019233	sensory perception of pain	2/27	104/18670	0.009851247	0.021147125	0.006074069	CCL2/MAPK1	2
BP	GO:0032414	positive regulation of ion transmembrane transporter activity	2/27	104/18670	0.009851247	0.021147125	0.006074069	CCL2/IFNG	2
BP	GO:0002286	T cell activation involved in immune response	2/27	106/18670	0.010217528	0.021872447	0.006282403	TP53/IFNG	2
BP	GO:0002456	T cell mediated immunity	2/27	106/18670	0.010217528	0.021872447	0.006282403	IL4/IL1B	2
BP	GO:0044774	mitotic DNA integrity checkpoint	2/27	106/18670	0.010217528	0.021872447	0.006282403	CCND1/TP53	2
BP	GO:0006898	receptor-mediated endocytosis	3/27	314/18670	0.0102229	0.021872447	0.006282403	CXCL8/IL4/VEGFA	3
BP	GO:0050851	antigen receptor-mediated signaling pathway	3/27	316/18670	0.010400194	0.022215089	0.00638082	RELA/BCL2/MAPK1	3
BP	GO:0051961	negative regulation of nervous system development	3/27	316/18670	0.010400194	0.022215089	0.00638082	TNF/TP53/IL1B	3
BP	GO:0002526	acute inflammatory response	2/27	108/18670	0.010589814	0.022545775	0.006475802	TNF/IL1B	2
BP	GO:0009062	fatty acid catabolic process	2/27	108/18670	0.010589814	0.022545775	0.006475802	AKT1/PPARA	2
BP	GO:0030004	cellular monovalent inorganic cation homeostasis	2/27	108/18670	0.010589814	0.022545775	0.006475802	BCL2/MAPK1	2
BP	GO:0071156	regulation of cell cycle arrest	2/27	108/18670	0.010589814	0.022545775	0.006475802	CCND1/TP53	2
BP	GO:0043010	camera-type eye development	3/27	319/18670	0.010669506	0.022696789	0.006519178	JUN/EGFR/VEGFA	3
BP	GO:0051149	positive regulation of muscle cell differentiation	2/27	109/18670	0.010778198	0.022909198	0.006580188	MAPK14/BCL2	2
BP	GO:0071375	cellular response to peptide hormone stimulus	3/27	321/18670	0.010851298	0.023045667	0.006619386	RELA/AKT1/IL1B	3
BP	GO:0046916	cellular transition metal ion homeostasis	2/27	110/18670	0.010968071	0.023274588	0.006685138	MYC/IFNG	2
BP	GO:0022037	metencephalon development	2/27	111/18670	0.011159427	0.023622611	0.006785101	BCL2/TP53	2
BP	GO:0031623	receptor internalization	2/27	111/18670	0.011159427	0.023622611	0.006785101	CXCL8/VEGFA	2
BP	GO:0072676	lymphocyte migration	2/27	111/18670	0.011159427	0.023622611	0.006785101	AKT1/CCL2	2
BP	GO:0014902	myotube differentiation	2/27	112/18670	0.011352263	0.023952536	0.006879865	MAPK14/BCL2	2
BP	GO:0032411	positive regulation of transporter activity	2/27	112/18670	0.011352263	0.023952536	0.006879865	CCL2/IFNG	2
BP	GO:0050868	negative regulation of T cell activation	2/27	112/18670	0.011352263	0.023952536	0.006879865	CASP3/ERBB2	2
BP	GO:1903510	mucopolysaccharide metabolic process	2/27	112/18670	0.011352263	0.023952536	0.006879865	AKT1/IL1B	2
BP	GO:0006096	glycolytic process	2/27	113/18670	0.011546574	0.024322905	0.006986246	IFNG/PPARA	2
BP	GO:0032609	interferon-gamma production	2/27	113/18670	0.011546574	0.024322905	0.006986246	TNF/IL1B	2
BP	GO:0006757	ATP generation from ADP	2/27	114/18670	0.011742356	0.024715227	0.007098932	IFNG/PPARA	2
BP	GO:0006304	DNA modification	2/27	116/18670	0.012138315	0.0255279	0.007332355	FOS/MYC	2
BP	GO:0001952	regulation of cell-matrix adhesion	2/27	119/18670	0.012743176	0.026756538	0.007685256	BCL2/VEGFA	2
BP	GO:0007173	epidermal growth factor receptor signaling pathway	2/27	119/18670	0.012743176	0.026756538	0.007685256	AKT1/EGFR	2
BP	GO:0010508	positive regulation of autophagy	2/27	120/18670	0.012947692	0.027120024	0.007789659	IL4/IFNG	2
BP	GO:0072089	stem cell proliferation	2/27	120/18670	0.012947692	0.027120024	0.007789659	TP53/VEGFA	2
BP	GO:0098739	import across plasma membrane	2/27	120/18670	0.012947692	0.027120024	0.007789659	AKT1/IFNG	2
BP	GO:0046031	ADP metabolic process	2/27	122/18670	0.013361042	0.027963214	0.008031848	IFNG/PPARA	2
BP	GO:0002062	chondrocyte differentiation	2/27	123/18670	0.013569867	0.02837734	0.008150797	MAPK14/RELA	2
BP	GO:0046717	acid secretion	2/27	124/18670	0.01378012	0.028793783	0.008270412	NOS2/IL1B	2
BP	GO:0002449	lymphocyte mediated immunity	3/27	352/18670	0.013901966	0.029024975	0.008336817	TNF/IL4/IL1B	3
BP	GO:0045471	response to ethanol	2/27	125/18670	0.013991797	0.029189006	0.008383931	CCND1/CASP8	2
BP	GO:0010918	positive regulation of mitochondrial membrane potential	1/27	10/18670	0.014371394	0.029296838	0.008414904	AKT1	1
BP	GO:0014041	regulation of neuron maturation	1/27	10/18670	0.014371394	0.029296838	0.008414904	BCL2	1
BP	GO:0021548	pons development	1/27	10/18670	0.014371394	0.029296838	0.008414904	BCL2	1
BP	GO:0030388	fructose 1,6-bisphosphate metabolic process	1/27	10/18670	0.014371394	0.029296838	0.008414904	IFNG	1
BP	GO:0031284	positive regulation of guanylate cyclase activity	1/27	10/18670	0.014371394	0.029296838	0.008414904	NOS2	1
BP	GO:0032000	positive regulation of fatty acid beta-oxidation	1/27	10/18670	0.014371394	0.029296838	0.008414904	PPARA	1
BP	GO:0032070	regulation of deoxyribonuclease activity	1/27	10/18670	0.014371394	0.029296838	0.008414904	AKT1	1
BP	GO:0032308	positive regulation of prostaglandin secretion	1/27	10/18670	0.014371394	0.029296838	0.008414904	IL1B	1
BP	GO:0034350	regulation of glial cell apoptotic process	1/27	10/18670	0.014371394	0.029296838	0.008414904	CCL2	1
BP	GO:0042536	negative regulation of tumor necrosis factor biosynthetic process	1/27	10/18670	0.014371394	0.029296838	0.008414904	IL4	1
BP	GO:0044359	modulation of molecular function in other organism	1/27	10/18670	0.014371394	0.029296838	0.008414904	CASP8	1
BP	GO:0045657	positive regulation of monocyte differentiation	1/27	10/18670	0.014371394	0.029296838	0.008414904	JUN	1
BP	GO:0045792	negative regulation of cell size	1/27	10/18670	0.014371394	0.029296838	0.008414904	AKT1	1
BP	GO:0046322	negative regulation of fatty acid oxidation	1/27	10/18670	0.014371394	0.029296838	0.008414904	AKT1	1
BP	GO:0048304	positive regulation of isotype switching to IgG isotypes	1/27	10/18670	0.014371394	0.029296838	0.008414904	IL4	1
BP	GO:0052205	modulation of molecular function in other organism involved in symbiotic interaction	1/27	10/18670	0.014371394	0.029296838	0.008414904	CASP8	1
BP	GO:0060068	vagina development	1/27	10/18670	0.014371394	0.029296838	0.008414904	ESR1	1
BP	GO:0072203	cell proliferation involved in metanephros development	1/27	10/18670	0.014371394	0.029296838	0.008414904	MYC	1
BP	GO:0072610	interleukin-12 secretion	1/27	10/18670	0.014371394	0.029296838	0.008414904	MAPK14	1
BP	GO:0090037	positive regulation of protein kinase C signaling	1/27	10/18670	0.014371394	0.029296838	0.008414904	VEGFA	1
BP	GO:0090154	positive regulation of sphingolipid biosynthetic process	1/27	10/18670	0.014371394	0.029296838	0.008414904	TNF	1
BP	GO:0090336	positive regulation of brown fat cell differentiation	1/27	10/18670	0.014371394	0.029296838	0.008414904	MAPK14	1
BP	GO:0097278	complement-dependent cytotoxicity	1/27	10/18670	0.014371394	0.029296838	0.008414904	IL4	1
BP	GO:0140052	cellular response to oxidised low-density lipoprotein particle stimulus	1/27	10/18670	0.014371394	0.029296838	0.008414904	AKT1	1
BP	GO:1901033	positive regulation of response to reactive oxygen species	1/27	10/18670	0.014371394	0.029296838	0.008414904	TNF	1
BP	GO:1901725	regulation of histone deacetylase activity	1/27	10/18670	0.014371394	0.029296838	0.008414904	VEGFA	1
BP	GO:2000304	positive regulation of ceramide biosynthetic process	1/27	10/18670	0.014371394	0.029296838	0.008414904	TNF	1
BP	GO:2000425	regulation of apoptotic cell clearance	1/27	10/18670	0.014371394	0.029296838	0.008414904	CCL2	1
BP	GO:2000628	regulation of miRNA metabolic process	1/27	10/18670	0.014371394	0.029296838	0.008414904	RELA	1
BP	GO:0035270	endocrine system development	2/27	127/18670	0.014419404	0.029371601	0.008436378	AKT1/MAPK1	2
BP	GO:0045861	negative regulation of proteolysis	3/27	358/18670	0.014543488	0.029601083	0.008502292	AKT1/TP53/VEGFA	3
BP	GO:0010595	positive regulation of endothelial cell migration	2/27	128/18670	0.014635327	0.029764624	0.008549265	AKT1/VEGFA	2
BP	GO:0050853	B cell receptor signaling pathway	2/27	129/18670	0.014852656	0.030148291	0.008659466	BCL2/MAPK1	2
BP	GO:0071482	cellular response to light stimulus	2/27	129/18670	0.014852656	0.030148291	0.008659466	TP53/MYC	2
BP	GO:0002460	adaptive immune response based on somatic recombination of immune receptors built from immunoglobulin superfamily domains	3/27	361/18670	0.01487052	0.030148291	0.008659466	TNF/IL4/IL1B	3
BP	GO:0022412	cellular process involved in reproduction in multicellular organism	3/27	361/18670	0.01487052	0.030148291	0.008659466	AKT1/BCL2/BCL2L1	3
BP	GO:0043500	muscle adaptation	2/27	130/18670	0.015071387	0.030531638	0.008769574	IL1B/PPARA	2
BP	GO:0030111	regulation of Wnt signaling pathway	3/27	363/18670	0.015090868	0.030547218	0.008774049	ESR1/MAPK14/EGFR	3
BP	GO:0006165	nucleoside diphosphate phosphorylation	2/27	132/18670	0.015513042	0.031197742	0.008960898	IFNG/PPARA	2
BP	GO:0042552	myelination	2/27	132/18670	0.015513042	0.031197742	0.008960898	AKT1/ERBB2	2
BP	GO:0055007	cardiac muscle cell differentiation	2/27	132/18670	0.015513042	0.031197742	0.008960898	VEGFA/PPARA	2
BP	GO:0072329	monocarboxylic acid catabolic process	2/27	132/18670	0.015513042	0.031197742	0.008960898	AKT1/PPARA	2
BP	GO:0042770	signal transduction in response to DNA damage	2/27	133/18670	0.015735956	0.031197742	0.008960898	MAPK14/TP53	2
BP	GO:0055076	transition metal ion homeostasis	2/27	133/18670	0.015735956	0.031197742	0.008960898	MYC/IFNG	2
BP	GO:0000185	activation of MAPKKK activity	1/27	11/18670	0.015797544	0.031197742	0.008960898	TNF	1
BP	GO:0002923	regulation of humoral immune response mediated by circulating immunoglobulin	1/27	11/18670	0.015797544	0.031197742	0.008960898	TNF	1
BP	GO:0009629	response to gravity	1/27	11/18670	0.015797544	0.031197742	0.008960898	FOS	1
BP	GO:0032306	regulation of prostaglandin secretion	1/27	11/18670	0.015797544	0.031197742	0.008960898	IL1B	1
BP	GO:0032494	response to peptidoglycan	1/27	11/18670	0.015797544	0.031197742	0.008960898	RELA	1
BP	GO:0033234	negative regulation of protein sumoylation	1/27	11/18670	0.015797544	0.031197742	0.008960898	RELA	1
BP	GO:0033327	Leydig cell differentiation	1/27	11/18670	0.015797544	0.031197742	0.008960898	CCND1	1
BP	GO:0035747	natural killer cell chemotaxis	1/27	11/18670	0.015797544	0.031197742	0.008960898	CCL2	1
BP	GO:0036462	TRAIL-activated apoptotic signaling pathway	1/27	11/18670	0.015797544	0.031197742	0.008960898	CASP8	1
BP	GO:0043129	surfactant homeostasis	1/27	11/18670	0.015797544	0.031197742	0.008960898	VEGFA	1
BP	GO:0046007	negative regulation of activated T cell proliferation	1/27	11/18670	0.015797544	0.031197742	0.008960898	CASP3	1
BP	GO:0048742	regulation of skeletal muscle fiber development	1/27	11/18670	0.015797544	0.031197742	0.008960898	BCL2	1
BP	GO:0051974	negative regulation of telomerase activity	1/27	11/18670	0.015797544	0.031197742	0.008960898	TP53	1
BP	GO:0060439	trachea morphogenesis	1/27	11/18670	0.015797544	0.031197742	0.008960898	MAPK1	1
BP	GO:0060525	prostate glandular acinus development	1/27	11/18670	0.015797544	0.031197742	0.008960898	ESR1	1
BP	GO:0060736	prostate gland growth	1/27	11/18670	0.015797544	0.031197742	0.008960898	ESR1	1
BP	GO:0060947	cardiac vascular smooth muscle cell differentiation	1/27	11/18670	0.015797544	0.031197742	0.008960898	VEGFA	1
BP	GO:0060992	response to fungicide	1/27	11/18670	0.015797544	0.031197742	0.008960898	BCL2L1	1
BP	GO:0061307	cardiac neural crest cell differentiation involved in heart development	1/27	11/18670	0.015797544	0.031197742	0.008960898	MAPK1	1
BP	GO:0061308	cardiac neural crest cell development involved in heart development	1/27	11/18670	0.015797544	0.031197742	0.008960898	MAPK1	1
BP	GO:0070673	response to interleukin-18	1/27	11/18670	0.015797544	0.031197742	0.008960898	AKT1	1
BP	GO:0071803	positive regulation of podosome assembly	1/27	11/18670	0.015797544	0.031197742	0.008960898	TNF	1
BP	GO:0072584	caveolin-mediated endocytosis	1/27	11/18670	0.015797544	0.031197742	0.008960898	MAPK1	1
BP	GO:0072683	T cell extravasation	1/27	11/18670	0.015797544	0.031197742	0.008960898	CCL2	1
BP	GO:1990440	positive regulation of transcription from RNA polymerase II promoter in response to endoplasmic reticulum stress	1/27	11/18670	0.015797544	0.031197742	0.008960898	TP53	1
BP	GO:2001269	positive regulation of cysteine-type endopeptidase activity involved in apoptotic signaling pathway	1/27	11/18670	0.015797544	0.031197742	0.008960898	CASP8	1
BP	GO:0002920	regulation of humoral immune response	2/27	134/18670	0.015960256	0.031351799	0.009005148	TNF/IL1B	2
BP	GO:0007272	ensheathment of neurons	2/27	134/18670	0.015960256	0.031351799	0.009005148	AKT1/ERBB2	2
BP	GO:0008366	axon ensheathment	2/27	134/18670	0.015960256	0.031351799	0.009005148	AKT1/ERBB2	2
BP	GO:0009135	purine nucleoside diphosphate metabolic process	2/27	134/18670	0.015960256	0.031351799	0.009005148	IFNG/PPARA	2
BP	GO:0009179	purine ribonucleoside diphosphate metabolic process	2/27	134/18670	0.015960256	0.031351799	0.009005148	IFNG/PPARA	2
BP	GO:0044409	entry into host	2/27	134/18670	0.015960256	0.031351799	0.009005148	CXCL8/EGFR	2
BP	GO:0046939	nucleotide phosphorylation	2/27	134/18670	0.015960256	0.031351799	0.009005148	IFNG/PPARA	2
BP	GO:0009185	ribonucleoside diphosphate metabolic process	2/27	136/18670	0.016412997	0.032216723	0.00925358	IFNG/PPARA	2
BP	GO:0046631	alpha-beta T cell activation	2/27	138/18670	0.016871231	0.033091113	0.00950473	BCL2/IFNG	2
BP	GO:0002551	mast cell chemotaxis	1/27	12/18670	0.017221708	0.033101962	0.009507846	VEGFA	1
BP	GO:0002863	positive regulation of inflammatory response to antigenic stimulus	1/27	12/18670	0.017221708	0.033101962	0.009507846	TNF	1
BP	GO:0006527	arginine catabolic process	1/27	12/18670	0.017221708	0.033101962	0.009507846	NOS2	1
BP	GO:0006983	ER overload response	1/27	12/18670	0.017221708	0.033101962	0.009507846	TP53	1
BP	GO:0010889	regulation of sequestering of triglyceride	1/27	12/18670	0.017221708	0.033101962	0.009507846	PPARA	1
BP	GO:0010960	magnesium ion homeostasis	1/27	12/18670	0.017221708	0.033101962	0.009507846	EGFR	1
BP	GO:0031282	regulation of guanylate cyclase activity	1/27	12/18670	0.017221708	0.033101962	0.009507846	NOS2	1
BP	GO:0031392	regulation of prostaglandin biosynthetic process	1/27	12/18670	0.017221708	0.033101962	0.009507846	IL1B	1
BP	GO:0032042	mitochondrial DNA metabolic process	1/27	12/18670	0.017221708	0.033101962	0.009507846	TP53	1
BP	GO:0032429	regulation of phospholipase A2 activity	1/27	12/18670	0.017221708	0.033101962	0.009507846	EGFR	1
BP	GO:0033197	response to vitamin E	1/27	12/18670	0.017221708	0.033101962	0.009507846	CCND1	1
BP	GO:0043117	positive regulation of vascular permeability	1/27	12/18670	0.017221708	0.033101962	0.009507846	VEGFA	1
BP	GO:0045416	positive regulation of interleukin-8 biosynthetic process	1/27	12/18670	0.017221708	0.033101962	0.009507846	TNF	1
BP	GO:0045722	positive regulation of gluconeogenesis	1/27	12/18670	0.017221708	0.033101962	0.009507846	PPARA	1
BP	GO:0048302	regulation of isotype switching to IgG isotypes	1/27	12/18670	0.017221708	0.033101962	0.009507846	IL4	1
BP	GO:0051095	regulation of helicase activity	1/27	12/18670	0.017221708	0.033101962	0.009507846	TP53	1
BP	GO:0051798	positive regulation of hair follicle development	1/27	12/18670	0.017221708	0.033101962	0.009507846	TNF	1
BP	GO:0060442	branching involved in prostate gland morphogenesis	1/27	12/18670	0.017221708	0.033101962	0.009507846	ESR1	1
BP	GO:0070243	regulation of thymocyte apoptotic process	1/27	12/18670	0.017221708	0.033101962	0.009507846	TP53	1
BP	GO:0070486	leukocyte aggregation	1/27	12/18670	0.017221708	0.033101962	0.009507846	IL1B	1
BP	GO:0071639	positive regulation of monocyte chemotactic protein-1 production	1/27	12/18670	0.017221708	0.033101962	0.009507846	IL1B	1
BP	GO:0071679	commissural neuron axon guidance	1/27	12/18670	0.017221708	0.033101962	0.009507846	VEGFA	1
BP	GO:0097201	negative regulation of transcription from RNA polymerase II promoter in response to stress	1/27	12/18670	0.017221708	0.033101962	0.009507846	JUN	1
BP	GO:0097284	hepatocyte apoptotic process	1/27	12/18670	0.017221708	0.033101962	0.009507846	BCL2L1	1
BP	GO:0097531	mast cell migration	1/27	12/18670	0.017221708	0.033101962	0.009507846	VEGFA	1
BP	GO:2000121	regulation of removal of superoxide radicals	1/27	12/18670	0.017221708	0.033101962	0.009507846	TNF	1
BP	GO:2000341	regulation of chemokine (C-X-C motif) ligand 2 production	1/27	12/18670	0.017221708	0.033101962	0.009507846	TNF	1
BP	GO:0046330	positive regulation of JNK cascade	2/27	140/18670	0.017334926	0.03329488	0.009563258	TNF/IL1B	2
BP	GO:0050709	negative regulation of protein secretion	2/27	141/18670	0.017568811	0.033719103	0.009685107	TNF/IL1B	2
BP	GO:0050871	positive regulation of B cell activation	2/27	142/18670	0.017804049	0.034145293	0.009807521	BCL2/IL4	2
BP	GO:0035296	regulation of tube diameter	2/27	143/18670	0.018040635	0.03449689	0.00990851	AKT1/EGFR	2
BP	GO:0097746	regulation of blood vessel diameter	2/27	143/18670	0.018040635	0.03449689	0.00990851	AKT1/EGFR	2
BP	GO:0106106	cold-induced thermogenesis	2/27	143/18670	0.018040635	0.03449689	0.00990851	IL4/VEGFA	2
BP	GO:0120161	regulation of cold-induced thermogenesis	2/27	143/18670	0.018040635	0.03449689	0.00990851	IL4/VEGFA	2
BP	GO:0035150	regulation of tube size	2/27	144/18670	0.018278566	0.034900342	0.010024393	AKT1/EGFR	2
BP	GO:1904064	positive regulation of cation transmembrane transport	2/27	144/18670	0.018278566	0.034900342	0.010024393	CCL2/IFNG	2
BP	GO:0007612	learning	2/27	145/18670	0.018517837	0.034979226	0.010047051	JUN/FOS	2
BP	GO:0010639	negative regulation of organelle organization	3/27	393/18670	0.018620907	0.034979226	0.010047051	AKT1/TP53/BCL2L1	3
BP	GO:0007494	midgut development	1/27	13/18670	0.018643887	0.034979226	0.010047051	EGFR	1
BP	GO:0010763	positive regulation of fibroblast migration	1/27	13/18670	0.018643887	0.034979226	0.010047051	AKT1	1
BP	GO:0010870	positive regulation of receptor biosynthetic process	1/27	13/18670	0.018643887	0.034979226	0.010047051	IFNG	1
BP	GO:0031953	negative regulation of protein autophosphorylation	1/27	13/18670	0.018643887	0.034979226	0.010047051	JUN	1
BP	GO:0032096	negative regulation of response to food	1/27	13/18670	0.018643887	0.034979226	0.010047051	PPARA	1
BP	GO:0032099	negative regulation of appetite	1/27	13/18670	0.018643887	0.034979226	0.010047051	PPARA	1
BP	GO:0032725	positive regulation of granulocyte macrophage colony-stimulating factor production	1/27	13/18670	0.018643887	0.034979226	0.010047051	IL1B	1
BP	GO:0033127	regulation of histone phosphorylation	1/27	13/18670	0.018643887	0.034979226	0.010047051	IL1B	1
BP	GO:0035745	T-helper 2 cell cytokine production	1/27	13/18670	0.018643887	0.034979226	0.010047051	IL4	1
BP	GO:0042635	positive regulation of hair cycle	1/27	13/18670	0.018643887	0.034979226	0.010047051	TNF	1
BP	GO:0045086	positive regulation of interleukin-2 biosynthetic process	1/27	13/18670	0.018643887	0.034979226	0.010047051	IL1B	1
BP	GO:0045602	negative regulation of endothelial cell differentiation	1/27	13/18670	0.018643887	0.034979226	0.010047051	VEGFA	1
BP	GO:0045820	negative regulation of glycolytic process	1/27	13/18670	0.018643887	0.034979226	0.010047051	PPARA	1
BP	GO:0048291	isotype switching to IgG isotypes	1/27	13/18670	0.018643887	0.034979226	0.010047051	IL4	1
BP	GO:0048875	chemical homeostasis within a tissue	1/27	13/18670	0.018643887	0.034979226	0.010047051	VEGFA	1
BP	GO:0050722	regulation of interleukin-1 beta biosynthetic process	1/27	13/18670	0.018643887	0.034979226	0.010047051	IFNG	1
BP	GO:0060712	spongiotrophoblast layer development	1/27	13/18670	0.018643887	0.034979226	0.010047051	AKT1	1
BP	GO:0061052	negative regulation of cell growth involved in cardiac muscle cell development	1/27	13/18670	0.018643887	0.034979226	0.010047051	PPARA	1
BP	GO:0090399	replicative senescence	1/27	13/18670	0.018643887	0.034979226	0.010047051	TP53	1
BP	GO:1902947	regulation of tau-protein kinase activity	1/27	13/18670	0.018643887	0.034979226	0.010047051	IFNG	1
BP	GO:1903960	negative regulation of anion transmembrane transport	1/27	13/18670	0.018643887	0.034979226	0.010047051	AKT1	1
BP	GO:2001171	positive regulation of ATP biosynthetic process	1/27	13/18670	0.018643887	0.034979226	0.010047051	IL4	1
BP	GO:0035264	multicellular organism growth	2/27	146/18670	0.018758445	0.035143262	0.010094167	BCL2/TP53	2
BP	GO:0051250	negative regulation of lymphocyte activation	2/27	146/18670	0.018758445	0.035143262	0.010094167	CASP3/ERBB2	2
BP	GO:0071236	cellular response to antibiotic	2/27	147/18670	0.019000386	0.035570809	0.01021697	RELA/TP53	2
BP	GO:0002792	negative regulation of peptide secretion	2/27	148/18670	0.019243654	0.035974249	0.01033285	TNF/IL1B	2
BP	GO:0035148	tube formation	2/27	148/18670	0.019243654	0.035974249	0.01033285	CASP3/VEGFA	2
BP	GO:0009150	purine ribonucleotide metabolic process	3/27	399/18670	0.019377782	0.03619887	0.010397368	IL4/IFNG/PPARA	3
BP	GO:0048592	eye morphogenesis	2/27	149/18670	0.019488247	0.036358969	0.010443353	BCL2/VEGFA	2
BP	GO:0002831	regulation of response to biotic stimulus	3/27	400/18670	0.019505583	0.036358969	0.010443353	RELA/IL1B/IFNG	3
BP	GO:0032102	negative regulation of response to external stimulus	3/27	400/18670	0.019505583	0.036358969	0.010443353	CCL2/IL4/PPARA	3
BP	GO:0006090	pyruvate metabolic process	2/27	150/18670	0.019734161	0.036705822	0.010542979	IFNG/PPARA	2
BP	GO:0008360	regulation of cell shape	2/27	150/18670	0.019734161	0.036705822	0.010542979	CCL2/VEGFA	2
BP	GO:0061351	neural precursor cell proliferation	2/27	150/18670	0.019734161	0.036705822	0.010542979	TP53/VEGFA	2
BP	GO:0030213	hyaluronan biosynthetic process	1/27	14/18670	0.020064084	0.036869533	0.010590002	IL1B	1
BP	GO:0043374	CD8-positive, alpha-beta T cell differentiation	1/27	14/18670	0.020064084	0.036869533	0.010590002	BCL2	1
BP	GO:0043922	negative regulation by host of viral transcription	1/27	14/18670	0.020064084	0.036869533	0.010590002	JUN	1
BP	GO:0045591	positive regulation of regulatory T cell differentiation	1/27	14/18670	0.020064084	0.036869533	0.010590002	IFNG	1
BP	GO:0045651	positive regulation of macrophage differentiation	1/27	14/18670	0.020064084	0.036869533	0.010590002	CASP8	1
BP	GO:0048308	organelle inheritance	1/27	14/18670	0.020064084	0.036869533	0.010590002	MAPK1	1
BP	GO:0048313	Golgi inheritance	1/27	14/18670	0.020064084	0.036869533	0.010590002	MAPK1	1
BP	GO:0050720	interleukin-1 beta biosynthetic process	1/27	14/18670	0.020064084	0.036869533	0.010590002	IFNG	1
BP	GO:0050862	positive regulation of T cell receptor signaling pathway	1/27	14/18670	0.020064084	0.036869533	0.010590002	RELA	1
BP	GO:0070234	positive regulation of T cell apoptotic process	1/27	14/18670	0.020064084	0.036869533	0.010590002	TP53	1
BP	GO:0071391	cellular response to estrogen stimulus	1/27	14/18670	0.020064084	0.036869533	0.010590002	ESR1	1
BP	GO:0072216	positive regulation of metanephros development	1/27	14/18670	0.020064084	0.036869533	0.010590002	MYC	1
BP	GO:0072567	chemokine (C-X-C motif) ligand 2 production	1/27	14/18670	0.020064084	0.036869533	0.010590002	TNF	1
BP	GO:0097202	activation of cysteine-type endopeptidase activity	1/27	14/18670	0.020064084	0.036869533	0.010590002	CASP8	1
BP	GO:1901722	regulation of cell proliferation involved in kidney development	1/27	14/18670	0.020064084	0.036869533	0.010590002	MYC	1
BP	GO:1905050	positive regulation of metallopeptidase activity	1/27	14/18670	0.020064084	0.036869533	0.010590002	MAPK14	1
BP	GO:2001279	regulation of unsaturated fatty acid biosynthetic process	1/27	14/18670	0.020064084	0.036869533	0.010590002	IL1B	1
BP	GO:0043547	positive regulation of GTPase activity	3/27	405/18670	0.020151697	0.037004286	0.010628707	JUN/CCL2/ERBB2	3
BP	GO:0030902	hindbrain development	2/27	152/18670	0.020229932	0.037095367	0.010654868	BCL2/TP53	2
BP	GO:0032675	regulation of interleukin-6 production	2/27	152/18670	0.020229932	0.037095367	0.010654868	TNF/IL1B	2
BP	GO:0050808	synapse organization	3/27	408/18670	0.020545054	0.037646559	0.010813186	MAPK14/TNF/ERBB2	3
BP	GO:0034329	cell junction assembly	3/27	409/18670	0.020677121	0.037861782	0.010875004	BCL2/TNF/VEGFA	3
BP	GO:0009132	nucleoside diphosphate metabolic process	2/27	154/18670	0.020730936	0.037880011	0.01088024	IFNG/PPARA	2
BP	GO:0055067	monovalent inorganic cation homeostasis	2/27	154/18670	0.020730936	0.037880011	0.01088024	BCL2/MAPK1	2
BP	GO:1990845	adaptive thermogenesis	2/27	154/18670	0.020730936	0.037880011	0.01088024	IL4/VEGFA	2
BP	GO:0034767	positive regulation of ion transmembrane transport	2/27	156/18670	0.021237141	0.038457353	0.01104607	CCL2/IFNG	2
BP	GO:0043535	regulation of blood vessel endothelial cell migration	2/27	156/18670	0.021237141	0.038457353	0.01104607	AKT1/VEGFA	2
BP	GO:0009259	ribonucleotide metabolic process	3/27	414/18670	0.02134458	0.038457353	0.01104607	IL4/IFNG/PPARA	3
BP	GO:0010759	positive regulation of macrophage chemotaxis	1/27	15/18670	0.021482301	0.038457353	0.01104607	MAPK14	1
BP	GO:0015671	oxygen transport	1/27	15/18670	0.021482301	0.038457353	0.01104607	MYC	1
BP	GO:0017014	protein nitrosylation	1/27	15/18670	0.021482301	0.038457353	0.01104607	NOS2	1
BP	GO:0018119	peptidyl-cysteine S-nitrosylation	1/27	15/18670	0.021482301	0.038457353	0.01104607	NOS2	1
BP	GO:0032105	negative regulation of response to extracellular stimulus	1/27	15/18670	0.021482301	0.038457353	0.01104607	PPARA	1
BP	GO:0032108	negative regulation of response to nutrient levels	1/27	15/18670	0.021482301	0.038457353	0.01104607	PPARA	1
BP	GO:0032645	regulation of granulocyte macrophage colony-stimulating factor production	1/27	15/18670	0.021482301	0.038457353	0.01104607	IL1B	1
BP	GO:0032736	positive regulation of interleukin-13 production	1/27	15/18670	0.021482301	0.038457353	0.01104607	IL4	1
BP	GO:0033689	negative regulation of osteoblast proliferation	1/27	15/18670	0.021482301	0.038457353	0.01104607	BCL2	1
BP	GO:0035635	entry of bacterium into host cell	1/27	15/18670	0.021482301	0.038457353	0.01104607	CXCL8	1
BP	GO:0042976	activation of Janus kinase activity	1/27	15/18670	0.021482301	0.038457353	0.01104607	IL4	1
BP	GO:0044539	long-chain fatty acid import into cell	1/27	15/18670	0.021482301	0.038457353	0.01104607	AKT1	1
BP	GO:0045360	regulation of interleukin-1 biosynthetic process	1/27	15/18670	0.021482301	0.038457353	0.01104607	IFNG	1
BP	GO:0045838	positive regulation of membrane potential	1/27	15/18670	0.021482301	0.038457353	0.01104607	AKT1	1
BP	GO:0046321	positive regulation of fatty acid oxidation	1/27	15/18670	0.021482301	0.038457353	0.01104607	PPARA	1
BP	GO:0048070	regulation of developmental pigmentation	1/27	15/18670	0.021482301	0.038457353	0.01104607	BCL2	1
BP	GO:0048569	post-embryonic animal organ development	1/27	15/18670	0.021482301	0.038457353	0.01104607	VEGFA	1
BP	GO:0060841	venous blood vessel development	1/27	15/18670	0.021482301	0.038457353	0.01104607	VEGFA	1
BP	GO:0071801	regulation of podosome assembly	1/27	15/18670	0.021482301	0.038457353	0.01104607	TNF	1
BP	GO:0072075	metanephric mesenchyme development	1/27	15/18670	0.021482301	0.038457353	0.01104607	MYC	1
BP	GO:0090197	positive regulation of chemokine secretion	1/27	15/18670	0.021482301	0.038457353	0.01104607	TNF	1
BP	GO:0140354	lipid import into cell	1/27	15/18670	0.021482301	0.038457353	0.01104607	AKT1	1
BP	GO:1900119	positive regulation of execution phase of apoptosis	1/27	15/18670	0.021482301	0.038457353	0.01104607	TP53	1
BP	GO:1903358	regulation of Golgi organization	1/27	15/18670	0.021482301	0.038457353	0.01104607	MAPK1	1
BP	GO:1903543	positive regulation of exosomal secretion	1/27	15/18670	0.021482301	0.038457353	0.01104607	IFNG	1
BP	GO:2001028	positive regulation of endothelial cell chemotaxis	1/27	15/18670	0.021482301	0.038457353	0.01104607	VEGFA	1
BP	GO:0043271	negative regulation of ion transport	2/27	157/18670	0.021492184	0.038457353	0.01104607	AKT1/BCL2	2
BP	GO:0052126	movement in host environment	2/27	158/18670	0.021748515	0.038889166	0.011170099	CXCL8/EGFR	2
BP	GO:0030203	glycosaminoglycan metabolic process	2/27	160/18670	0.022265026	0.039757879	0.011419619	AKT1/IL1B	2
BP	GO:0032680	regulation of tumor necrosis factor production	2/27	160/18670	0.022265026	0.039757879	0.011419619	IL4/IFNG	2
BP	GO:0019693	ribose phosphate metabolic process	3/27	424/18670	0.022715133	0.040251102	0.011561287	IL4/IFNG/PPARA	3
BP	GO:0000723	telomere maintenance	2/27	162/18670	0.022786643	0.040251102	0.011561287	MAPK1/MYC	2
BP	GO:0006206	pyrimidine nucleobase metabolic process	1/27	16/18670	0.022898543	0.040251102	0.011561287	MAPK1	1
BP	GO:0010225	response to UV-C	1/27	16/18670	0.022898543	0.040251102	0.011561287	TP53	1
BP	GO:0010875	positive regulation of cholesterol efflux	1/27	16/18670	0.022898543	0.040251102	0.011561287	NFKBIA	1
BP	GO:0010885	regulation of cholesterol storage	1/27	16/18670	0.022898543	0.040251102	0.011561287	PPARA	1
BP	GO:0030889	negative regulation of B cell proliferation	1/27	16/18670	0.022898543	0.040251102	0.011561287	CASP3	1
BP	GO:0032305	positive regulation of icosanoid secretion	1/27	16/18670	0.022898543	0.040251102	0.011561287	IL1B	1
BP	GO:0032604	granulocyte macrophage colony-stimulating factor production	1/27	16/18670	0.022898543	0.040251102	0.011561287	IL1B	1
BP	GO:0033033	negative regulation of myeloid cell apoptotic process	1/27	16/18670	0.022898543	0.040251102	0.011561287	BCL2	1
BP	GO:0042222	interleukin-1 biosynthetic process	1/27	16/18670	0.022898543	0.040251102	0.011561287	IFNG	1
BP	GO:0043217	myelin maintenance	1/27	16/18670	0.022898543	0.040251102	0.011561287	AKT1	1
BP	GO:0046325	negative regulation of glucose import	1/27	16/18670	0.022898543	0.040251102	0.011561287	TNF	1
BP	GO:0070886	positive regulation of calcineurin-NFAT signaling cascade	1/27	16/18670	0.022898543	0.040251102	0.011561287	TNF	1
BP	GO:0071380	cellular response to prostaglandin E stimulus	1/27	16/18670	0.022898543	0.040251102	0.011561287	AKT1	1
BP	GO:0090036	regulation of protein kinase C signaling	1/27	16/18670	0.022898543	0.040251102	0.011561287	VEGFA	1
BP	GO:0090153	regulation of sphingolipid biosynthetic process	1/27	16/18670	0.022898543	0.040251102	0.011561287	TNF	1
BP	GO:0090335	regulation of brown fat cell differentiation	1/27	16/18670	0.022898543	0.040251102	0.011561287	MAPK14	1
BP	GO:0106058	positive regulation of calcineurin-mediated signaling	1/27	16/18670	0.022898543	0.040251102	0.011561287	TNF	1
BP	GO:1902166	negative regulation of intrinsic apoptotic signaling pathway in response to DNA damage by p53 class mediator	1/27	16/18670	0.022898543	0.040251102	0.011561287	BCL2	1
BP	GO:1903541	regulation of exosomal secretion	1/27	16/18670	0.022898543	0.040251102	0.011561287	IFNG	1
BP	GO:1905038	regulation of membrane lipid metabolic process	1/27	16/18670	0.022898543	0.040251102	0.011561287	TNF	1
BP	GO:2000303	regulation of ceramide biosynthetic process	1/27	16/18670	0.022898543	0.040251102	0.011561287	TNF	1
BP	GO:0032640	tumor necrosis factor production	2/27	163/18670	0.023049356	0.040461301	0.011621662	IL4/IFNG	2
BP	GO:1903555	regulation of tumor necrosis factor superfamily cytokine production	2/27	163/18670	0.023049356	0.040461301	0.011621662	IL4/IFNG	2
BP	GO:0050680	negative regulation of epithelial cell proliferation	2/27	165/18670	0.023578572	0.041362275	0.011880448	TNF/CCL2	2
BP	GO:0002244	hematopoietic progenitor cell differentiation	2/27	166/18670	0.023845067	0.041801468	0.012006597	BCL2/TP53	2
BP	GO:0006089	lactate metabolic process	1/27	17/18670	0.02431281	0.042052396	0.012078671	TP53	1
BP	GO:0006978	DNA damage response, signal transduction by p53 class mediator resulting in transcription of p21 class mediator	1/27	17/18670	0.02431281	0.042052396	0.012078671	TP53	1
BP	GO:0008340	determination of adult lifespan	1/27	17/18670	0.02431281	0.042052396	0.012078671	TP53	1
BP	GO:0030540	female genitalia development	1/27	17/18670	0.02431281	0.042052396	0.012078671	ESR1	1
BP	GO:0033599	regulation of mammary gland epithelial cell proliferation	1/27	17/18670	0.02431281	0.042052396	0.012078671	CCND1	1
BP	GO:0035729	cellular response to hepatocyte growth factor stimulus	1/27	17/18670	0.02431281	0.042052396	0.012078671	RELA	1
BP	GO:0042994	cytoplasmic sequestering of transcription factor	1/27	17/18670	0.02431281	0.042052396	0.012078671	NFKBIA	1
BP	GO:0043923	positive regulation by host of viral transcription	1/27	17/18670	0.02431281	0.042052396	0.012078671	JUN	1
BP	GO:0045091	regulation of single stranded viral RNA replication via double stranded DNA intermediate	1/27	17/18670	0.02431281	0.042052396	0.012078671	CXCL8	1
BP	GO:0045725	positive regulation of glycogen biosynthetic process	1/27	17/18670	0.02431281	0.042052396	0.012078671	AKT1	1
BP	GO:0060644	mammary gland epithelial cell differentiation	1/27	17/18670	0.02431281	0.042052396	0.012078671	AKT1	1
BP	GO:0070166	enamel mineralization	1/27	17/18670	0.02431281	0.042052396	0.012078671	PPARA	1
BP	GO:0070242	thymocyte apoptotic process	1/27	17/18670	0.02431281	0.042052396	0.012078671	TP53	1
BP	GO:0071850	mitotic cell cycle arrest	1/27	17/18670	0.02431281	0.042052396	0.012078671	TP53	1
BP	GO:1901524	regulation of mitophagy	1/27	17/18670	0.02431281	0.042052396	0.012078671	TP53	1
BP	GO:1904355	positive regulation of telomere capping	1/27	17/18670	0.02431281	0.042052396	0.012078671	MAPK1	1
BP	GO:1905331	negative regulation of morphogenesis of an epithelium	1/27	17/18670	0.02431281	0.042052396	0.012078671	TNF	1
BP	GO:2000641	regulation of early endosome to late endosome transport	1/27	17/18670	0.02431281	0.042052396	0.012078671	MAPK1	1
BP	GO:2000811	negative regulation of anoikis	1/27	17/18670	0.02431281	0.042052396	0.012078671	BCL2	1
BP	GO:2001267	regulation of cysteine-type endopeptidase activity involved in apoptotic signaling pathway	1/27	17/18670	0.02431281	0.042052396	0.012078671	CASP8	1
BP	GO:0071706	tumor necrosis factor superfamily cytokine production	2/27	168/18670	0.024381812	0.042143613	0.012104871	IL4/IFNG	2
BP	GO:0010469	regulation of signaling receptor activity	2/27	169/18670	0.024652055	0.042525615	0.012214593	CCL2/IFNG	2
BP	GO:0021543	pallium development	2/27	169/18670	0.024652055	0.042525615	0.012214593	CASP3/EGFR	2
BP	GO:0050728	negative regulation of inflammatory response	2/27	169/18670	0.024652055	0.042525615	0.012214593	IL4/PPARA	2
BP	GO:0006022	aminoglycan metabolic process	2/27	170/18670	0.024923538	0.04293676	0.012332686	AKT1/IL1B	2
BP	GO:0043433	negative regulation of DNA-binding transcription factor activity	2/27	170/18670	0.024923538	0.04293676	0.012332686	ESR1/NFKBIA	2
BP	GO:0007252	I-kappaB phosphorylation	1/27	18/18670	0.025725106	0.043593034	0.012521187	AKT1	1
BP	GO:0010878	cholesterol storage	1/27	18/18670	0.025725106	0.043593034	0.012521187	PPARA	1
BP	GO:0031293	membrane protein intracellular domain proteolysis	1/27	18/18670	0.025725106	0.043593034	0.012521187	RELA	1
BP	GO:0039692	single stranded viral RNA replication via double stranded DNA intermediate	1/27	18/18670	0.025725106	0.043593034	0.012521187	CXCL8	1
BP	GO:0042772	DNA damage response, signal transduction resulting in transcription	1/27	18/18670	0.025725106	0.043593034	0.012521187	TP53	1
BP	GO:0043011	myeloid dendritic cell differentiation	1/27	18/18670	0.025725106	0.043593034	0.012521187	IL4	1
BP	GO:0045780	positive regulation of bone resorption	1/27	18/18670	0.025725106	0.043593034	0.012521187	EGFR	1
BP	GO:0046852	positive regulation of bone remodeling	1/27	18/18670	0.025725106	0.043593034	0.012521187	EGFR	1
BP	GO:0048739	cardiac muscle fiber development	1/27	18/18670	0.025725106	0.043593034	0.012521187	VEGFA	1
BP	GO:0051023	regulation of immunoglobulin secretion	1/27	18/18670	0.025725106	0.043593034	0.012521187	TNF	1
BP	GO:0051782	negative regulation of cell division	1/27	18/18670	0.025725106	0.043593034	0.012521187	MYC	1
BP	GO:0060977	coronary vasculature morphogenesis	1/27	18/18670	0.025725106	0.043593034	0.012521187	VEGFA	1
BP	GO:0070230	positive regulation of lymphocyte apoptotic process	1/27	18/18670	0.025725106	0.043593034	0.012521187	TP53	1
BP	GO:0070875	positive regulation of glycogen metabolic process	1/27	18/18670	0.025725106	0.043593034	0.012521187	AKT1	1
BP	GO:0071605	monocyte chemotactic protein-1 production	1/27	18/18670	0.025725106	0.043593034	0.012521187	IL1B	1
BP	GO:0071637	regulation of monocyte chemotactic protein-1 production	1/27	18/18670	0.025725106	0.043593034	0.012521187	IL1B	1
BP	GO:0090190	positive regulation of branching involved in ureteric bud morphogenesis	1/27	18/18670	0.025725106	0.043593034	0.012521187	VEGFA	1
BP	GO:0090196	regulation of chemokine secretion	1/27	18/18670	0.025725106	0.043593034	0.012521187	TNF	1
BP	GO:0150079	negative regulation of neuroinflammatory response	1/27	18/18670	0.025725106	0.043593034	0.012521187	IL4	1
BP	GO:1900543	negative regulation of purine nucleotide metabolic process	1/27	18/18670	0.025725106	0.043593034	0.012521187	PPARA	1
BP	GO:1902001	fatty acid transmembrane transport	1/27	18/18670	0.025725106	0.043593034	0.012521187	AKT1	1
BP	GO:1902165	regulation of intrinsic apoptotic signaling pathway in response to DNA damage by p53 class mediator	1/27	18/18670	0.025725106	0.043593034	0.012521187	BCL2	1
BP	GO:2000047	regulation of cell-cell adhesion mediated by cadherin	1/27	18/18670	0.025725106	0.043593034	0.012521187	VEGFA	1
BP	GO:2000193	positive regulation of fatty acid transport	1/27	18/18670	0.025725106	0.043593034	0.012521187	IL1B	1
BP	GO:2000647	negative regulation of stem cell proliferation	1/27	18/18670	0.025725106	0.043593034	0.012521187	TP53	1
BP	GO:0007265	Ras protein signal transduction	3/27	448/18670	0.026198618	0.044366417	0.012743325	MAPK14/JUN/TP53	3
BP	GO:0002695	negative regulation of leukocyte activation	2/27	175/18670	0.026299439	0.044449998	0.012767332	CASP3/ERBB2	2
BP	GO:0010921	regulation of phosphatase activity	2/27	175/18670	0.026299439	0.044449998	0.012767332	TNF/IFNG	2
BP	GO:0032200	telomere organization	2/27	175/18670	0.026299439	0.044449998	0.012767332	MAPK1/MYC	2
BP	GO:0009408	response to heat	2/27	176/18670	0.026578289	0.044892012	0.012894291	AKT1/MAPK1	2
BP	GO:0043488	regulation of mRNA stability	2/27	177/18670	0.026858353	0.044953904	0.012912068	MAPK14/AKT1	2
BP	GO:0048469	cell maturation	2/27	177/18670	0.026858353	0.044953904	0.012912068	BCL2/VEGFA	2
BP	GO:0002363	alpha-beta T cell lineage commitment	1/27	19/18670	0.027135433	0.044953904	0.012912068	BCL2	1
BP	GO:0002544	chronic inflammatory response	1/27	19/18670	0.027135433	0.044953904	0.012912068	TNF	1
BP	GO:0002689	negative regulation of leukocyte chemotaxis	1/27	19/18670	0.027135433	0.044953904	0.012912068	CCL2	1
BP	GO:0002726	positive regulation of T cell cytokine production	1/27	19/18670	0.027135433	0.044953904	0.012912068	IL1B	1
BP	GO:0010523	negative regulation of calcium ion transport into cytosol	1/27	19/18670	0.027135433	0.044953904	0.012912068	BCL2	1
BP	GO:0010663	positive regulation of striated muscle cell apoptotic process	1/27	19/18670	0.027135433	0.044953904	0.012912068	TP53	1
BP	GO:0010666	positive regulation of cardiac muscle cell apoptotic process	1/27	19/18670	0.027135433	0.044953904	0.012912068	TP53	1
BP	GO:0015669	gas transport	1/27	19/18670	0.027135433	0.044953904	0.012912068	MYC	1
BP	GO:0032026	response to magnesium ion	1/27	19/18670	0.027135433	0.044953904	0.012912068	CCND1	1
BP	GO:0032095	regulation of response to food	1/27	19/18670	0.027135433	0.044953904	0.012912068	PPARA	1
BP	GO:0032303	regulation of icosanoid secretion	1/27	19/18670	0.027135433	0.044953904	0.012912068	IL1B	1
BP	GO:0032700	negative regulation of interleukin-17 production	1/27	19/18670	0.027135433	0.044953904	0.012912068	IFNG	1
BP	GO:0032780	negative regulation of ATPase activity	1/27	19/18670	0.027135433	0.044953904	0.012912068	TP53	1
BP	GO:0032930	positive regulation of superoxide anion generation	1/27	19/18670	0.027135433	0.044953904	0.012912068	EGFR	1
BP	GO:0034138	toll-like receptor 3 signaling pathway	1/27	19/18670	0.027135433	0.044953904	0.012912068	CASP8	1
BP	GO:0035728	response to hepatocyte growth factor	1/27	19/18670	0.027135433	0.044953904	0.012912068	RELA	1
BP	GO:0036303	lymph vessel morphogenesis	1/27	19/18670	0.027135433	0.044953904	0.012912068	VEGFA	1
BP	GO:0045076	regulation of interleukin-2 biosynthetic process	1/27	19/18670	0.027135433	0.044953904	0.012912068	IL1B	1
BP	GO:0045414	regulation of interleukin-8 biosynthetic process	1/27	19/18670	0.027135433	0.044953904	0.012912068	TNF	1
BP	GO:0045980	negative regulation of nucleotide metabolic process	1/27	19/18670	0.027135433	0.044953904	0.012912068	PPARA	1
BP	GO:0060438	trachea development	1/27	19/18670	0.027135433	0.044953904	0.012912068	MAPK1	1
BP	GO:0071800	podosome assembly	1/27	19/18670	0.027135433	0.044953904	0.012912068	TNF	1
BP	GO:0072074	kidney mesenchyme development	1/27	19/18670	0.027135433	0.044953904	0.012912068	MYC	1
BP	GO:1900409	positive regulation of cellular response to oxidative stress	1/27	19/18670	0.027135433	0.044953904	0.012912068	TNF	1
BP	GO:1901741	positive regulation of myoblast fusion	1/27	19/18670	0.027135433	0.044953904	0.012912068	MAPK14	1
BP	GO:1902176	negative regulation of oxidative stress-induced intrinsic apoptotic signaling pathway	1/27	19/18670	0.027135433	0.044953904	0.012912068	AKT1	1
BP	GO:1990182	exosomal secretion	1/27	19/18670	0.027135433	0.044953904	0.012912068	IFNG	1
BP	GO:2001169	regulation of ATP biosynthetic process	1/27	19/18670	0.027135433	0.044953904	0.012912068	IL4	1
BP	GO:0006611	protein export from nucleus	2/27	179/18670	0.02742211	0.045341854	0.013023499	TP53/IL1B	2
BP	GO:0008361	regulation of cell size	2/27	179/18670	0.02742211	0.045341854	0.013023499	AKT1/VEGFA	2
BP	GO:0048771	tissue remodeling	2/27	179/18670	0.02742211	0.045341854	0.013023499	TP53/EGFR	2
BP	GO:0043534	blood vessel endothelial cell migration	2/27	180/18670	0.027705794	0.045752525	0.013141455	AKT1/VEGFA	2
BP	GO:2001257	regulation of cation channel activity	2/27	180/18670	0.027705794	0.045752525	0.013141455	CCL2/IFNG	2
BP	GO:0008217	regulation of blood pressure	2/27	182/18670	0.028276756	0.046517532	0.013361188	NOS2/PPARA	2
BP	GO:0043401	steroid hormone mediated signaling pathway	2/27	182/18670	0.028276756	0.046517532	0.013361188	ESR1/PPARA	2
BP	GO:0001502	cartilage condensation	1/27	20/18670	0.028543794	0.046517532	0.013361188	MAPK14	1
BP	GO:0002320	lymphoid progenitor cell differentiation	1/27	20/18670	0.028543794	0.046517532	0.013361188	BCL2	1
BP	GO:0002827	positive regulation of T-helper 1 type immune response	1/27	20/18670	0.028543794	0.046517532	0.013361188	IL1B	1
BP	GO:0006525	arginine metabolic process	1/27	20/18670	0.028543794	0.046517532	0.013361188	NOS2	1
BP	GO:0030220	platelet formation	1/27	20/18670	0.028543794	0.046517532	0.013361188	CASP3	1
BP	GO:0032793	positive regulation of CREB transcription factor activity	1/27	20/18670	0.028543794	0.046517532	0.013361188	VEGFA	1
BP	GO:0034393	positive regulation of smooth muscle cell apoptotic process	1/27	20/18670	0.028543794	0.046517532	0.013361188	IFNG	1
BP	GO:0034755	iron ion transmembrane transport	1/27	20/18670	0.028543794	0.046517532	0.013361188	IFNG	1
BP	GO:0042228	interleukin-8 biosynthetic process	1/27	20/18670	0.028543794	0.046517532	0.013361188	TNF	1
BP	GO:0042535	positive regulation of tumor necrosis factor biosynthetic process	1/27	20/18670	0.028543794	0.046517532	0.013361188	IFNG	1
BP	GO:0043369	CD4-positive or CD8-positive, alpha-beta T cell lineage commitment	1/27	20/18670	0.028543794	0.046517532	0.013361188	BCL2	1
BP	GO:0043586	tongue development	1/27	20/18670	0.028543794	0.046517532	0.013361188	EGFR	1
BP	GO:0051797	regulation of hair follicle development	1/27	20/18670	0.028543794	0.046517532	0.013361188	TNF	1
BP	GO:0060602	branch elongation of an epithelium	1/27	20/18670	0.028543794	0.046517532	0.013361188	ESR1	1
BP	GO:0090195	chemokine secretion	1/27	20/18670	0.028543794	0.046517532	0.013361188	TNF	1
BP	GO:0097734	extracellular exosome biogenesis	1/27	20/18670	0.028543794	0.046517532	0.013361188	IFNG	1
BP	GO:1902236	negative regulation of endoplasmic reticulum stress-induced intrinsic apoptotic signaling pathway	1/27	20/18670	0.028543794	0.046517532	0.013361188	BCL2L1	1
BP	GO:1905523	positive regulation of macrophage migration	1/27	20/18670	0.028543794	0.046517532	0.013361188	MAPK14	1
BP	GO:0002040	sprouting angiogenesis	2/27	183/18670	0.028564027	0.046517532	0.013361188	AKT1/VEGFA	2
BP	GO:0043487	regulation of RNA stability	2/27	183/18670	0.028564027	0.046517532	0.013361188	MAPK14/AKT1	2
BP	GO:0045216	cell-cell junction organization	2/27	185/18670	0.029142127	0.047429179	0.013623039	TNF/VEGFA	2
BP	GO:0031290	retinal ganglion cell axon guidance	1/27	21/18670	0.029950192	0.048169427	0.01383566	VEGFA	1
BP	GO:0032332	positive regulation of chondrocyte differentiation	1/27	21/18670	0.029950192	0.048169427	0.01383566	RELA	1
BP	GO:0032891	negative regulation of organic acid transport	1/27	21/18670	0.029950192	0.048169427	0.01383566	AKT1	1
BP	GO:0032986	protein-DNA complex disassembly	1/27	21/18670	0.029950192	0.048169427	0.01383566	MYC	1
BP	GO:0033141	positive regulation of peptidyl-serine phosphorylation of STAT protein	1/27	21/18670	0.029950192	0.048169427	0.01383566	IFNG	1
BP	GO:0035162	embryonic hemopoiesis	1/27	21/18670	0.029950192	0.048169427	0.01383566	VEGFA	1
BP	GO:0036344	platelet morphogenesis	1/27	21/18670	0.029950192	0.048169427	0.01383566	CASP3	1
BP	GO:0043153	entrainment of circadian clock by photoperiod	1/27	21/18670	0.029950192	0.048169427	0.01383566	TP53	1
BP	GO:0048245	eosinophil chemotaxis	1/27	21/18670	0.029950192	0.048169427	0.01383566	CCL2	1
BP	GO:0051900	regulation of mitochondrial depolarization	1/27	21/18670	0.029950192	0.048169427	0.01383566	BCL2	1
BP	GO:0061213	positive regulation of mesonephros development	1/27	21/18670	0.029950192	0.048169427	0.01383566	VEGFA	1
BP	GO:0070584	mitochondrion morphogenesis	1/27	21/18670	0.029950192	0.048169427	0.01383566	BCL2L1	1
BP	GO:0072111	cell proliferation involved in kidney development	1/27	21/18670	0.029950192	0.048169427	0.01383566	MYC	1
BP	GO:0090280	positive regulation of calcium ion import	1/27	21/18670	0.029950192	0.048169427	0.01383566	CCL2	1
BP	GO:1901739	regulation of myoblast fusion	1/27	21/18670	0.029950192	0.048169427	0.01383566	MAPK14	1
BP	GO:1902884	positive regulation of response to oxidative stress	1/27	21/18670	0.029950192	0.048169427	0.01383566	TNF	1
BP	GO:1904469	positive regulation of tumor necrosis factor secretion	1/27	21/18670	0.029950192	0.048169427	0.01383566	IFNG	1
BP	GO:2000269	regulation of fibroblast apoptotic process	1/27	21/18670	0.029950192	0.048169427	0.01383566	TP53	1
BP	GO:2000810	regulation of bicellular tight junction assembly	1/27	21/18670	0.029950192	0.048169427	0.01383566	TNF	1
BP	GO:0002429	immune response-activating cell surface receptor signaling pathway	3/27	473/18670	0.030118803	0.048380545	0.013896299	RELA/BCL2/MAPK1	3
BP	GO:0002757	immune response-activating signal transduction	3/27	473/18670	0.030118803	0.048380545	0.013896299	RELA/BCL2/MAPK1	3
BP	GO:0098657	import into cell	2/27	191/18670	0.030904636	0.049415963	0.014193701	AKT1/IFNG	2
BP	GO:0016311	dephosphorylation	3/27	478/18670	0.030938487	0.049415963	0.014193701	BCL2/TNF/IFNG	3
BP	GO:0043087	regulation of GTPase activity	3/27	479/18670	0.031103848	0.049415963	0.014193701	JUN/CCL2/ERBB2	3
BP	GO:0006164	purine nucleotide biosynthetic process	2/27	192/18670	0.031202462	0.049415963	0.014193701	NOS2/IL4	2
BP	GO:1901888	regulation of cell junction assembly	2/27	192/18670	0.031202462	0.049415963	0.014193701	TNF/VEGFA	2
BP	GO:0000002	mitochondrial genome maintenance	1/27	22/18670	0.031354628	0.049415963	0.014193701	TP53	1
BP	GO:0000423	mitophagy	1/27	22/18670	0.031354628	0.049415963	0.014193701	TP53	1
BP	GO:0002052	positive regulation of neuroblast proliferation	1/27	22/18670	0.031354628	0.049415963	0.014193701	VEGFA	1
BP	GO:0006582	melanin metabolic process	1/27	22/18670	0.031354628	0.049415963	0.014193701	BCL2	1
BP	GO:0030878	thyroid gland development	1/27	22/18670	0.031354628	0.049415963	0.014193701	MAPK1	1
BP	GO:0031342	negative regulation of cell killing	1/27	22/18670	0.031354628	0.049415963	0.014193701	IL4	1
BP	GO:0032069	regulation of nuclease activity	1/27	22/18670	0.031354628	0.049415963	0.014193701	AKT1	1
BP	GO:0032469	endoplasmic reticulum calcium ion homeostasis	1/27	22/18670	0.031354628	0.049415963	0.014193701	BCL2	1
BP	GO:0032656	regulation of interleukin-13 production	1/27	22/18670	0.031354628	0.049415963	0.014193701	IL4	1
BP	GO:0032928	regulation of superoxide anion generation	1/27	22/18670	0.031354628	0.049415963	0.014193701	EGFR	1
BP	GO:0033233	regulation of protein sumoylation	1/27	22/18670	0.031354628	0.049415963	0.014193701	RELA	1
BP	GO:0042094	interleukin-2 biosynthetic process	1/27	22/18670	0.031354628	0.049415963	0.014193701	IL1B	1
BP	GO:0043496	regulation of protein homodimerization activity	1/27	22/18670	0.031354628	0.049415963	0.014193701	BCL2	1
BP	GO:0044321	response to leptin	1/27	22/18670	0.031354628	0.049415963	0.014193701	CCND1	1
BP	GO:0045649	regulation of macrophage differentiation	1/27	22/18670	0.031354628	0.049415963	0.014193701	CASP8	1
BP	GO:0045663	positive regulation of myoblast differentiation	1/27	22/18670	0.031354628	0.049415963	0.014193701	MAPK14	1
BP	GO:0045723	positive regulation of fatty acid biosynthetic process	1/27	22/18670	0.031354628	0.049415963	0.014193701	IL1B	1
BP	GO:0045943	positive regulation of transcription by RNA polymerase I	1/27	22/18670	0.031354628	0.049415963	0.014193701	ERBB2	1
BP	GO:0048305	immunoglobulin secretion	1/27	22/18670	0.031354628	0.049415963	0.014193701	TNF	1
BP	GO:0060065	uterus development	1/27	22/18670	0.031354628	0.049415963	0.014193701	ESR1	1
BP	GO:0070935	3'-UTR-mediated mRNA stabilization	1/27	22/18670	0.031354628	0.049415963	0.014193701	MAPK14	1
BP	GO:0071379	cellular response to prostaglandin stimulus	1/27	22/18670	0.031354628	0.049415963	0.014193701	AKT1	1
BP	GO:0090189	regulation of branching involved in ureteric bud morphogenesis	1/27	22/18670	0.031354628	0.049415963	0.014193701	VEGFA	1
BP	GO:0140112	extracellular vesicle biogenesis	1/27	22/18670	0.031354628	0.049415963	0.014193701	IFNG	1
BP	GO:1903077	negative regulation of protein localization to plasma membrane	1/27	22/18670	0.031354628	0.049415963	0.014193701	BCL2L1	1
BP	GO:1903589	positive regulation of blood vessel endothelial cell proliferation involved in sprouting angiogenesis	1/27	22/18670	0.031354628	0.049415963	0.014193701	VEGFA	1
BP	GO:0002377	immunoglobulin production	2/27	193/18670	0.031501443	0.049587022	0.014242834	TNF/IL4	2
BP	GO:0051224	negative regulation of protein transport	2/27	193/18670	0.031501443	0.049587022	0.014242834	TNF/IL1B	2
BP	GO:0034765	regulation of ion transmembrane transport	3/27	483/18670	0.03177003	0.049979447	0.01435555	AKT1/CCL2/IFNG	3
BP	GO:0051168	nuclear export	2/27	194/18670	0.031801573	0.049998712	0.014361084	TP53/IL1B	2
BP	GO:1904950	negative regulation of establishment of protein localization	2/27	197/18670	0.032708832	0.050883492	0.014615218	TNF/IL1B	2
BP	GO:0007413	axonal fasciculation	1/27	23/18670	0.032757107	0.050883492	0.014615218	CASP3	1
BP	GO:0032098	regulation of appetite	1/27	23/18670	0.032757107	0.050883492	0.014615218	PPARA	1
BP	GO:0032373	positive regulation of sterol transport	1/27	23/18670	0.032757107	0.050883492	0.014615218	NFKBIA	1
BP	GO:0032376	positive regulation of cholesterol transport	1/27	23/18670	0.032757107	0.050883492	0.014615218	NFKBIA	1
BP	GO:0033139	regulation of peptidyl-serine phosphorylation of STAT protein	1/27	23/18670	0.032757107	0.050883492	0.014615218	IFNG	1
BP	GO:0034695	response to prostaglandin E	1/27	23/18670	0.032757107	0.050883492	0.014615218	AKT1	1
BP	GO:0036037	CD8-positive, alpha-beta T cell activation	1/27	23/18670	0.032757107	0.050883492	0.014615218	BCL2	1
BP	GO:0045821	positive regulation of glycolytic process	1/27	23/18670	0.032757107	0.050883492	0.014615218	IFNG	1
BP	GO:0051349	positive regulation of lyase activity	1/27	23/18670	0.032757107	0.050883492	0.014615218	NOS2	1
BP	GO:0051882	mitochondrial depolarization	1/27	23/18670	0.032757107	0.050883492	0.014615218	BCL2	1
BP	GO:0060445	branching involved in salivary gland morphogenesis	1/27	23/18670	0.032757107	0.050883492	0.014615218	TNF	1
BP	GO:0071157	negative regulation of cell cycle arrest	1/27	23/18670	0.032757107	0.050883492	0.014615218	CCND1	1
BP	GO:0072215	regulation of metanephros development	1/27	23/18670	0.032757107	0.050883492	0.014615218	MYC	1
BP	GO:0090343	positive regulation of cell aging	1/27	23/18670	0.032757107	0.050883492	0.014615218	TP53	1
BP	GO:0098743	cell aggregation	1/27	23/18670	0.032757107	0.050883492	0.014615218	MAPK14	1
BP	GO:0106030	neuron projection fasciculation	1/27	23/18670	0.032757107	0.050883492	0.014615218	CASP3	1
BP	GO:1902254	negative regulation of intrinsic apoptotic signaling pathway by p53 class mediator	1/27	23/18670	0.032757107	0.050883492	0.014615218	BCL2	1
BP	GO:1903429	regulation of cell maturation	1/27	23/18670	0.032757107	0.050883492	0.014615218	BCL2	1
BP	GO:2000726	negative regulation of cardiac muscle cell differentiation	1/27	23/18670	0.032757107	0.050883492	0.014615218	PPARA	1
BP	GO:0050866	negative regulation of cell activation	2/27	199/18670	0.033319357	0.051694882	0.014848273	CASP3/ERBB2	2
BP	GO:0061013	regulation of mRNA catabolic process	2/27	199/18670	0.033319357	0.051694882	0.014848273	MAPK14/AKT1	2
BP	GO:0002092	positive regulation of receptor internalization	1/27	24/18670	0.034157631	0.052492539	0.015077383	VEGFA	1
BP	GO:0002227	innate immune response in mucosa	1/27	24/18670	0.034157631	0.052492539	0.015077383	NOS2	1
BP	GO:0002861	regulation of inflammatory response to antigenic stimulus	1/27	24/18670	0.034157631	0.052492539	0.015077383	TNF	1
BP	GO:0033081	regulation of T cell differentiation in thymus	1/27	24/18670	0.034157631	0.052492539	0.015077383	ERBB2	1
BP	GO:0034505	tooth mineralization	1/27	24/18670	0.034157631	0.052492539	0.015077383	PPARA	1
BP	GO:0046697	decidualization	1/27	24/18670	0.034157631	0.052492539	0.015077383	MAPK1	1
BP	GO:0050857	positive regulation of antigen receptor-mediated signaling pathway	1/27	24/18670	0.034157631	0.052492539	0.015077383	RELA	1
BP	GO:0051220	cytoplasmic sequestering of protein	1/27	24/18670	0.034157631	0.052492539	0.015077383	NFKBIA	1
BP	GO:0071677	positive regulation of mononuclear cell migration	1/27	24/18670	0.034157631	0.052492539	0.015077383	TNF	1
BP	GO:0090023	positive regulation of neutrophil chemotaxis	1/27	24/18670	0.034157631	0.052492539	0.015077383	CXCL8	1
BP	GO:1900118	negative regulation of execution phase of apoptosis	1/27	24/18670	0.034157631	0.052492539	0.015077383	BCL2L1	1
BP	GO:1903649	regulation of cytoplasmic transport	1/27	24/18670	0.034157631	0.052492539	0.015077383	MAPK1	1
BP	GO:1904376	negative regulation of protein localization to cell periphery	1/27	24/18670	0.034157631	0.052492539	0.015077383	BCL2L1	1
BP	GO:2000178	negative regulation of neural precursor cell proliferation	1/27	24/18670	0.034157631	0.052492539	0.015077383	TP53	1
BP	GO:2000209	regulation of anoikis	1/27	24/18670	0.034157631	0.052492539	0.015077383	BCL2	1
BP	GO:2001026	regulation of endothelial cell chemotaxis	1/27	24/18670	0.034157631	0.052492539	0.015077383	VEGFA	1
BP	GO:0050852	T cell receptor signaling pathway	2/27	202/18670	0.034243599	0.052593459	0.01510637	RELA/MAPK1	2
BP	GO:0042119	neutrophil activation	3/27	498/18670	0.03433567	0.052703625	0.015138013	MAPK14/CXCL8/MAPK1	3
BP	GO:0030100	regulation of endocytosis	2/27	205/18670	0.0351779	0.053717852	0.015429329	IL4/VEGFA	2
BP	GO:0072522	purine-containing compound biosynthetic process	2/27	205/18670	0.0351779	0.053717852	0.015429329	NOS2/IL4	2
BP	GO:0001945	lymph vessel development	1/27	25/18670	0.035556201	0.053717852	0.015429329	VEGFA	1
BP	GO:0002719	negative regulation of cytokine production involved in immune response	1/27	25/18670	0.035556201	0.053717852	0.015429329	TNF	1
BP	GO:0009299	mRNA transcription	1/27	25/18670	0.035556201	0.053717852	0.015429329	TP53	1
BP	GO:0009648	photoperiodism	1/27	25/18670	0.035556201	0.053717852	0.015429329	TP53	1
BP	GO:0019430	removal of superoxide radicals	1/27	25/18670	0.035556201	0.053717852	0.015429329	TNF	1
BP	GO:0031069	hair follicle morphogenesis	1/27	25/18670	0.035556201	0.053717852	0.015429329	BCL2	1
BP	GO:0032104	regulation of response to extracellular stimulus	1/27	25/18670	0.035556201	0.053717852	0.015429329	PPARA	1
BP	GO:0032107	regulation of response to nutrient levels	1/27	25/18670	0.035556201	0.053717852	0.015429329	PPARA	1
BP	GO:0032461	positive regulation of protein oligomerization	1/27	25/18670	0.035556201	0.053717852	0.015429329	TP53	1
BP	GO:0032616	interleukin-13 production	1/27	25/18670	0.035556201	0.053717852	0.015429329	IL4	1
BP	GO:0045662	negative regulation of myoblast differentiation	1/27	25/18670	0.035556201	0.053717852	0.015429329	TNF	1
BP	GO:0045830	positive regulation of isotype switching	1/27	25/18670	0.035556201	0.053717852	0.015429329	IL4	1
BP	GO:0050901	leukocyte tethering or rolling	1/27	25/18670	0.035556201	0.053717852	0.015429329	TNF	1
BP	GO:0051894	positive regulation of focal adhesion assembly	1/27	25/18670	0.035556201	0.053717852	0.015429329	VEGFA	1
BP	GO:0060330	regulation of response to interferon-gamma	1/27	25/18670	0.035556201	0.053717852	0.015429329	IFNG	1
BP	GO:0060334	regulation of interferon-gamma-mediated signaling pathway	1/27	25/18670	0.035556201	0.053717852	0.015429329	IFNG	1
BP	GO:0060444	branching involved in mammary gland duct morphogenesis	1/27	25/18670	0.035556201	0.053717852	0.015429329	ESR1	1
BP	GO:0060571	morphogenesis of an epithelial fold	1/27	25/18670	0.035556201	0.053717852	0.015429329	EGFR	1
BP	GO:0061050	regulation of cell growth involved in cardiac muscle cell development	1/27	25/18670	0.035556201	0.053717852	0.015429329	PPARA	1
BP	GO:0061217	regulation of mesonephros development	1/27	25/18670	0.035556201	0.053717852	0.015429329	VEGFA	1
BP	GO:0072677	eosinophil migration	1/27	25/18670	0.035556201	0.053717852	0.015429329	CCL2	1
BP	GO:0097186	amelogenesis	1/27	25/18670	0.035556201	0.053717852	0.015429329	PPARA	1
BP	GO:1904385	cellular response to angiotensin	1/27	25/18670	0.035556201	0.053717852	0.015429329	RELA	1
BP	GO:2000353	positive regulation of endothelial cell apoptotic process	1/27	25/18670	0.035556201	0.053717852	0.015429329	CCL2	1
BP	GO:2000679	positive regulation of transcription regulatory region DNA binding	1/27	25/18670	0.035556201	0.053717852	0.015429329	IFNG	1
BP	GO:0016051	carbohydrate biosynthetic process	2/27	208/18670	0.036122163	0.054541098	0.015665789	AKT1/PPARA	2
BP	GO:0035303	regulation of dephosphorylation	2/27	209/18670	0.036439114	0.054955614	0.01578485	TNF/IFNG	2
BP	GO:0051216	cartilage development	2/27	209/18670	0.036439114	0.054955614	0.01578485	MAPK14/RELA	2
BP	GO:0006309	apoptotic DNA fragmentation	1/27	26/18670	0.036952821	0.0551843	0.015850535	CASP3	1
BP	GO:0010758	regulation of macrophage chemotaxis	1/27	26/18670	0.036952821	0.0551843	0.015850535	MAPK14	1
BP	GO:0022011	myelination in peripheral nervous system	1/27	26/18670	0.036952821	0.0551843	0.015850535	AKT1	1
BP	GO:0030318	melanocyte differentiation	1/27	26/18670	0.036952821	0.0551843	0.015850535	BCL2	1
BP	GO:0031954	positive regulation of protein autophosphorylation	1/27	26/18670	0.036952821	0.0551843	0.015850535	VEGFA	1
BP	GO:0032292	peripheral nervous system axon ensheathment	1/27	26/18670	0.036952821	0.0551843	0.015850535	AKT1	1
BP	GO:0032897	negative regulation of viral transcription	1/27	26/18670	0.036952821	0.0551843	0.015850535	JUN	1
BP	GO:0048753	pigment granule organization	1/27	26/18670	0.036952821	0.0551843	0.015850535	BCL2	1
BP	GO:0060544	regulation of necroptotic process	1/27	26/18670	0.036952821	0.0551843	0.015850535	CASP8	1
BP	GO:0060740	prostate gland epithelium morphogenesis	1/27	26/18670	0.036952821	0.0551843	0.015850535	ESR1	1
BP	GO:0062098	regulation of programmed necrotic cell death	1/27	26/18670	0.036952821	0.0551843	0.015850535	CASP8	1
BP	GO:0071624	positive regulation of granulocyte chemotaxis	1/27	26/18670	0.036952821	0.0551843	0.015850535	CXCL8	1
BP	GO:0099560	synaptic membrane adhesion	1/27	26/18670	0.036952821	0.0551843	0.015850535	MAPK14	1
BP	GO:0150117	positive regulation of cell-substrate junction organization	1/27	26/18670	0.036952821	0.0551843	0.015850535	VEGFA	1
BP	GO:1903959	regulation of anion transmembrane transport	1/27	26/18670	0.036952821	0.0551843	0.015850535	AKT1	1
BP	GO:1904353	regulation of telomere capping	1/27	26/18670	0.036952821	0.0551843	0.015850535	MAPK1	1
BP	GO:1905048	regulation of metallopeptidase activity	1/27	26/18670	0.036952821	0.0551843	0.015850535	MAPK14	1
BP	GO:1903531	negative regulation of secretion by cell	2/27	212/18670	0.037396509	0.055814721	0.01603161	TNF/IL1B	2
BP	GO:1902749	regulation of cell cycle G2/M phase transition	2/27	213/18670	0.037717809	0.056261856	0.016160041	CCND1/TP53	2
BP	GO:0002825	regulation of T-helper 1 type immune response	1/27	27/18670	0.038347494	0.056767671	0.016305326	IL1B	1
BP	GO:0009649	entrainment of circadian clock	1/27	27/18670	0.038347494	0.056767671	0.016305326	TP53	1
BP	GO:0010971	positive regulation of G2/M transition of mitotic cell cycle	1/27	27/18670	0.038347494	0.056767671	0.016305326	CCND1	1
BP	GO:0035902	response to immobilization stress	1/27	27/18670	0.038347494	0.056767671	0.016305326	FOS	1
BP	GO:0042501	serine phosphorylation of STAT protein	1/27	27/18670	0.038347494	0.056767671	0.016305326	IFNG	1
BP	GO:0045671	negative regulation of osteoclast differentiation	1/27	27/18670	0.038347494	0.056767671	0.016305326	IL4	1
BP	GO:0048643	positive regulation of skeletal muscle tissue development	1/27	27/18670	0.038347494	0.056767671	0.016305326	BCL2	1
BP	GO:0060143	positive regulation of syncytium formation by plasma membrane fusion	1/27	27/18670	0.038347494	0.056767671	0.016305326	MAPK14	1
BP	GO:0071450	cellular response to oxygen radical	1/27	27/18670	0.038347494	0.056767671	0.016305326	TNF	1
BP	GO:0071451	cellular response to superoxide	1/27	27/18670	0.038347494	0.056767671	0.016305326	TNF	1
BP	GO:1901623	regulation of lymphocyte chemotaxis	1/27	27/18670	0.038347494	0.056767671	0.016305326	CCL2	1
BP	GO:1902175	regulation of oxidative stress-induced intrinsic apoptotic signaling pathway	1/27	27/18670	0.038347494	0.056767671	0.016305326	AKT1	1
BP	GO:1905563	negative regulation of vascular endothelial cell proliferation	1/27	27/18670	0.038347494	0.056767671	0.016305326	CCL2	1
BP	GO:0010810	regulation of cell-substrate adhesion	2/27	215/18670	0.03836364	0.056767671	0.016305326	BCL2/VEGFA	2
BP	GO:0016485	protein processing	2/27	217/18670	0.039013757	0.057663802	0.01656272	CASP3/CASP8	2
BP	GO:0044242	cellular lipid catabolic process	2/27	217/18670	0.039013757	0.057663802	0.01656272	AKT1/PPARA	2
BP	GO:0016064	immunoglobulin mediated immune response	2/27	218/18670	0.039340413	0.058080348	0.016682364	TNF/IL4	2
BP	GO:0050807	regulation of synapse organization	2/27	218/18670	0.039340413	0.058080348	0.016682364	MAPK14/TNF	2
BP	GO:0043583	ear development	2/27	219/18670	0.03966813	0.058206282	0.016718536	BCL2/MAPK1	2
BP	GO:0001516	prostaglandin biosynthetic process	1/27	28/18670	0.039740221	0.058206282	0.016718536	IL1B	1
BP	GO:0001773	myeloid dendritic cell activation	1/27	28/18670	0.039740221	0.058206282	0.016718536	IL4	1
BP	GO:0008045	motor neuron axon guidance	1/27	28/18670	0.039740221	0.058206282	0.016718536	ERBB2	1
BP	GO:0008209	androgen metabolic process	1/27	28/18670	0.039740221	0.058206282	0.016718536	ESR1	1
BP	GO:0009065	glutamine family amino acid catabolic process	1/27	28/18670	0.039740221	0.058206282	0.016718536	NOS2	1
BP	GO:0033688	regulation of osteoblast proliferation	1/27	28/18670	0.039740221	0.058206282	0.016718536	BCL2	1
BP	GO:0042634	regulation of hair cycle	1/27	28/18670	0.039740221	0.058206282	0.016718536	TNF	1
BP	GO:0046457	prostanoid biosynthetic process	1/27	28/18670	0.039740221	0.058206282	0.016718536	IL1B	1
BP	GO:0060512	prostate gland morphogenesis	1/27	28/18670	0.039740221	0.058206282	0.016718536	ESR1	1
BP	GO:0071168	protein localization to chromatin	1/27	28/18670	0.039740221	0.058206282	0.016718536	ESR1	1
BP	GO:1903792	negative regulation of anion transport	1/27	28/18670	0.039740221	0.058206282	0.016718536	AKT1	1
BP	GO:1990776	response to angiotensin	1/27	28/18670	0.039740221	0.058206282	0.016718536	RELA	1
BP	GO:2000108	positive regulation of leukocyte apoptotic process	1/27	28/18670	0.039740221	0.058206282	0.016718536	TP53	1
BP	GO:0006338	chromatin remodeling	2/27	220/18670	0.039996904	0.058549141	0.016817015	ESR1/MYC	2
BP	GO:0019724	B cell mediated immunity	2/27	221/18670	0.040326732	0.058998624	0.01694612	TNF/IL4	2
BP	GO:0000303	response to superoxide	1/27	29/18670	0.041131006	0.059669897	0.017138929	TNF	1
BP	GO:0005979	regulation of glycogen biosynthetic process	1/27	29/18670	0.041131006	0.059669897	0.017138929	AKT1	1
BP	GO:0010575	positive regulation of vascular endothelial growth factor production	1/27	29/18670	0.041131006	0.059669897	0.017138929	IL1B	1
BP	GO:0010800	positive regulation of peptidyl-threonine phosphorylation	1/27	29/18670	0.041131006	0.059669897	0.017138929	MAPK1	1
BP	GO:0010962	regulation of glucan biosynthetic process	1/27	29/18670	0.041131006	0.059669897	0.017138929	AKT1	1
BP	GO:0014044	Schwann cell development	1/27	29/18670	0.041131006	0.059669897	0.017138929	AKT1	1
BP	GO:0033032	regulation of myeloid cell apoptotic process	1/27	29/18670	0.041131006	0.059669897	0.017138929	BCL2	1
BP	GO:0035666	TRIF-dependent toll-like receptor signaling pathway	1/27	29/18670	0.041131006	0.059669897	0.017138929	CASP8	1
BP	GO:0044030	regulation of DNA methylation	1/27	29/18670	0.041131006	0.059669897	0.017138929	MYC	1
BP	GO:0048730	epidermis morphogenesis	1/27	29/18670	0.041131006	0.059669897	0.017138929	BCL2	1
BP	GO:0060142	regulation of syncytium formation by plasma membrane fusion	1/27	29/18670	0.041131006	0.059669897	0.017138929	MAPK14	1
BP	GO:0060441	epithelial tube branching involved in lung morphogenesis	1/27	29/18670	0.041131006	0.059669897	0.017138929	TNF	1
BP	GO:0070528	protein kinase C signaling	1/27	29/18670	0.041131006	0.059669897	0.017138929	VEGFA	1
BP	GO:0072606	interleukin-8 secretion	1/27	29/18670	0.041131006	0.059669897	0.017138929	NOS2	1
BP	GO:1902624	positive regulation of neutrophil migration	1/27	29/18670	0.041131006	0.059669897	0.017138929	CXCL8	1
BP	GO:0001649	osteoblast differentiation	2/27	225/18670	0.041656512	0.060364666	0.017338487	AKT1/TNF	2
BP	GO:0007160	cell-matrix adhesion	2/27	225/18670	0.041656512	0.060364666	0.017338487	BCL2/VEGFA	2
BP	GO:0050803	regulation of synapse structure or activity	2/27	227/18670	0.042327634	0.061035421	0.017531147	MAPK14/TNF	2
BP	GO:0000305	response to oxygen radical	1/27	30/18670	0.042519851	0.061035421	0.017531147	TNF	1
BP	GO:0010586	miRNA metabolic process	1/27	30/18670	0.042519851	0.061035421	0.017531147	RELA	1
BP	GO:0032743	positive regulation of interleukin-2 production	1/27	30/18670	0.042519851	0.061035421	0.017531147	IL1B	1
BP	GO:0035066	positive regulation of histone acetylation	1/27	30/18670	0.042519851	0.061035421	0.017531147	IL1B	1
BP	GO:0043372	positive regulation of CD4-positive, alpha-beta T cell differentiation	1/27	30/18670	0.042519851	0.061035421	0.017531147	IFNG	1
BP	GO:0045948	positive regulation of translational initiation	1/27	30/18670	0.042519851	0.061035421	0.017531147	TNF	1
BP	GO:0048873	homeostasis of number of cells within a tissue	1/27	30/18670	0.042519851	0.061035421	0.017531147	BCL2	1
BP	GO:0050869	negative regulation of B cell activation	1/27	30/18670	0.042519851	0.061035421	0.017531147	CASP3	1
BP	GO:0071549	cellular response to dexamethasone stimulus	1/27	30/18670	0.042519851	0.061035421	0.017531147	EGFR	1
BP	GO:0090022	regulation of neutrophil chemotaxis	1/27	30/18670	0.042519851	0.061035421	0.017531147	CXCL8	1
BP	GO:0090200	positive regulation of release of cytochrome c from mitochondria	1/27	30/18670	0.042519851	0.061035421	0.017531147	TP53	1
BP	GO:0090314	positive regulation of protein targeting to membrane	1/27	30/18670	0.042519851	0.061035421	0.017531147	ERBB2	1
BP	GO:1901889	negative regulation of cell junction assembly	1/27	30/18670	0.042519851	0.061035421	0.017531147	TNF	1
BP	GO:1902751	positive regulation of cell cycle G2/M phase transition	1/27	30/18670	0.042519851	0.061035421	0.017531147	CCND1	1
BP	GO:1904837	beta-catenin-TCF complex assembly	1/27	30/18670	0.042519851	0.061035421	0.017531147	MYC	1
BP	GO:1905476	negative regulation of protein localization to membrane	1/27	30/18670	0.042519851	0.061035421	0.017531147	BCL2L1	1
BP	GO:0010594	regulation of endothelial cell migration	2/27	229/18670	0.043002874	0.061694599	0.017720482	AKT1/VEGFA	2
BP	GO:0009743	response to carbohydrate	2/27	230/18670	0.043342029	0.062146761	0.017850357	CASP3/IL1B	2
BP	GO:1903320	regulation of protein modification by small protein conjugation or removal	2/27	231/18670	0.043682204	0.06250682	0.017953776	RELA/AKT1	2
BP	GO:0002724	regulation of T cell cytokine production	1/27	31/18670	0.043906759	0.06250682	0.017953776	IL1B	1
BP	GO:0003401	axis elongation	1/27	31/18670	0.043906759	0.06250682	0.017953776	ESR1	1
BP	GO:0007202	activation of phospholipase C activity	1/27	31/18670	0.043906759	0.06250682	0.017953776	EGFR	1
BP	GO:0010762	regulation of fibroblast migration	1/27	31/18670	0.043906759	0.06250682	0.017953776	AKT1	1
BP	GO:0030431	sleep	1/27	31/18670	0.043906759	0.06250682	0.017953776	FOS	1
BP	GO:0033198	response to ATP	1/27	31/18670	0.043906759	0.06250682	0.017953776	IL1B	1
BP	GO:0033687	osteoblast proliferation	1/27	31/18670	0.043906759	0.06250682	0.017953776	BCL2	1
BP	GO:0034694	response to prostaglandin	1/27	31/18670	0.043906759	0.06250682	0.017953776	AKT1	1
BP	GO:0035767	endothelial cell chemotaxis	1/27	31/18670	0.043906759	0.06250682	0.017953776	VEGFA	1
BP	GO:0040018	positive regulation of multicellular organism growth	1/27	31/18670	0.043906759	0.06250682	0.017953776	BCL2	1
BP	GO:0045648	positive regulation of erythrocyte differentiation	1/27	31/18670	0.043906759	0.06250682	0.017953776	MAPK14	1
BP	GO:0045742	positive regulation of epidermal growth factor receptor signaling pathway	1/27	31/18670	0.043906759	0.06250682	0.017953776	AKT1	1
BP	GO:0071695	anatomical structure maturation	2/27	232/18670	0.044023395	0.062638449	0.017991584	BCL2/VEGFA	2
BP	GO:0009755	hormone-mediated signaling pathway	2/27	233/18670	0.044365598	0.063090704	0.018121484	ESR1/PPARA	2
BP	GO:0048588	developmental cell growth	2/27	234/18670	0.04470881	0.063543898	0.018251655	VEGFA/PPARA	2
BP	GO:0060560	developmental growth involved in morphogenesis	2/27	235/18670	0.045053027	0.063916601	0.018358706	ESR1/VEGFA	2
BP	GO:0001569	branching involved in blood vessel morphogenesis	1/27	32/18670	0.045291733	0.063916601	0.018358706	VEGFA	1
BP	GO:0006356	regulation of transcription by RNA polymerase I	1/27	32/18670	0.045291733	0.063916601	0.018358706	ERBB2	1
BP	GO:0039694	viral RNA genome replication	1/27	32/18670	0.045291733	0.063916601	0.018358706	CXCL8	1
BP	GO:0045589	regulation of regulatory T cell differentiation	1/27	32/18670	0.045291733	0.063916601	0.018358706	IFNG	1
BP	GO:0045922	negative regulation of fatty acid metabolic process	1/27	32/18670	0.045291733	0.063916601	0.018358706	AKT1	1
BP	GO:0048741	skeletal muscle fiber development	1/27	32/18670	0.045291733	0.063916601	0.018358706	BCL2	1
BP	GO:0048841	regulation of axon extension involved in axon guidance	1/27	32/18670	0.045291733	0.063916601	0.018358706	VEGFA	1
BP	GO:0055022	negative regulation of cardiac muscle tissue growth	1/27	32/18670	0.045291733	0.063916601	0.018358706	PPARA	1
BP	GO:0055094	response to lipoprotein particle	1/27	32/18670	0.045291733	0.063916601	0.018358706	AKT1	1
BP	GO:0061117	negative regulation of heart growth	1/27	32/18670	0.045291733	0.063916601	0.018358706	PPARA	1
BP	GO:1902235	regulation of endoplasmic reticulum stress-induced intrinsic apoptotic signaling pathway	1/27	32/18670	0.045291733	0.063916601	0.018358706	BCL2L1	1
BP	GO:1904467	regulation of tumor necrosis factor secretion	1/27	32/18670	0.045291733	0.063916601	0.018358706	IFNG	1
BP	GO:0051048	negative regulation of secretion	2/27	238/18670	0.04609168	0.065010094	0.018672789	TNF/IL1B	2
BP	GO:0031348	negative regulation of defense response	2/27	239/18670	0.046439886	0.065158588	0.018715441	IL4/PPARA	2
BP	GO:0002756	MyD88-independent toll-like receptor signaling pathway	1/27	33/18670	0.046674774	0.065158588	0.018715441	CASP8	1
BP	GO:0006471	protein ADP-ribosylation	1/27	33/18670	0.046674774	0.065158588	0.018715441	IFNG	1
BP	GO:0009303	rRNA transcription	1/27	33/18670	0.046674774	0.065158588	0.018715441	TP53	1
BP	GO:0014072	response to isoquinoline alkaloid	1/27	33/18670	0.046674774	0.065158588	0.018715441	RELA	1
BP	GO:0033028	myeloid cell apoptotic process	1/27	33/18670	0.046674774	0.065158588	0.018715441	BCL2	1
BP	GO:0043278	response to morphine	1/27	33/18670	0.046674774	0.065158588	0.018715441	RELA	1
BP	GO:0045191	regulation of isotype switching	1/27	33/18670	0.046674774	0.065158588	0.018715441	IL4	1
BP	GO:0045736	negative regulation of cyclin-dependent protein serine/threonine kinase activity	1/27	33/18670	0.046674774	0.065158588	0.018715441	CASP3	1
BP	GO:0048011	neurotrophin TRK receptor signaling pathway	1/27	33/18670	0.046674774	0.065158588	0.018715441	CASP3	1
BP	GO:0048536	spleen development	1/27	33/18670	0.046674774	0.065158588	0.018715441	BCL2	1
BP	GO:0060603	mammary gland duct morphogenesis	1/27	33/18670	0.046674774	0.065158588	0.018715441	ESR1	1
BP	GO:0061036	positive regulation of cartilage development	1/27	33/18670	0.046674774	0.065158588	0.018715441	RELA	1
BP	GO:0070232	regulation of T cell apoptotic process	1/27	33/18670	0.046674774	0.065158588	0.018715441	TP53	1
BP	GO:1901186	positive regulation of ERBB signaling pathway	1/27	33/18670	0.046674774	0.065158588	0.018715441	AKT1	1
BP	GO:1901223	negative regulation of NIK/NF-kappaB signaling	1/27	33/18670	0.046674774	0.065158588	0.018715441	RELA	1
BP	GO:1901797	negative regulation of signal transduction by p53 class mediator	1/27	33/18670	0.046674774	0.065158588	0.018715441	BCL2	1
BP	GO:2000352	negative regulation of endothelial cell apoptotic process	1/27	33/18670	0.046674774	0.065158588	0.018715441	IL4	1
BP	GO:2000758	positive regulation of peptidyl-lysine acetylation	1/27	33/18670	0.046674774	0.065158588	0.018715441	IL1B	1
BP	GO:0000737	DNA catabolic process, endonucleolytic	1/27	34/18670	0.048055886	0.066548797	0.019114749	CASP3	1
BP	GO:0010574	regulation of vascular endothelial growth factor production	1/27	34/18670	0.048055886	0.066548797	0.019114749	IL1B	1
BP	GO:0010765	positive regulation of sodium ion transport	1/27	34/18670	0.048055886	0.066548797	0.019114749	AKT1	1
BP	GO:0010922	positive regulation of phosphatase activity	1/27	34/18670	0.048055886	0.066548797	0.019114749	IFNG	1
BP	GO:0032148	activation of protein kinase B activity	1/27	34/18670	0.048055886	0.066548797	0.019114749	AKT1	1
BP	GO:0032212	positive regulation of telomere maintenance via telomerase	1/27	34/18670	0.048055886	0.066548797	0.019114749	MAPK1	1
BP	GO:0032660	regulation of interleukin-17 production	1/27	34/18670	0.048055886	0.066548797	0.019114749	IFNG	1
BP	GO:0032892	positive regulation of organic acid transport	1/27	34/18670	0.048055886	0.066548797	0.019114749	IL1B	1
BP	GO:0043368	positive T cell selection	1/27	34/18670	0.048055886	0.066548797	0.019114749	BCL2	1
BP	GO:0043516	regulation of DNA damage response, signal transduction by p53 class mediator	1/27	34/18670	0.048055886	0.066548797	0.019114749	TP53	1
BP	GO:0045066	regulatory T cell differentiation	1/27	34/18670	0.048055886	0.066548797	0.019114749	IFNG	1
BP	GO:0070884	regulation of calcineurin-NFAT signaling cascade	1/27	34/18670	0.048055886	0.066548797	0.019114749	TNF	1
BP	GO:0071402	cellular response to lipoprotein particle stimulus	1/27	34/18670	0.048055886	0.066548797	0.019114749	AKT1	1
BP	GO:0106056	regulation of calcineurin-mediated signaling	1/27	34/18670	0.048055886	0.066548797	0.019114749	TNF	1
BP	GO:1904030	negative regulation of cyclin-dependent protein kinase activity	1/27	34/18670	0.048055886	0.066548797	0.019114749	CASP3	1
BP	GO:0097237	cellular response to toxic substance	2/27	247/18670	0.049260851	0.068058591	0.019548406	RELA/TNF	2
BP	GO:0002701	negative regulation of production of molecular mediator of immune response	1/27	35/18670	0.049435071	0.068058591	0.019548406	TNF	1
BP	GO:0010259	multicellular organism aging	1/27	35/18670	0.049435071	0.068058591	0.019548406	TP53	1
BP	GO:0014904	myotube cell development	1/27	35/18670	0.049435071	0.068058591	0.019548406	BCL2	1
BP	GO:0030262	apoptotic nuclear changes	1/27	35/18670	0.049435071	0.068058591	0.019548406	CASP3	1
BP	GO:0034142	toll-like receptor 4 signaling pathway	1/27	35/18670	0.049435071	0.068058591	0.019548406	NFKBIA	1
BP	GO:0042092	type 2 immune response	1/27	35/18670	0.049435071	0.068058591	0.019548406	IL4	1
BP	GO:0042462	eye photoreceptor cell development	1/27	35/18670	0.049435071	0.068058591	0.019548406	VEGFA	1
BP	GO:0070873	regulation of glycogen metabolic process	1/27	35/18670	0.049435071	0.068058591	0.019548406	AKT1	1
BP	GO:1905332	positive regulation of morphogenesis of an epithelium	1/27	35/18670	0.049435071	0.068058591	0.019548406	VEGFA	1
BP	GO:1990774	tumor necrosis factor secretion	1/27	35/18670	0.049435071	0.068058591	0.019548406	IFNG	1
BP	GO:0065004	protein-DNA complex assembly	2/27	248/18670	0.049617836	0.068273931	0.019610258	ESR1/TP53	2
BP	GO:0021537	telencephalon development	2/27	249/18670	0.04997578	0.06872996	0.019741243	CASP3/EGFR	2
CC	GO:0005667	transcription regulator complex	6/27	415/19717	1.71E-05	0.001520971	0.001119161	RELA/CCND1/JUN/TP53/FOS/PPARA	6
CC	GO:0045121	membrane raft	5/27	315/19717	6.10E-05	0.001520971	0.001119161	TNF/CASP3/CASP8/EGFR/MAPK1	5
CC	GO:0098857	membrane microdomain	5/27	316/19717	6.19E-05	0.001520971	0.001119161	TNF/CASP3/CASP8/EGFR/MAPK1	5
CC	GO:0090575	RNA polymerase II transcription regulator complex	4/27	166/19717	7.31E-05	0.001520971	0.001119161	JUN/TP53/FOS/PPARA	4
CC	GO:0098589	membrane region	5/27	328/19717	7.38E-05	0.001520971	0.001119161	TNF/CASP3/CASP8/EGFR/MAPK1	5
CC	GO:0000790	nuclear chromatin	5/27	376/19717	0.00014029	0.002408312	0.001772085	ESR1/RELA/JUN/TP53/MYC	5
CC	GO:0031983	vesicle lumen	4/27	327/19717	0.000964281	0.0126954	0.009341531	MAPK14/EGFR/VEGFA/MAPK1	4
CC	GO:0009925	basal plasma membrane	2/27	34/19717	0.000986051	0.0126954	0.009341531	EGFR/ERBB2	2
CC	GO:0005741	mitochondrial outer membrane	3/27	178/19717	0.001804183	0.020647868	0.015193117	BCL2/CASP8/BCL2L1	3
CC	GO:0043209	myelin sheath	2/27	49/19717	0.002041027	0.020685405	0.015220738	BCL2/ERBB2	2
CC	GO:0045178	basal part of cell	2/27	51/19717	0.002209121	0.020685405	0.015220738	EGFR/ERBB2	2
CC	GO:0031968	organelle outer membrane	3/27	201/19717	0.002548984	0.020769952	0.015282949	BCL2/CASP8/BCL2L1	3
CC	GO:0019867	outer membrane	3/27	203/19717	0.00262145	0.020769952	0.015282949	BCL2/CASP8/BCL2L1	3
CC	GO:0017053	transcription repressor complex	2/27	77/19717	0.004959915	0.036490806	0.02685067	CCND1/JUN	2
CC	GO:0031965	nuclear membrane	3/27	296/19717	0.007503675	0.051525232	0.037913303	BCL2/EGFR/BCL2L1	3
CC	GO:0034774	secretory granule lumen	3/27	321/19717	0.009362944	0.058669333	0.043170076	MAPK14/VEGFA/MAPK1	3
CC	GO:0060205	cytoplasmic vesicle lumen	3/27	325/19717	0.009683288	0.058669333	0.043170076	MAPK14/VEGFA/MAPK1	3
CC	GO:0005819	spindle	3/27	347/19717	0.011560019	0.063996823	0.047090151	MAPK14/AKT1/MAPK1	3
CC	GO:0101002	ficolin-1-rich granule	2/27	124/19717	0.012426568	0.063996823	0.047090151	MAPK14/MAPK1	2
CC	GO:1904813	ficolin-1-rich granule lumen	2/27	124/19717	0.012426568	0.063996823	0.047090151	MAPK14/MAPK1	2
MF	GO:0019902	phosphatase binding	8/27	185/17696	2.30E-10	2.05E-08	1.00E-08	MAPK14/AKT1/BCL2/TP53/EGFR/MAPK1/ERBB2/PPARA	8
MF	GO:0005126	cytokine receptor binding	9/27	286/17696	2.41E-10	2.05E-08	1.00E-08	TNF/CASP3/CCL2/CXCL8/IL4/CASP8/VEGFA/IL1B/IFNG	9
MF	GO:0005125	cytokine activity	7/27	220/17696	3.00E-08	1.50E-06	7.35E-07	TNF/CCL2/CXCL8/IL4/VEGFA/IL1B/IFNG	7
MF	GO:0140297	DNA-binding transcription factor binding	8/27	351/17696	3.53E-08	1.50E-06	7.35E-07	ESR1/MAPK14/RELA/JUN/FOS/NFKBIA/MYC/PPARA	8
MF	GO:0019903	protein phosphatase binding	6/27	140/17696	5.68E-08	1.93E-06	9.45E-07	MAPK14/AKT1/BCL2/TP53/EGFR/ERBB2	6
MF	GO:0061629	RNA polymerase II-specific DNA-binding transcription factor binding	7/27	277/17696	1.45E-07	4.11E-06	2.01E-06	ESR1/MAPK14/RELA/JUN/FOS/NFKBIA/PPARA	7
MF	GO:0031625	ubiquitin protein ligase binding	7/27	290/17696	1.98E-07	4.81E-06	2.35E-06	RELA/BCL2/JUN/TP53/CASP8/EGFR/NFKBIA	7
MF	GO:0044389	ubiquitin-like protein ligase binding	7/27	308/17696	2.98E-07	6.33E-06	3.09E-06	RELA/BCL2/JUN/TP53/CASP8/EGFR/NFKBIA	7
MF	GO:0004707	MAP kinase activity	3/27	14/17696	1.14E-06	2.15E-05	1.05E-05	MAPK14/MAPK1/MAPK8	3
MF	GO:0001228	DNA-binding transcription activator activity, RNA polymerase II-specific	7/27	439/17696	3.19E-06	5.00E-05	2.44E-05	ESR1/RELA/JUN/TP53/FOS/MYC/PPARA	7
MF	GO:0001216	DNA-binding transcription activator activity	7/27	440/17696	3.23E-06	5.00E-05	2.44E-05	ESR1/RELA/JUN/TP53/FOS/MYC/PPARA	7
MF	GO:0001223	transcription coactivator binding	3/27	23/17696	5.50E-06	7.66E-05	3.75E-05	ESR1/RELA/PPARA	3
MF	GO:0048018	receptor ligand activity	7/27	482/17696	5.89E-06	7.66E-05	3.75E-05	TNF/CCL2/CXCL8/IL4/VEGFA/IL1B/IFNG	7
MF	GO:0030546	signaling receptor activator activity	7/27	487/17696	6.30E-06	7.66E-05	3.75E-05	TNF/CCL2/CXCL8/IL4/VEGFA/IL1B/IFNG	7
MF	GO:0033613	activating transcription factor binding	4/27	85/17696	8.00E-06	9.06E-05	4.43E-05	RELA/JUN/FOS/MYC	4
MF	GO:0051721	protein phosphatase 2A binding	3/27	32/17696	1.53E-05	0.000162077	7.93E-05	AKT1/BCL2/TP53	3
MF	GO:0042826	histone deacetylase binding	4/27	111/17696	2.30E-05	0.000230212	0.000112611	RELA/CCND1/TP53/MAPK8	4
MF	GO:0001221	transcription cofactor binding	3/27	43/17696	3.75E-05	0.000335812	0.000164267	ESR1/RELA/PPARA	3
MF	GO:0004712	protein serine/threonine/tyrosine kinase activity	3/27	43/17696	3.75E-05	0.000335812	0.000164267	MAPK14/AKT1/MAPK1	3
MF	GO:0002020	protease binding	4/27	128/17696	4.03E-05	0.000342444	0.000167511	BCL2/TNF/CASP3/TP53	4
MF	GO:0032813	tumor necrosis factor receptor superfamily binding	3/27	46/17696	4.60E-05	0.000372587	0.000182256	TNF/CASP3/CASP8	3
MF	GO:0051400	BH domain binding	2/27	10/17696	0.000100127	0.000740068	0.000362015	BCL2/BCL2L1	2
MF	GO:0070513	death domain binding	2/27	10/17696	0.000100127	0.000740068	0.000362015	BCL2/BCL2L1	2
MF	GO:0070491	repressing transcription factor binding	3/27	71/17696	0.000168944	0.001196688	0.000585377	RELA/MYC/PPARA	3
MF	GO:0097153	cysteine-type endopeptidase activity involved in apoptotic process	2/27	15/17696	0.000232532	0.001581217	0.000773475	CASP3/CASP8	2
MF	GO:0004708	MAP kinase kinase activity	2/27	16/17696	0.000265501	0.001735966	0.000849172	MAPK14/MAPK1	2
MF	GO:0005123	death receptor binding	2/27	17/17696	0.000300618	0.001892778	0.000925879	CASP3/CASP8	2
MF	GO:0001091	RNA polymerase II general transcription initiation factor binding	2/27	20/17696	0.000418796	0.002542692	0.001243794	ESR1/TP53	2
MF	GO:0004674	protein serine/threonine kinase activity	5/27	439/17696	0.000472208	0.002768118	0.001354064	MAPK14/AKT1/EGFR/MAPK1/MAPK8	5
MF	GO:0070412	R-SMAD binding	2/27	23/17696	0.000556088	0.003151167	0.001541438	JUN/FOS	2
MF	GO:0051059	NF-kappaB binding	2/27	29/17696	0.000887356	0.004866147	0.002380345	RELA/NFKBIA	2
MF	GO:0005164	tumor necrosis factor receptor binding	2/27	31/17696	0.001014397	0.005388986	0.002636098	TNF/CASP8	2
MF	GO:0070851	growth factor receptor binding	3/27	134/17696	0.001087139	0.005600413	0.002739521	IL4/VEGFA/IL1B	3
MF	GO:0140296	general transcription initiation factor binding	2/27	42/17696	0.001858951	0.009294756	0.004546661	ESR1/TP53	2
MF	GO:0001046	core promoter sequence-specific DNA binding	2/27	45/17696	0.002131455	0.010352779	0.005064208	TP53/FOS	2
MF	GO:0004879	nuclear receptor activity	2/27	47/17696	0.002323008	0.010673281	0.005220986	ESR1/PPARA	2
MF	GO:0098531	ligand-activated transcription factor activity	2/27	47/17696	0.002323008	0.010673281	0.005220986	ESR1/PPARA	2
MF	GO:0008009	chemokine activity	2/27	49/17696	0.002522416	0.010995146	0.005378431	CCL2/CXCL8	2
MF	GO:0016538	cyclin-dependent protein serine/threonine kinase regulator activity	2/27	49/17696	0.002522416	0.010995146	0.005378431	CCND1/CASP3	2
MF	GO:0001102	RNA polymerase II activating transcription factor binding	2/27	53/17696	0.002944609	0.012514586	0.006121686	JUN/FOS	2
MF	GO:0003707	steroid hormone receptor activity	2/27	56/17696	0.003281528	0.013606337	0.006655731	ESR1/PPARA	2
MF	GO:0005516	calmodulin binding	3/27	200/17696	0.003406013	0.013786241	0.006743734	NOS2/AKT1/EGFR	3
MF	GO:0004714	transmembrane receptor protein tyrosine kinase activity	2/27	62/17696	0.00400684	0.015840994	0.007748845	EGFR/ERBB2	2
MF	GO:0042379	chemokine receptor binding	2/27	66/17696	0.00452802	0.017494624	0.008557742	CCL2/CXCL8	2
MF	GO:0001098	basal transcription machinery binding	2/27	72/17696	0.00536536	0.019828504	0.009699392	ESR1/TP53	2
MF	GO:0001099	basal RNA polymerase II transcription machinery binding	2/27	72/17696	0.00536536	0.019828504	0.009699392	ESR1/TP53	2
MF	GO:0001217	DNA-binding transcription repressor activity	3/27	242/17696	0.005798009	0.020534615	0.010044796	RELA/MYC/PPARA	3
MF	GO:0001227	DNA-binding transcription repressor activity, RNA polymerase II-specific	3/27	242/17696	0.005798009	0.020534615	0.010044796	RELA/MYC/PPARA	3
MF	GO:0019199	transmembrane receptor protein kinase activity	2/27	79/17696	0.006425115	0.022291216	0.010904062	EGFR/ERBB2	2
MF	GO:0046332	SMAD binding	2/27	80/17696	0.006583691	0.022384551	0.010949718	JUN/FOS	2
MF	GO:0047485	protein N-terminus binding	2/27	109/17696	0.011934888	0.03978296	0.019460396	RELA/TP53	2
MF	GO:0004197	cysteine-type endopeptidase activity	2/27	116/17696	0.01343642	0.043926756	0.021487392	CASP3/CASP8	2
MF	GO:0001094	TFIID-class transcription factor complex binding	1/27	11/17696	0.016660672	0.05214029	0.025505157	TP53	1
MF	GO:0045236	CXCR chemokine receptor binding	1/27	11/17696	0.016660672	0.05214029	0.025505157	CXCL8	1
MF	GO:0005178	integrin binding	2/27	132/17696	0.017158793	0.05214029	0.025505157	EGFR/IL1B	2
MF	GO:0004713	protein tyrosine kinase activity	2/27	134/17696	0.01765175	0.05214029	0.025505157	EGFR/ERBB2	2
MF	GO:0004861	cyclin-dependent protein serine/threonine kinase inhibitor activity	1/27	12/17696	0.018161953	0.05214029	0.025505157	CASP3	1
MF	GO:0016004	phospholipase activator activity	1/27	12/17696	0.018161953	0.05214029	0.025505157	CASP3	1
MF	GO:0042301	phosphate ion binding	1/27	12/17696	0.018161953	0.05214029	0.025505157	RELA	1
MF	GO:0019838	growth factor binding	2/27	137/17696	0.018402455	0.05214029	0.025505157	EGFR/ERBB2	2
MF	GO:0005172	vascular endothelial growth factor receptor binding	1/27	13/17696	0.019661028	0.053909269	0.026370478	VEGFA	1
MF	GO:0016653	oxidoreductase activity, acting on NAD(P)H, heme protein as acceptor	1/27	13/17696	0.019661028	0.053909269	0.026370478	NOS2	1
MF	GO:0035497	cAMP response element binding	1/27	14/17696	0.021157898	0.056200665	0.027491347	JUN	1
MF	GO:0060229	lipase activator activity	1/27	14/17696	0.021157898	0.056200665	0.027491347	CASP3	1
MF	GO:0005161	platelet-derived growth factor receptor binding	1/27	15/17696	0.022652567	0.059245174	0.028980611	VEGFA	1
MF	GO:0005149	interleukin-1 receptor binding	1/27	16/17696	0.024145038	0.059487774	0.029099283	IL1B	1
MF	GO:0010181	FMN binding	1/27	16/17696	0.024145038	0.059487774	0.029099283	NOS2	1
MF	GO:0032794	GTPase activating protein binding	1/27	16/17696	0.024145038	0.059487774	0.029099283	AKT1	1
MF	GO:0071837	HMG box domain binding	1/27	16/17696	0.024145038	0.059487774	0.029099283	JUN	1
MF	GO:0008083	growth factor activity	2/27	163/17696	0.025456652	0.061823297	0.030241736	IL4/VEGFA	2
MF	GO:0008353	RNA polymerase II CTD heptapeptide repeat kinase activity	1/27	18/17696	0.027123398	0.063164078	0.030897599	MAPK1	1
MF	GO:0031435	mitogen-activated protein kinase kinase kinase binding	1/27	18/17696	0.027123398	0.063164078	0.030897599	MAPK1	1
MF	GO:0070064	proline-rich region binding	1/27	18/17696	0.027123398	0.063164078	0.030897599	CCND1	1
MF	GO:0019887	protein kinase regulator activity	2/27	180/17696	0.030574515	0.07023875	0.034358274	CCND1/CASP3	2
MF	GO:0008234	cysteine-type peptidase activity	2/27	184/17696	0.03183385	0.072156727	0.03529648	CASP3/CASP8	2
MF	GO:0017025	TBP-class protein binding	1/27	22/17696	0.033053881	0.073936314	0.036166989	ESR1	1
MF	GO:0031406	carboxylic acid binding	2/27	193/17696	0.034741597	0.076702228	0.037519975	NOS2/PPARA	2
MF	GO:0004190	aspartic-type endopeptidase activity	1/27	25/17696	0.037478882	0.079776175	0.03902364	CASP3	1
MF	GO:0008139	nuclear localization sequence binding	1/27	25/17696	0.037478882	0.079776175	0.03902364	NFKBIA	1
MF	GO:0043177	organic acid binding	2/27	205/17696	0.038774027	0.079776175	0.03902364	NOS2/PPARA	2
MF	GO:0004709	MAP kinase kinase kinase activity	1/27	26/17696	0.038949544	0.079776175	0.03902364	EGFR	1
MF	GO:0051019	mitogen-activated protein kinase binding	1/27	26/17696	0.038949544	0.079776175	0.03902364	MAPK14	1
MF	GO:0070001	aspartic-type peptidase activity	1/27	26/17696	0.038949544	0.079776175	0.03902364	CASP3	1
MF	GO:0019207	kinase regulator activity	2/27	207/17696	0.039462918	0.079865429	0.0390673	CCND1/CASP3	2
MF	GO:0001968	fibronectin binding	1/27	27/17696	0.040418042	0.080836085	0.03954211	VEGFA	1
MF	GO:0035035	histone acetyltransferase binding	1/27	29/17696	0.043348559	0.084704081	0.041434194	TP53	1
MF	GO:0071889	14-3-3 protein binding	1/27	29/17696	0.043348559	0.084704081	0.041434194	AKT1	1
MF	GO:0043325	phosphatidylinositol-3,4-bisphosphate binding	1/27	30/17696	0.044810584	0.0865659	0.04234493	AKT1	1
MF	GO:0030291	protein serine/threonine kinase inhibitor activity	1/27	32/17696	0.047728181	0.09015323	0.044099723	CASP3	1
MF	GO:0031624	ubiquitin conjugating enzyme binding	1/27	32/17696	0.047728181	0.09015323	0.044099723	PPARA	1
MF	GO:0097718	disordered domain specific binding	1/27	33/17696	0.049183759	0.091881748	0.044945251	TP53	1
