# Supplementary material for: Elucidation of Potential Targets of San-Miao-San in the Treatment of Osteoarthritis Based on Network Pharmacology and Molecular Docking Analysis
Source: Evid Based Complement Alternat Med. 2022 Jan 18;2022:7663212. doi: 10.1155/2022/7663212 (PMC8789436; doi:10.1155/2022/7663212)
Supplement: Supplementary Materials — The data used to support the findings of this study are available in Supplementary Tables S1–S13. [file 7663212.f1.zip › 7663212.f1/Supplementary Table S8 (1).txt]

The GO enrichment analysis of 9 key targets
ONTOLOGY	ID	Description	GeneRatio	BgRatio	pvalue	p.adjust	qvalue	geneID	Count
BP	GO:0035994	response to muscle stretch	4/9	18/18670	7.60E-11	8.71E-08	2.27E-08	MAPK14/RELA/JUN/FOS	4
BP	GO:0051090	regulation of DNA-binding transcription factor activity	7/9	432/18670	1.17E-10	8.71E-08	2.27E-08	ESR1/MAPK14/RELA/TNF/JUN/FOS/MAPK1	7
BP	GO:1902895	positive regulation of pri-miRNA transcription by RNA polymerase II	4/9	31/18670	7.79E-10	3.86E-07	1.01E-07	RELA/JUN/TP53/FOS	4
BP	GO:0034599	cellular response to oxidative stress	6/9	302/18670	1.37E-09	5.11E-07	1.33E-07	RELA/TNF/JUN/TP53/FOS/MAPK1	6
BP	GO:0007568	aging	6/9	321/18670	1.98E-09	5.32E-07	1.38E-07	MAPK14/RELA/JUN/TP53/FOS/MAPK1	6
BP	GO:0032496	response to lipopolysaccharide	6/9	330/18670	2.34E-09	5.32E-07	1.38E-07	MAPK14/RELA/TNF/JUN/FOS/MAPK1	6
BP	GO:1902893	regulation of pri-miRNA transcription by RNA polymerase II	4/9	41/18670	2.50E-09	5.32E-07	1.38E-07	RELA/JUN/TP53/FOS	4
BP	GO:0002237	response to molecule of bacterial origin	6/9	343/18670	2.95E-09	5.49E-07	1.43E-07	MAPK14/RELA/TNF/JUN/FOS/MAPK1	6
BP	GO:0062197	cellular response to chemical stress	6/9	350/18670	3.33E-09	5.51E-07	1.43E-07	RELA/TNF/JUN/TP53/FOS/MAPK1	6
BP	GO:0061614	pri-miRNA transcription by RNA polymerase II	4/9	47/18670	4.40E-09	6.55E-07	1.70E-07	RELA/JUN/TP53/FOS	4
BP	GO:0034614	cellular response to reactive oxygen species	5/9	168/18670	6.80E-09	9.20E-07	2.40E-07	RELA/TNF/JUN/FOS/MAPK1	5
BP	GO:0009314	response to radiation	6/9	448/18670	1.46E-08	1.74E-06	4.52E-07	MAPK14/RELA/JUN/TP53/FOS/MYC	6
BP	GO:0006979	response to oxidative stress	6/9	451/18670	1.52E-08	1.74E-06	4.52E-07	RELA/TNF/JUN/TP53/FOS/MAPK1	6
BP	GO:0002573	myeloid leukocyte differentiation	5/9	204/18670	1.80E-08	1.92E-06	4.99E-07	MAPK14/TNF/JUN/FOS/MYC	5
BP	GO:0000302	response to reactive oxygen species	5/9	232/18670	3.43E-08	3.41E-06	8.87E-07	RELA/TNF/JUN/FOS/MAPK1	5
BP	GO:0071216	cellular response to biotic stimulus	5/9	236/18670	3.74E-08	3.48E-06	9.06E-07	MAPK14/RELA/TNF/TP53/MAPK1	5
BP	GO:0048145	regulation of fibroblast proliferation	4/9	83/18670	4.50E-08	3.90E-06	1.02E-06	ESR1/JUN/TP53/MYC	4
BP	GO:0048144	fibroblast proliferation	4/9	84/18670	4.72E-08	3.90E-06	1.02E-06	ESR1/JUN/TP53/MYC	4
BP	GO:0045637	regulation of myeloid cell differentiation	5/9	251/18670	5.09E-08	3.99E-06	1.04E-06	MAPK14/TNF/JUN/FOS/MYC	5
BP	GO:0045639	positive regulation of myeloid cell differentiation	4/9	91/18670	6.53E-08	4.86E-06	1.26E-06	MAPK14/TNF/JUN/FOS	4
BP	GO:1901216	positive regulation of neuron death	4/9	94/18670	7.45E-08	5.28E-06	1.37E-06	TNF/JUN/TP53/FOS	4
BP	GO:0002761	regulation of myeloid leukocyte differentiation	4/9	117/18670	1.80E-07	1.22E-05	3.17E-06	TNF/JUN/FOS/MYC	4
BP	GO:2000144	positive regulation of DNA-templated transcription, initiation	3/9	27/18670	2.25E-07	1.46E-05	3.79E-06	ESR1/JUN/TP53	3
BP	GO:0071276	cellular response to cadmium ion	3/9	37/18670	5.97E-07	3.55E-05	9.25E-06	JUN/FOS/MAPK1	3
BP	GO:2000142	regulation of DNA-templated transcription, initiation	3/9	37/18670	5.97E-07	3.55E-05	9.25E-06	ESR1/JUN/TP53	3
BP	GO:0030099	myeloid cell differentiation	5/9	416/18670	6.28E-07	3.59E-05	9.35E-06	MAPK14/TNF/JUN/FOS/MYC	5
BP	GO:0035690	cellular response to drug	5/9	433/18670	7.65E-07	3.91E-05	1.02E-05	RELA/TNF/TP53/MAPK1/MYC	5
BP	GO:0048732	gland development	5/9	434/18670	7.74E-07	3.91E-05	1.02E-05	ESR1/RELA/TNF/JUN/MAPK1	5
BP	GO:0050673	epithelial cell proliferation	5/9	434/18670	7.74E-07	3.91E-05	1.02E-05	ESR1/TNF/JUN/MAPK1/MYC	5
BP	GO:0038095	Fc-epsilon receptor signaling pathway	4/9	169/18670	7.88E-07	3.91E-05	1.02E-05	RELA/JUN/FOS/MAPK1	4
BP	GO:1903708	positive regulation of hemopoiesis	4/9	185/18670	1.13E-06	5.43E-05	1.41E-05	MAPK14/TNF/JUN/FOS	4
BP	GO:1903706	regulation of hemopoiesis	5/9	475/18670	1.21E-06	5.62E-05	1.46E-05	MAPK14/TNF/JUN/FOS/MYC	5
BP	GO:0051972	regulation of telomerase activity	3/9	48/18670	1.33E-06	5.98E-05	1.56E-05	TP53/MAPK1/MYC	3
BP	GO:0035094	response to nicotine	3/9	49/18670	1.41E-06	6.18E-05	1.61E-05	RELA/TNF/MAPK1	3
BP	GO:0048146	positive regulation of fibroblast proliferation	3/9	51/18670	1.59E-06	6.78E-05	1.76E-05	ESR1/JUN/MYC	3
BP	GO:0071222	cellular response to lipopolysaccharide	4/9	205/18670	1.70E-06	7.04E-05	1.83E-05	MAPK14/RELA/TNF/MAPK1	4
BP	GO:0009612	response to mechanical stimulus	4/9	210/18670	1.88E-06	7.43E-05	1.93E-05	MAPK14/RELA/JUN/FOS	4
BP	GO:0002763	positive regulation of myeloid leukocyte differentiation	3/9	54/18670	1.90E-06	7.43E-05	1.93E-05	TNF/JUN/FOS	3
BP	GO:0071219	cellular response to molecule of bacterial origin	4/9	212/18670	1.95E-06	7.43E-05	1.93E-05	MAPK14/RELA/TNF/MAPK1	4
BP	GO:0043525	positive regulation of neuron apoptotic process	3/9	57/18670	2.24E-06	8.32E-05	2.17E-05	TNF/JUN/TP53	3
BP	GO:0031663	lipopolysaccharide-mediated signaling pathway	3/9	58/18670	2.36E-06	8.56E-05	2.23E-05	MAPK14/TNF/MAPK1	3
BP	GO:0046824	positive regulation of nucleocytoplasmic transport	3/9	62/18670	2.89E-06	0.00010232	2.66E-05	MAPK14/TP53/MAPK1	3
BP	GO:0046686	response to cadmium ion	3/9	63/18670	3.03E-06	0.000104912	2.73E-05	JUN/FOS/MAPK1	3
BP	GO:0033002	muscle cell proliferation	4/9	239/18670	3.14E-06	0.000106109	2.76E-05	MAPK14/TNF/JUN/MAPK1	4
BP	GO:0038093	Fc receptor signaling pathway	4/9	241/18670	3.24E-06	0.000107244	2.79E-05	RELA/JUN/FOS/MAPK1	4
BP	GO:0031668	cellular response to extracellular stimulus	4/9	268/18670	4.94E-06	0.000159906	4.16E-05	JUN/TP53/FOS/MAPK1	4
BP	GO:1902105	regulation of leukocyte differentiation	4/9	272/18670	5.24E-06	0.000165969	4.32E-05	TNF/JUN/FOS/MYC	4
BP	GO:0051403	stress-activated MAPK cascade	4/9	286/18670	6.40E-06	0.000198258	5.16E-05	MAPK14/TNF/MAPK1/MYC	4
BP	GO:0071356	cellular response to tumor necrosis factor	4/9	291/18670	6.85E-06	0.000208004	5.41E-05	MAPK14/RELA/TNF/MAPK1	4
BP	GO:0050890	cognition	4/9	296/18670	7.33E-06	0.000218059	5.68E-05	TNF/JUN/FOS/MAPK1	4
BP	GO:0009895	negative regulation of catabolic process	4/9	308/18670	8.57E-06	0.000240403	6.26E-05	MAPK14/RELA/TNF/TP53	4
BP	GO:0034612	response to tumor necrosis factor	4/9	312/18670	9.02E-06	0.000240403	6.26E-05	MAPK14/RELA/TNF/MAPK1	4
BP	GO:1901214	regulation of neuron death	4/9	313/18670	9.14E-06	0.000240403	6.26E-05	TNF/JUN/TP53/FOS	4
BP	GO:0009416	response to light stimulus	4/9	314/18670	9.25E-06	0.000240403	6.26E-05	RELA/TP53/FOS/MYC	4
BP	GO:0070391	response to lipoteichoic acid	2/9	10/18670	9.28E-06	0.000240403	6.26E-05	MAPK14/RELA	2
BP	GO:0071223	cellular response to lipoteichoic acid	2/9	10/18670	9.28E-06	0.000240403	6.26E-05	MAPK14/RELA	2
BP	GO:1903799	negative regulation of production of miRNAs involved in gene silencing by miRNA	2/9	10/18670	9.28E-06	0.000240403	6.26E-05	ESR1/TP53	2
BP	GO:0031098	stress-activated protein kinase signaling cascade	4/9	315/18670	9.37E-06	0.000240403	6.26E-05	MAPK14/TNF/MAPK1/MYC	4
BP	GO:0070371	ERK1 and ERK2 cascade	4/9	317/18670	9.61E-06	0.000242312	6.31E-05	TNF/JUN/MAPK1/MYC	4
BP	GO:1903829	positive regulation of cellular protein localization	4/9	324/18670	1.05E-05	0.00025974	6.76E-05	MAPK14/TNF/TP53/MAPK1	4
BP	GO:0030316	osteoclast differentiation	3/9	97/18670	1.12E-05	0.000267741	6.97E-05	MAPK14/TNF/FOS	3
BP	GO:0051591	response to cAMP	3/9	97/18670	1.12E-05	0.000267741	6.97E-05	RELA/JUN/FOS	3
BP	GO:0045899	positive regulation of RNA polymerase II transcription preinitiation complex assembly	2/9	11/18670	1.13E-05	0.000267741	6.97E-05	ESR1/TP53	2
BP	GO:0071496	cellular response to external stimulus	4/9	339/18670	1.25E-05	0.000291121	7.58E-05	JUN/TP53/FOS/MAPK1	4
BP	GO:2000379	positive regulation of reactive oxygen species metabolic process	3/9	102/18670	1.30E-05	0.000297268	7.74E-05	MAPK14/TNF/TP53	3
BP	GO:0046822	regulation of nucleocytoplasmic transport	3/9	104/18670	1.38E-05	0.000307275	8.00E-05	MAPK14/TP53/MAPK1	3
BP	GO:0070997	neuron death	4/9	348/18670	1.39E-05	0.000307275	8.00E-05	TNF/JUN/TP53/FOS	4
BP	GO:0007178	transmembrane receptor protein serine/threonine kinase signaling pathway	4/9	349/18670	1.40E-05	0.000307275	8.00E-05	MAPK14/JUN/TP53/FOS	4
BP	GO:2000278	regulation of DNA biosynthetic process	3/9	108/18670	1.54E-05	0.000332486	8.66E-05	TP53/MAPK1/MYC	3
BP	GO:0050727	regulation of inflammatory response	4/9	374/18670	1.84E-05	0.000391984	0.000102045	ESR1/MAPK14/RELA/TNF	4
BP	GO:0048545	response to steroid hormone	4/9	383/18670	2.02E-05	0.000424358	0.000110472	ESR1/RELA/TNF/FOS	4
BP	GO:0045898	regulation of RNA polymerase II transcription preinitiation complex assembly	2/9	15/18670	2.16E-05	0.000446802	0.000116315	ESR1/TP53	2
BP	GO:0002739	regulation of cytokine secretion involved in immune response	2/9	16/18670	2.47E-05	0.000496706	0.000129307	MAPK14/TNF	2
BP	GO:0060965	negative regulation of gene silencing by miRNA	2/9	16/18670	2.47E-05	0.000496706	0.000129307	ESR1/TP53	2
BP	GO:0043620	regulation of DNA-templated transcription in response to stress	3/9	127/18670	2.51E-05	0.000497207	0.000129437	RELA/JUN/TP53	3
BP	GO:1904996	positive regulation of leukocyte adhesion to vascular endothelial cell	2/9	17/18670	2.80E-05	0.000547982	0.000142655	RELA/TNF	2
BP	GO:0046683	response to organophosphorus	3/9	134/18670	2.94E-05	0.000568615	0.000148027	RELA/JUN/FOS	3
BP	GO:0009411	response to UV	3/9	141/18670	3.43E-05	0.000638273	0.00016616	RELA/TP53/MYC	3
BP	GO:0051222	positive regulation of protein transport	4/9	440/18670	3.49E-05	0.000638273	0.00016616	MAPK14/TNF/TP53/MAPK1	4
BP	GO:0060149	negative regulation of posttranscriptional gene silencing	2/9	19/18670	3.52E-05	0.000638273	0.00016616	ESR1/TP53	2
BP	GO:0060967	negative regulation of gene silencing by RNA	2/9	19/18670	3.52E-05	0.000638273	0.00016616	ESR1/TP53	2
BP	GO:1903798	regulation of production of miRNAs involved in gene silencing by miRNA	2/9	19/18670	3.52E-05	0.000638273	0.00016616	ESR1/TP53	2
BP	GO:0006606	protein import into nucleus	3/9	143/18670	3.57E-05	0.000640617	0.000166771	MAPK14/TP53/MAPK1	3
BP	GO:1902107	positive regulation of leukocyte differentiation	3/9	144/18670	3.65E-05	0.000646302	0.000168251	TNF/JUN/FOS	3
BP	GO:0010212	response to ionizing radiation	3/9	147/18670	3.88E-05	0.000653249	0.000170059	MAPK14/TP53/MYC	3
BP	GO:0002374	cytokine secretion involved in immune response	2/9	20/18670	3.91E-05	0.000653249	0.000170059	MAPK14/TNF	2
BP	GO:0032495	response to muramyl dipeptide	2/9	20/18670	3.91E-05	0.000653249	0.000170059	MAPK14/RELA	2
BP	GO:0045655	regulation of monocyte differentiation	2/9	20/18670	3.91E-05	0.000653249	0.000170059	JUN/MYC	2
BP	GO:0060261	positive regulation of transcription initiation from RNA polymerase II promoter	2/9	20/18670	3.91E-05	0.000653249	0.000170059	ESR1/TP53	2
BP	GO:1904951	positive regulation of establishment of protein localization	4/9	456/18670	4.01E-05	0.000653401	0.000170099	MAPK14/TNF/TP53/MAPK1	4
BP	GO:0009267	cellular response to starvation	3/9	149/18670	4.04E-05	0.000653401	0.000170099	JUN/TP53/MAPK1	3
BP	GO:0014074	response to purine-containing compound	3/9	149/18670	4.04E-05	0.000653401	0.000170099	RELA/JUN/FOS	3
BP	GO:0048754	branching morphogenesis of an epithelial tube	3/9	150/18670	4.12E-05	0.000659407	0.000171662	ESR1/TNF/MYC	3
BP	GO:0000187	activation of MAPK activity	3/9	152/18670	4.29E-05	0.000676243	0.000176045	MAPK14/TNF/MAPK1	3
BP	GO:0070920	regulation of production of small RNA involved in gene silencing by RNA	2/9	21/18670	4.32E-05	0.000676243	0.000176045	ESR1/TP53	2
BP	GO:1901522	positive regulation of transcription from RNA polymerase II promoter involved in cellular response to chemical stimulus	2/9	22/18670	4.75E-05	0.000735934	0.000191584	RELA/TP53	2
BP	GO:0051170	import into nucleus	3/9	163/18670	5.28E-05	0.000810004	0.000210867	MAPK14/TP53/MAPK1	3
BP	GO:0044346	fibroblast apoptotic process	2/9	24/18670	5.67E-05	0.000858195	0.000223413	TP53/MYC	2
BP	GO:0031667	response to nutrient levels	4/9	499/18670	5.71E-05	0.000858195	0.000223413	RELA/JUN/TP53/MAPK1	4
BP	GO:0045672	positive regulation of osteoclast differentiation	2/9	25/18670	6.16E-05	0.00091684	0.000238679	TNF/FOS	2
BP	GO:0090316	positive regulation of intracellular protein transport	3/9	176/18670	6.64E-05	0.000977556	0.000254485	MAPK14/TP53/MAPK1	3
BP	GO:0009651	response to salt stress	2/9	27/18670	7.21E-05	0.001051144	0.000273642	TNF/TP53	2
BP	GO:0061138	morphogenesis of a branching epithelium	3/9	182/18670	7.33E-05	0.001059052	0.000275701	ESR1/TNF/MYC	3
BP	GO:0033598	mammary gland epithelial cell proliferation	2/9	28/18670	7.76E-05	0.001078834	0.000280851	ESR1/MAPK1	2
BP	GO:0051123	RNA polymerase II preinitiation complex assembly	2/9	28/18670	7.76E-05	0.001078834	0.000280851	ESR1/TP53	2
BP	GO:0060260	regulation of transcription initiation from RNA polymerase II promoter	2/9	28/18670	7.76E-05	0.001078834	0.000280851	ESR1/TP53	2
BP	GO:1904994	regulation of leukocyte adhesion to vascular endothelial cell	2/9	28/18670	7.76E-05	0.001078834	0.000280851	RELA/TNF	2
BP	GO:0071248	cellular response to metal ion	3/9	188/18670	8.07E-05	0.001112216	0.000289541	JUN/FOS/MAPK1	3
BP	GO:0042594	response to starvation	3/9	191/18670	8.46E-05	0.001141694	0.000297215	JUN/TP53/MAPK1	3
BP	GO:0071478	cellular response to radiation	3/9	191/18670	8.46E-05	0.001141694	0.000297215	MAPK14/TP53/MYC	3
BP	GO:0007565	female pregnancy	3/9	192/18670	8.59E-05	0.001141694	0.000297215	ESR1/FOS/MAPK1	3
BP	GO:0017038	protein import	3/9	192/18670	8.59E-05	0.001141694	0.000297215	MAPK14/TP53/MAPK1	3
BP	GO:0048147	negative regulation of fibroblast proliferation	2/9	30/18670	8.92E-05	0.001171907	0.000305081	TP53/MYC	2
BP	GO:2000377	regulation of reactive oxygen species metabolic process	3/9	195/18670	9.00E-05	0.001171907	0.000305081	MAPK14/TNF/TP53	3
BP	GO:0001763	morphogenesis of a branching structure	3/9	196/18670	9.14E-05	0.001171907	0.000305081	ESR1/TNF/MYC	3
BP	GO:0071897	DNA biosynthetic process	3/9	196/18670	9.14E-05	0.001171907	0.000305081	TP53/MAPK1/MYC	3
BP	GO:0010952	positive regulation of peptidase activity	3/9	197/18670	9.27E-05	0.001179572	0.000307076	MAPK14/TNF/MYC	3
BP	GO:0007179	transforming growth factor beta receptor signaling pathway	3/9	199/18670	9.56E-05	0.001205162	0.000313738	JUN/TP53/FOS	3
BP	GO:0030278	regulation of ossification	3/9	203/18670	0.000101382	0.001265054	0.000329329	MAPK14/TNF/MAPK1	3
BP	GO:0006006	glucose metabolic process	3/9	204/18670	0.000102871	0.001265054	0.000329329	MAPK14/TNF/TP53	3
BP	GO:0035265	organ growth	3/9	204/18670	0.000102871	0.001265054	0.000329329	ESR1/MAPK14/MAPK1	3
BP	GO:0043523	regulation of neuron apoptotic process	3/9	210/18670	0.000112101	0.001367269	0.000355939	TNF/JUN/TP53	3
BP	GO:0060969	negative regulation of gene silencing	2/9	34/18670	0.000114962	0.001390762	0.000362055	ESR1/TP53	2
BP	GO:0071241	cellular response to inorganic substance	3/9	215/18670	0.000120195	0.001442344	0.000375483	JUN/FOS/MAPK1	3
BP	GO:0032735	positive regulation of interleukin-12 production	2/9	35/18670	0.000121899	0.001451087	0.000377759	MAPK14/RELA	2
BP	GO:0010001	glial cell differentiation	3/9	218/18670	0.00012523	0.001478911	0.000385002	RELA/TNF/MAPK1	3
BP	GO:0030224	monocyte differentiation	2/9	36/18670	0.000129037	0.001488431	0.000387481	JUN/MYC	2
BP	GO:0051973	positive regulation of telomerase activity	2/9	36/18670	0.000129037	0.001488431	0.000387481	MAPK1/MYC	2
BP	GO:1903131	mononuclear cell differentiation	2/9	36/18670	0.000129037	0.001488431	0.000387481	JUN/MYC	2
BP	GO:0044706	multi-multicellular organism process	3/9	222/18670	0.000132156	0.001512676	0.000393792	ESR1/FOS/MAPK1	3
BP	GO:0042307	positive regulation of protein import into nucleus	2/9	37/18670	0.000136377	0.001549074	0.000403268	MAPK14/MAPK1	2
BP	GO:0060045	positive regulation of cardiac muscle cell proliferation	2/9	38/18670	0.000143917	0.001620797	0.000421939	MAPK14/MAPK1	2
BP	GO:0032388	positive regulation of intracellular transport	3/9	229/18670	0.00014487	0.001620797	0.000421939	MAPK14/TP53/MAPK1	3
BP	GO:1904591	positive regulation of protein import	2/9	39/18670	0.000151659	0.00168409	0.000438416	MAPK14/MAPK1	2
BP	GO:0031669	cellular response to nutrient levels	3/9	237/18670	0.000160349	0.001741602	0.000453388	JUN/TP53/MAPK1	3
BP	GO:0032872	regulation of stress-activated MAPK cascade	3/9	237/18670	0.000160349	0.001741602	0.000453388	TNF/MAPK1/MYC	3
BP	GO:0043122	regulation of I-kappaB kinase/NF-kappaB signaling	3/9	237/18670	0.000160349	0.001741602	0.000453388	ESR1/RELA/TNF	3
BP	GO:0051402	neuron apoptotic process	3/9	239/18670	0.000164381	0.001759702	0.0004581	TNF/JUN/TP53	3
BP	GO:0070302	regulation of stress-activated protein kinase signaling cascade	3/9	239/18670	0.000164381	0.001759702	0.0004581	TNF/MAPK1/MYC	3
BP	GO:0019318	hexose metabolic process	3/9	244/18670	0.000174748	0.001844149	0.000480084	MAPK14/TNF/TP53	3
BP	GO:0031334	positive regulation of protein-containing complex assembly	3/9	244/18670	0.000174748	0.001844149	0.000480084	ESR1/TNF/TP53	3
BP	GO:0006352	DNA-templated transcription, initiation	3/9	249/18670	0.000185533	0.001930584	0.000502586	ESR1/JUN/TP53	3
BP	GO:0071560	cellular response to transforming growth factor beta stimulus	3/9	249/18670	0.000185533	0.001930584	0.000502586	JUN/TP53/FOS	3
BP	GO:0033157	regulation of intracellular protein transport	3/9	250/18670	0.000187741	0.001939992	0.000505035	MAPK14/TP53/MAPK1	3
BP	GO:0061756	leukocyte adhesion to vascular endothelial cell	2/9	44/18670	0.000193374	0.001955187	0.00050899	RELA/TNF	2
BP	GO:0070266	necroptotic process	2/9	44/18670	0.000193374	0.001955187	0.00050899	TNF/TP53	2
BP	GO:0070897	transcription preinitiation complex assembly	2/9	44/18670	0.000193374	0.001955187	0.00050899	ESR1/TP53	2
BP	GO:2000027	regulation of animal organ morphogenesis	3/9	253/18670	0.000194468	0.001955187	0.00050899	ESR1/TNF/MYC	3
BP	GO:0071559	response to transforming growth factor beta	3/9	255/18670	0.000199038	0.001987708	0.000517456	JUN/TP53/FOS	3
BP	GO:0007611	learning or memory	3/9	256/18670	0.000201349	0.001993694	0.000519015	JUN/FOS/MAPK1	3
BP	GO:0032570	response to progesterone	2/9	45/18670	0.000202317	0.001993694	0.000519015	RELA/FOS	2
BP	GO:0048863	stem cell differentiation	3/9	257/18670	0.000203678	0.001993899	0.000519068	ESR1/TP53/MAPK1	3
BP	GO:0043406	positive regulation of MAP kinase activity	3/9	258/18670	0.000206024	0.002003685	0.000521616	MAPK14/TNF/MAPK1	3
BP	GO:0035196	production of miRNAs involved in gene silencing by miRNA	2/9	46/18670	0.00021146	0.00203002	0.000528472	ESR1/TP53	2
BP	GO:0071675	regulation of mononuclear cell migration	2/9	46/18670	0.00021146	0.00203002	0.000528472	MAPK14/TNF	2
BP	GO:0051091	positive regulation of DNA-binding transcription factor activity	3/9	261/18670	0.000213168	0.002033297	0.000529325	ESR1/RELA/TNF	3
BP	GO:0034504	protein localization to nucleus	3/9	262/18670	0.000215585	0.002043252	0.000531916	MAPK14/TP53/MAPK1	3
BP	GO:0001774	microglial cell activation	2/9	48/18670	0.000230346	0.002142217	0.00055768	TNF/JUN	2
BP	GO:0002269	leukocyte activation involved in inflammatory response	2/9	48/18670	0.000230346	0.002142217	0.00055768	TNF/JUN	2
BP	GO:0055023	positive regulation of cardiac muscle tissue growth	2/9	48/18670	0.000230346	0.002142217	0.00055768	MAPK14/MAPK1	2
BP	GO:0007249	I-kappaB kinase/NF-kappaB signaling	3/9	269/18670	0.000233004	0.00215348	0.000560612	ESR1/RELA/TNF	3
BP	GO:0097300	programmed necrotic cell death	2/9	49/18670	0.000240088	0.002191722	0.000570567	TNF/TP53	2
BP	GO:1904707	positive regulation of vascular smooth muscle cell proliferation	2/9	49/18670	0.000240088	0.002191722	0.000570567	TNF/JUN	2
BP	GO:0060425	lung morphogenesis	2/9	50/18670	0.000250029	0.002268555	0.000590569	TNF/MAPK1	2
BP	GO:0031050	dsRNA processing	2/9	51/18670	0.000260169	0.002332119	0.000607116	ESR1/TP53	2
BP	GO:0070918	production of small RNA involved in gene silencing by RNA	2/9	51/18670	0.000260169	0.002332119	0.000607116	ESR1/TP53	2
BP	GO:0060421	positive regulation of heart growth	2/9	52/18670	0.000270508	0.002396207	0.0006238	MAPK14/MAPK1	2
BP	GO:0016579	protein deubiquitination	3/9	283/18670	0.00027054	0.002396207	0.0006238	ESR1/TP53/MYC	3
BP	GO:0072593	reactive oxygen species metabolic process	3/9	284/18670	0.000273361	0.002406875	0.000626577	MAPK14/TNF/TP53	3
BP	GO:0045661	regulation of myoblast differentiation	2/9	53/18670	0.000281046	0.00245339	0.000638687	MAPK14/TNF	2
BP	GO:0005996	monosaccharide metabolic process	3/9	287/18670	0.000281942	0.00245339	0.000638687	MAPK14/TNF/TP53	3
BP	GO:0071824	protein-DNA complex subunit organization	3/9	288/18670	0.000284841	0.002464202	0.000641501	ESR1/TP53/MYC	3
BP	GO:0042063	gliogenesis	3/9	290/18670	0.000290696	0.002495244	0.000649583	RELA/TNF/MAPK1	3
BP	GO:0032655	regulation of interleukin-12 production	2/9	54/18670	0.000291783	0.002495244	0.000649583	MAPK14/RELA	2
BP	GO:0042306	regulation of protein import into nucleus	2/9	55/18670	0.000302718	0.002573964	0.000670075	MAPK14/MAPK1	2
BP	GO:0048511	rhythmic process	3/9	295/18670	0.000305675	0.002584342	0.000672777	ESR1/JUN/TP53	3
BP	GO:0010332	response to gamma radiation	2/9	56/18670	0.000313851	0.002608994	0.000679195	TP53/MYC	2
BP	GO:0032615	interleukin-12 production	2/9	56/18670	0.000313851	0.002608994	0.000679195	MAPK14/RELA	2
BP	GO:0060688	regulation of morphogenesis of a branching structure	2/9	56/18670	0.000313851	0.002608994	0.000679195	ESR1/TNF	2
BP	GO:0018105	peptidyl-serine phosphorylation	3/9	299/18670	0.000318013	0.002614382	0.000680597	MAPK14/TNF/MAPK1	3
BP	GO:0070646	protein modification by small protein removal	3/9	299/18670	0.000318013	0.002614382	0.000680597	ESR1/TP53/MYC	3
BP	GO:0060043	regulation of cardiac muscle cell proliferation	2/9	57/18670	0.000325182	0.002658632	0.000692117	MAPK14/MAPK1	2
BP	GO:0061900	glial cell activation	2/9	58/18670	0.000336712	0.002722972	0.000708866	TNF/JUN	2
BP	GO:1904589	regulation of protein import	2/9	58/18670	0.000336712	0.002722972	0.000708866	MAPK14/MAPK1	2
BP	GO:0001836	release of cytochrome c from mitochondria	2/9	59/18670	0.000348439	0.002787511	0.000725668	JUN/TP53	2
BP	GO:0033619	membrane protein proteolysis	2/9	59/18670	0.000348439	0.002787511	0.000725668	RELA/TNF	2
BP	GO:0046324	regulation of glucose import	2/9	60/18670	0.000360364	0.002867494	0.00074649	MAPK14/TNF	2
BP	GO:0055025	positive regulation of cardiac muscle tissue development	2/9	62/18670	0.000384806	0.003029586	0.000788687	MAPK14/MAPK1	2
BP	GO:0070265	necrotic cell death	2/9	62/18670	0.000384806	0.003029586	0.000788687	TNF/TP53	2
BP	GO:0018209	peptidyl-serine modification	3/9	322/18670	0.000395261	0.00307522	0.000800567	MAPK14/TNF/MAPK1	3
BP	GO:0060562	epithelial tube morphogenesis	3/9	322/18670	0.000395261	0.00307522	0.000800567	ESR1/TNF/MYC	3
BP	GO:0046622	positive regulation of organ growth	2/9	63/18670	0.000397324	0.00307522	0.000800567	MAPK14/MAPK1	2
BP	GO:0009615	response to virus	3/9	323/18670	0.000398869	0.00307522	0.000800567	MAPK14/RELA/TNF	3
BP	GO:0045670	regulation of osteoclast differentiation	2/9	64/18670	0.000410038	0.003128904	0.000814542	TNF/FOS	2
BP	GO:0060135	maternal process involved in female pregnancy	2/9	64/18670	0.000410038	0.003128904	0.000814542	ESR1/MAPK1	2
BP	GO:0046677	response to antibiotic	3/9	327/18670	0.000413517	0.003139354	0.000817262	RELA/JUN/TP53	3
BP	GO:0071214	cellular response to abiotic stimulus	3/9	331/18670	0.000428509	0.003220311	0.000838338	MAPK14/TP53/MYC	3
BP	GO:0104004	cellular response to environmental stimulus	3/9	331/18670	0.000428509	0.003220311	0.000838338	MAPK14/TP53/MYC	3
BP	GO:0032147	activation of protein kinase activity	3/9	333/18670	0.000436135	0.003261153	0.00084897	MAPK14/TNF/MAPK1	3
BP	GO:0071902	positive regulation of protein serine/threonine kinase activity	3/9	334/18670	0.000439981	0.00327346	0.000852174	MAPK14/TNF/MAPK1	3
BP	GO:0042108	positive regulation of cytokine biosynthetic process	2/9	67/18670	0.000449362	0.003293845	0.000857481	RELA/TNF	2
BP	GO:0060038	cardiac muscle cell proliferation	2/9	67/18670	0.000449362	0.003293845	0.000857481	MAPK14/MAPK1	2
BP	GO:2000573	positive regulation of DNA biosynthetic process	2/9	67/18670	0.000449362	0.003293845	0.000857481	MAPK1/MYC	2
BP	GO:0043405	regulation of MAP kinase activity	3/9	337/18670	0.00045165	0.003294391	0.000857623	MAPK14/TNF/MAPK1	3
BP	GO:0035924	cellular response to vascular endothelial growth factor stimulus	2/9	68/18670	0.000462863	0.003343399	0.000870381	MAPK14/RELA	2
BP	GO:0046323	glucose import	2/9	68/18670	0.000462863	0.003343399	0.000870381	MAPK14/TNF	2
BP	GO:0033044	regulation of chromosome organization	3/9	342/18670	0.000471541	0.003389629	0.000882416	TP53/MAPK1/MYC	3
BP	GO:0006913	nucleocytoplasmic transport	3/9	343/18670	0.000475586	0.00340227	0.000885707	MAPK14/TP53/MAPK1	3
BP	GO:0051169	nuclear transport	3/9	346/18670	0.000487856	0.003473345	0.00090421	MAPK14/TP53/MAPK1	3
BP	GO:0060395	SMAD protein signal transduction	2/9	70/18670	0.000490454	0.00347522	0.000904698	JUN/FOS	2
BP	GO:0071479	cellular response to ionizing radiation	2/9	71/18670	0.000504544	0.003558113	0.000926277	MAPK14/TP53	2
BP	GO:0051052	regulation of DNA metabolic process	3/9	351/18670	0.000508756	0.003570893	0.000929604	TP53/MAPK1/MYC	3
BP	GO:0006305	DNA alkylation	2/9	72/18670	0.00051883	0.003590786	0.000934783	FOS/MYC	2
BP	GO:0006306	DNA methylation	2/9	72/18670	0.00051883	0.003590786	0.000934783	FOS/MYC	2
BP	GO:0061180	mammary gland epithelium development	2/9	72/18670	0.00051883	0.003590786	0.000934783	ESR1/MAPK1	2
BP	GO:0043627	response to estrogen	2/9	73/18670	0.000533312	0.003673924	0.000956426	ESR1/MAPK1	2
BP	GO:0045862	positive regulation of proteolysis	3/9	358/18670	0.000538978	0.003695846	0.000962133	MAPK14/TNF/MYC	3
BP	GO:0014015	positive regulation of gliogenesis	2/9	74/18670	0.000547989	0.00372332	0.000969285	RELA/TNF	2
BP	GO:1900182	positive regulation of protein localization to nucleus	2/9	74/18670	0.000547989	0.00372332	0.000969285	MAPK14/MAPK1	2
BP	GO:0010038	response to metal ion	3/9	362/18670	0.000556756	0.003765695	0.000980317	JUN/FOS/MAPK1	3
BP	GO:0150076	neuroinflammatory response	2/9	75/18670	0.000562861	0.003789762	0.000986582	TNF/JUN	2
BP	GO:1901224	positive regulation of NIK/NF-kappaB signaling	2/9	77/18670	0.000593192	0.003959814	0.001030852	RELA/TNF	2
BP	GO:0032386	regulation of intracellular transport	3/9	370/18670	0.00059344	0.003959814	0.001030852	MAPK14/TP53/MAPK1	3
BP	GO:0010827	regulation of glucose transmembrane transport	2/9	78/18670	0.00060865	0.004007395	0.001043238	MAPK14/TNF	2
BP	GO:0055021	regulation of cardiac muscle tissue growth	2/9	78/18670	0.00060865	0.004007395	0.001043238	MAPK14/MAPK1	2
BP	GO:0090398	cellular senescence	2/9	78/18670	0.00060865	0.004007395	0.001043238	MAPK14/TP53	2
BP	GO:0050678	regulation of epithelial cell proliferation	3/9	378/18670	0.000631649	0.004140502	0.00107789	TNF/JUN/MYC	3
BP	GO:0014855	striated muscle cell proliferation	2/9	81/18670	0.000656193	0.004245282	0.001105167	MAPK14/MAPK1	2
BP	GO:0032204	regulation of telomere maintenance	2/9	81/18670	0.000656193	0.004245282	0.001105167	MAPK1/MYC	2
BP	GO:0048708	astrocyte differentiation	2/9	81/18670	0.000656193	0.004245282	0.001105167	TNF/MAPK1	2
BP	GO:0034644	cellular response to UV	2/9	82/18670	0.000672429	0.004331493	0.00112761	TP53/MYC	2
BP	GO:0006970	response to osmotic stress	2/9	83/18670	0.00068886	0.004399244	0.001145247	TNF/TP53	2
BP	GO:0071277	cellular response to calcium ion	2/9	83/18670	0.00068886	0.004399244	0.001145247	JUN/FOS	2
BP	GO:0014706	striated muscle tissue development	3/9	390/18670	0.000691881	0.004399656	0.001145355	MAPK14/FOS/MAPK1	3
BP	GO:0002718	regulation of cytokine production involved in immune response	2/9	84/18670	0.000705485	0.004429374	0.001153091	MAPK14/TNF	2
BP	GO:0045445	myoblast differentiation	2/9	84/18670	0.000705485	0.004429374	0.001153091	MAPK14/TNF	2
BP	GO:0060420	regulation of heart growth	2/9	84/18670	0.000705485	0.004429374	0.001153091	MAPK14/MAPK1	2
BP	GO:1904705	regulation of vascular smooth muscle cell proliferation	2/9	85/18670	0.000722304	0.004497022	0.001170702	TNF/JUN	2
BP	GO:1990874	vascular smooth muscle cell proliferation	2/9	85/18670	0.000722304	0.004497022	0.001170702	TNF/JUN	2
BP	GO:0001503	ossification	3/9	398/18670	0.00073402	0.004550926	0.001184735	MAPK14/TNF/MAPK1	3
BP	GO:0001942	hair follicle development	2/9	86/18670	0.000739317	0.004564744	0.001188332	RELA/TNF	2
BP	GO:0022407	regulation of cell-cell adhesion	3/9	402/18670	0.000755695	0.00461355	0.001201037	MAPK14/RELA/TNF	3
BP	GO:0045844	positive regulation of striated muscle tissue development	2/9	87/18670	0.000756523	0.00461355	0.001201037	MAPK14/MAPK1	2
BP	GO:0048636	positive regulation of muscle organ development	2/9	87/18670	0.000756523	0.00461355	0.001201037	MAPK14/MAPK1	2
BP	GO:0022404	molting cycle process	2/9	88/18670	0.000773923	0.004643538	0.001208844	RELA/TNF	2
BP	GO:0022405	hair cycle process	2/9	88/18670	0.000773923	0.004643538	0.001208844	RELA/TNF	2
BP	GO:0098773	skin epidermis development	2/9	88/18670	0.000773923	0.004643538	0.001208844	RELA/TNF	2
BP	GO:1901863	positive regulation of muscle tissue development	2/9	88/18670	0.000773923	0.004643538	0.001208844	MAPK14/MAPK1	2
BP	GO:2001233	regulation of apoptotic signaling pathway	3/9	406/18670	0.000777777	0.004647921	0.001209985	RELA/TNF/TP53	3
BP	GO:0060537	muscle tissue development	3/9	408/18670	0.000788972	0.004695962	0.001222492	MAPK14/FOS/MAPK1	3
BP	GO:0007517	muscle organ development	3/9	410/18670	0.00080027	0.004744232	0.001235058	MAPK14/FOS/MAPK1	3
BP	GO:0071674	mononuclear cell migration	2/9	90/18670	0.000809303	0.00477874	0.001244041	MAPK14/TNF	2
BP	GO:0044728	DNA methylation or demethylation	2/9	94/18670	0.000882378	0.005189638	0.001351009	FOS/MYC	2
BP	GO:0042116	macrophage activation	2/9	95/18670	0.000901128	0.005279051	0.001374286	TNF/JUN	2
BP	GO:0048568	embryonic organ development	3/9	428/18670	0.000906661	0.005290635	0.001377302	TNF/TP53/MAPK1	3
BP	GO:0043254	regulation of protein-containing complex assembly	3/9	429/18670	0.000912824	0.005305787	0.001381246	ESR1/TNF/TP53	3
BP	GO:0048608	reproductive structure development	3/9	431/18670	0.000925229	0.005356967	0.00139457	ESR1/MAPK14/MAPK1	3
BP	GO:0061458	reproductive system development	3/9	434/18670	0.000944039	0.005444688	0.001417406	ESR1/MAPK14/MAPK1	3
BP	GO:0055024	regulation of cardiac muscle tissue development	2/9	100/18670	0.000997762	0.005732317	0.001492284	MAPK14/MAPK1	2
BP	GO:0048525	negative regulation of viral process	2/9	101/18670	0.001017664	0.005801856	0.001510387	TNF/JUN	2
BP	GO:0048661	positive regulation of smooth muscle cell proliferation	2/9	101/18670	0.001017664	0.005801856	0.001510387	TNF/JUN	2
BP	GO:0007265	Ras protein signal transduction	3/9	448/18670	0.001035061	0.005871421	0.001528497	MAPK14/JUN/TP53	3
BP	GO:0002367	cytokine production involved in immune response	2/9	102/18670	0.001037758	0.005871421	0.001528497	MAPK14/TNF	2
BP	GO:0052547	regulation of peptidase activity	3/9	452/18670	0.00106206	0.005986157	0.001558366	MAPK14/TNF/MYC	3
BP	GO:0008630	intrinsic apoptotic signaling pathway in response to DNA damage	2/9	104/18670	0.001078519	0.006033217	0.001570617	TNF/TP53	2
BP	GO:2001237	negative regulation of extrinsic apoptotic signaling pathway	2/9	104/18670	0.001078519	0.006033217	0.001570617	RELA/TNF	2
BP	GO:0055017	cardiac muscle tissue growth	2/9	105/18670	0.001099186	0.006125799	0.001594718	MAPK14/MAPK1	2
BP	GO:0001819	positive regulation of cytokine production	3/9	464/18670	0.001145753	0.006361492	0.001656076	MAPK14/RELA/TNF	3
BP	GO:0006275	regulation of DNA replication	2/9	108/18670	0.001162331	0.006405737	0.001667594	JUN/TP53	2
BP	GO:1904659	glucose transmembrane transport	2/9	108/18670	0.001162331	0.006405737	0.001667594	MAPK14/TNF	2
BP	GO:0008645	hexose transmembrane transport	2/9	112/18670	0.001249191	0.006783925	0.001766047	MAPK14/TNF	2
BP	GO:0042303	molting cycle	2/9	112/18670	0.001249191	0.006783925	0.001766047	RELA/TNF	2
BP	GO:0042633	hair cycle	2/9	112/18670	0.001249191	0.006783925	0.001766047	RELA/TNF	2
BP	GO:0060419	heart growth	2/9	112/18670	0.001249191	0.006783925	0.001766047	MAPK14/MAPK1	2
BP	GO:0043200	response to amino acid	2/9	113/18670	0.00127138	0.006829653	0.001777951	RELA/TNF	2
BP	GO:0046620	regulation of organ growth	2/9	113/18670	0.00127138	0.006829653	0.001777951	MAPK14/MAPK1	2
BP	GO:0060964	regulation of gene silencing by miRNA	2/9	113/18670	0.00127138	0.006829653	0.001777951	ESR1/TP53	2
BP	GO:0015749	monosaccharide transmembrane transport	2/9	114/18670	0.00129376	0.006900052	0.001796278	MAPK14/TNF	2
BP	GO:0042035	regulation of cytokine biosynthetic process	2/9	114/18670	0.00129376	0.006900052	0.001796278	RELA/TNF	2
BP	GO:0006304	DNA modification	2/9	116/18670	0.001339087	0.007040853	0.001832933	FOS/MYC	2
BP	GO:0007569	cell aging	2/9	116/18670	0.001339087	0.007040853	0.001832933	MAPK14/TP53	2
BP	GO:0034219	carbohydrate transmembrane transport	2/9	116/18670	0.001339087	0.007040853	0.001832933	MAPK14/TNF	2
BP	GO:1900180	regulation of protein localization to nucleus	2/9	116/18670	0.001339087	0.007040853	0.001832933	MAPK14/MAPK1	2
BP	GO:0060147	regulation of posttranscriptional gene silencing	2/9	117/18670	0.001362034	0.007086389	0.001844787	ESR1/TP53	2
BP	GO:0060966	regulation of gene silencing by RNA	2/9	117/18670	0.001362034	0.007086389	0.001844787	ESR1/TP53	2
BP	GO:1901222	regulation of NIK/NF-kappaB signaling	2/9	117/18670	0.001362034	0.007086389	0.001844787	RELA/TNF	2
BP	GO:0022612	gland morphogenesis	2/9	120/18670	0.001432011	0.007424504	0.001932808	ESR1/TNF	2
BP	GO:0043618	regulation of transcription from RNA polymerase II promoter in response to stress	2/9	121/18670	0.001455714	0.00752119	0.001957978	JUN/TP53	2
BP	GO:1905477	positive regulation of protein localization to membrane	2/9	122/18670	0.001479606	0.007618178	0.001983227	TNF/TP53	2
BP	GO:0002062	chondrocyte differentiation	2/9	123/18670	0.001503686	0.007688949	0.002001651	MAPK14/RELA	2
BP	GO:0042089	cytokine biosynthetic process	2/9	123/18670	0.001503686	0.007688949	0.002001651	RELA/TNF	2
BP	GO:0008637	apoptotic mitochondrial changes	2/9	124/18670	0.001527954	0.007707102	0.002006376	JUN/TP53	2
BP	GO:0014013	regulation of gliogenesis	2/9	124/18670	0.001527954	0.007707102	0.002006376	RELA/TNF	2
BP	GO:0014066	regulation of phosphatidylinositol 3-kinase signaling	2/9	124/18670	0.001527954	0.007707102	0.002006376	TNF/MAPK1	2
BP	GO:0042107	cytokine metabolic process	2/9	124/18670	0.001527954	0.007707102	0.002006376	RELA/TNF	2
BP	GO:0045727	positive regulation of translation	2/9	127/18670	0.001601886	0.008052724	0.002096352	TNF/MAPK1	2
BP	GO:0002687	positive regulation of leukocyte migration	2/9	128/18670	0.001626906	0.008150961	0.002121925	MAPK14/TNF	2
BP	GO:0071482	cellular response to light stimulus	2/9	129/18670	0.001652113	0.008249475	0.002147571	TP53/MYC	2
BP	GO:0043280	positive regulation of cysteine-type endopeptidase activity involved in apoptotic process	2/9	132/18670	0.001728857	0.008575131	0.002232349	TNF/MYC	2
BP	GO:0045598	regulation of fat cell differentiation	2/9	132/18670	0.001728857	0.008575131	0.002232349	MAPK14/TNF	2
BP	GO:0042770	signal transduction in response to DNA damage	2/9	133/18670	0.001754812	0.008674953	0.002258335	MAPK14/TP53	2
BP	GO:0001889	liver development	2/9	135/18670	0.001807284	0.008904761	0.002318161	RELA/JUN	2
BP	GO:0061008	hepaticobiliary system development	2/9	138/18670	0.001887388	0.009268759	0.00241292	RELA/JUN	2
BP	GO:0002700	regulation of production of molecular mediator of immune response	2/9	139/18670	0.001914462	0.009309542	0.002423537	MAPK14/TNF	2
BP	GO:0050715	positive regulation of cytokine secretion	2/9	139/18670	0.001914462	0.009309542	0.002423537	MAPK14/TNF	2
BP	GO:0060968	regulation of gene silencing	2/9	139/18670	0.001914462	0.009309542	0.002423537	ESR1/TP53	2
BP	GO:0030879	mammary gland development	2/9	143/18670	0.002024615	0.009813118	0.002554632	ESR1/MAPK1	2
BP	GO:0000077	DNA damage checkpoint	2/9	145/18670	0.002080804	0.010020182	0.002608536	MAPK14/TP53	2
BP	GO:0007612	learning	2/9	145/18670	0.002080804	0.010020182	0.002608536	JUN/FOS	2
BP	GO:0042542	response to hydrogen peroxide	2/9	146/18670	0.002109176	0.010091491	0.0026271	RELA/JUN	2
BP	GO:0051384	response to glucocorticoid	2/9	146/18670	0.002109176	0.010091491	0.0026271	TNF/FOS	2
BP	GO:0071236	cellular response to antibiotic	2/9	147/18670	0.002137733	0.010195341	0.002654135	RELA/TP53	2
BP	GO:0008643	carbohydrate transport	2/9	148/18670	0.002166474	0.010234012	0.002664202	MAPK14/TNF	2
BP	GO:0014065	phosphatidylinositol 3-kinase signaling	2/9	148/18670	0.002166474	0.010234012	0.002664202	TNF/MAPK1	2
BP	GO:0051592	response to calcium ion	2/9	148/18670	0.002166474	0.010234012	0.002664202	JUN/FOS	2
BP	GO:0051092	positive regulation of NF-kappaB transcription factor activity	2/9	149/18670	0.002195401	0.010305224	0.002682741	RELA/TNF	2
BP	GO:2001056	positive regulation of cysteine-type endopeptidase activity	2/9	149/18670	0.002195401	0.010305224	0.002682741	TNF/MYC	2
BP	GO:0001890	placenta development	2/9	152/18670	0.002283285	0.010617277	0.002763977	MAPK14/MAPK1	2
BP	GO:0016202	regulation of striated muscle tissue development	2/9	152/18670	0.002283285	0.010617277	0.002763977	MAPK14/MAPK1	2
BP	GO:0034250	positive regulation of cellular amide metabolic process	2/9	152/18670	0.002283285	0.010617277	0.002763977	TNF/MAPK1	2
BP	GO:1901861	regulation of muscle tissue development	2/9	155/18670	0.002372826	0.010965109	0.002854528	MAPK14/MAPK1	2
BP	GO:2001236	regulation of extrinsic apoptotic signaling pathway	2/9	155/18670	0.002372826	0.010965109	0.002854528	RELA/TNF	2
BP	GO:0048634	regulation of muscle organ development	2/9	156/18670	0.00240304	0.011070353	0.002881925	MAPK14/MAPK1	2
BP	GO:0031570	DNA integrity checkpoint	2/9	157/18670	0.002433438	0.011175789	0.002909374	MAPK14/TP53	2
BP	GO:0007519	skeletal muscle tissue development	2/9	160/18670	0.00252573	0.011563959	0.003010425	MAPK14/FOS	2
BP	GO:0000723	telomere maintenance	2/9	162/18670	0.002588173	0.011777374	0.003065983	MAPK1/MYC	2
BP	GO:0031960	response to corticosteroid	2/9	162/18670	0.002588173	0.011777374	0.003065983	TNF/FOS	2
BP	GO:0033209	tumor necrosis factor-mediated signaling pathway	2/9	167/18670	0.002747472	0.012464142	0.003244768	RELA/TNF	2
BP	GO:0050806	positive regulation of synaptic transmission	2/9	168/18670	0.002779878	0.012572823	0.003273061	TNF/MAPK1	2
BP	GO:0048660	regulation of smooth muscle cell proliferation	2/9	169/18670	0.002812466	0.012643351	0.003291421	TNF/JUN	2
BP	GO:0060538	skeletal muscle organ development	2/9	169/18670	0.002812466	0.012643351	0.003291421	MAPK14/FOS	2
BP	GO:0048659	smooth muscle cell proliferation	2/9	171/18670	0.002878186	0.012899821	0.003358188	TNF/JUN	2
BP	GO:0030324	lung development	2/9	172/18670	0.002911318	0.013009132	0.003386645	TNF/MAPK1	2
BP	GO:2001252	positive regulation of chromosome organization	2/9	174/18670	0.002978125	0.013267815	0.003453987	TP53/MAPK1	2
BP	GO:0032200	telomere organization	2/9	175/18670	0.0030118	0.013377787	0.003482616	MAPK1/MYC	2
BP	GO:0001936	regulation of endothelial cell proliferation	2/9	176/18670	0.003045656	0.013408095	0.003490506	TNF/JUN	2
BP	GO:0030323	respiratory tube development	2/9	176/18670	0.003045656	0.013408095	0.003490506	TNF/MAPK1	2
BP	GO:0051897	positive regulation of protein kinase B signaling	2/9	176/18670	0.003045656	0.013408095	0.003490506	ESR1/TNF	2
BP	GO:0010950	positive regulation of endopeptidase activity	2/9	178/18670	0.003113909	0.013668131	0.003558201	TNF/MYC	2
BP	GO:1901796	regulation of signal transduction by p53 class mediator	2/9	180/18670	0.003182883	0.013888944	0.003615684	MAPK14/TP53	2
BP	GO:1905330	regulation of morphogenesis of an epithelium	2/9	180/18670	0.003182883	0.013888944	0.003615684	ESR1/TNF	2
BP	GO:0048015	phosphatidylinositol-mediated signaling	2/9	181/18670	0.00321764	0.013999558	0.00364448	TNF/MAPK1	2
BP	GO:0038061	NIK/NF-kappaB signaling	2/9	183/18670	0.003287694	0.014221188	0.003702177	RELA/TNF	2
BP	GO:0043123	positive regulation of I-kappaB kinase/NF-kappaB signaling	2/9	183/18670	0.003287694	0.014221188	0.003702177	RELA/TNF	2
BP	GO:0048017	inositol lipid-mediated signaling	2/9	184/18670	0.00332299	0.014290779	0.003720293	TNF/MAPK1	2
BP	GO:0048639	positive regulation of developmental growth	2/9	184/18670	0.00332299	0.014290779	0.003720293	MAPK14/MAPK1	2
BP	GO:1905475	regulation of protein localization to membrane	2/9	187/18670	0.003429955	0.014708281	0.003828981	TNF/TP53	2
BP	GO:0006367	transcription initiation from RNA polymerase II promoter	2/9	188/18670	0.003465969	0.014820004	0.003858066	ESR1/TP53	2
BP	GO:0001935	endothelial cell proliferation	2/9	191/18670	0.003575081	0.015199201	0.003956781	TNF/JUN	2
BP	GO:0051054	positive regulation of DNA metabolic process	2/9	191/18670	0.003575081	0.015199201	0.003956781	MAPK1/MYC	2
BP	GO:0050731	positive regulation of peptidyl-tyrosine phosphorylation	2/9	192/18670	0.003611809	0.0153116	0.003986042	TNF/TP53	2
BP	GO:1901654	response to ketone	2/9	193/18670	0.003648715	0.015424113	0.004015332	RELA/FOS	2
BP	GO:0002685	regulation of leukocyte migration	2/9	196/18670	0.003760502	0.015851634	0.004126628	MAPK14/TNF	2
BP	GO:0002221	pattern recognition receptor signaling pathway	2/9	197/18670	0.00379812	0.015964979	0.004156135	ESR1/RELA	2
BP	GO:0060541	respiratory system development	2/9	198/18670	0.003835916	0.016078429	0.004185669	TNF/MAPK1	2
BP	GO:0050852	T cell receptor signaling pathway	2/9	202/18670	0.003988871	0.016672585	0.004340345	RELA/MAPK1	2
BP	GO:0050679	positive regulation of epithelial cell proliferation	2/9	206/18670	0.004144657	0.017275209	0.004497225	JUN/MYC	2
BP	GO:0002064	epithelial cell development	2/9	207/18670	0.004184045	0.017342224	0.004514671	ESR1/TNF	2
BP	GO:0071456	cellular response to hypoxia	2/9	207/18670	0.004184045	0.017342224	0.004514671	TP53/MYC	2
BP	GO:0007623	circadian rhythm	2/9	208/18670	0.004223608	0.017409223	0.004532112	JUN/TP53	2
BP	GO:0050792	regulation of viral process	2/9	208/18670	0.004223608	0.017409223	0.004532112	TNF/JUN	2
BP	GO:0051216	cartilage development	2/9	209/18670	0.004263348	0.017524482	0.004562117	MAPK14/RELA	2
BP	GO:0050707	regulation of cytokine secretion	2/9	210/18670	0.004303264	0.017639827	0.004592145	MAPK14/TNF	2
BP	GO:2001020	regulation of response to DNA damage stimulus	2/9	214/18670	0.004464684	0.018251235	0.004751312	TP53/MYC	2
BP	GO:0043281	regulation of cysteine-type endopeptidase activity involved in apoptotic process	2/9	215/18670	0.004505477	0.01831735	0.004768524	TNF/MYC	2
BP	GO:0070374	positive regulation of ERK1 and ERK2 cascade	2/9	215/18670	0.004505477	0.01831735	0.004768524	TNF/JUN	2
BP	GO:0000075	cell cycle checkpoint	2/9	216/18670	0.004546446	0.018433545	0.004798772	MAPK14/TP53	2
BP	GO:0036294	cellular response to decreased oxygen levels	2/9	217/18670	0.004587589	0.018549816	0.004829041	TP53/MYC	2
BP	GO:0050807	regulation of synapse organization	2/9	218/18670	0.004628907	0.01859529	0.004840879	MAPK14/TNF	2
BP	GO:1903039	positive regulation of leukocyte cell-cell adhesion	2/9	218/18670	0.004628907	0.01859529	0.004840879	RELA/TNF	2
BP	GO:0002699	positive regulation of immune effector process	2/9	219/18670	0.0046704	0.01859529	0.004840879	MAPK14/TNF	2
BP	GO:0006338	chromatin remodeling	2/9	220/18670	0.004712067	0.01859529	0.004840879	ESR1/MYC	2
BP	GO:0043903	regulation of interspecies interactions between organisms	2/9	222/18670	0.004795925	0.01859529	0.004840879	TNF/JUN	2
BP	GO:0001660	fever generation	1/9	10/18670	0.004811281	0.01859529	0.004840879	TNF	1
BP	GO:0045657	positive regulation of monocyte differentiation	1/9	10/18670	0.004811281	0.01859529	0.004840879	JUN	1
BP	GO:0060068	vagina development	1/9	10/18670	0.004811281	0.01859529	0.004840879	ESR1	1
BP	GO:0072203	cell proliferation involved in metanephros development	1/9	10/18670	0.004811281	0.01859529	0.004840879	MYC	1
BP	GO:0072610	interleukin-12 secretion	1/9	10/18670	0.004811281	0.01859529	0.004840879	MAPK14	1
BP	GO:0090154	positive regulation of sphingolipid biosynthetic process	1/9	10/18670	0.004811281	0.01859529	0.004840879	TNF	1
BP	GO:0090336	positive regulation of brown fat cell differentiation	1/9	10/18670	0.004811281	0.01859529	0.004840879	MAPK14	1
BP	GO:1900222	negative regulation of amyloid-beta clearance	1/9	10/18670	0.004811281	0.01859529	0.004840879	TNF	1
BP	GO:1901033	positive regulation of response to reactive oxygen species	1/9	10/18670	0.004811281	0.01859529	0.004840879	TNF	1
BP	GO:1903800	positive regulation of production of miRNAs involved in gene silencing by miRNA	1/9	10/18670	0.004811281	0.01859529	0.004840879	TP53	1
BP	GO:2000304	positive regulation of ceramide biosynthetic process	1/9	10/18670	0.004811281	0.01859529	0.004840879	TNF	1
BP	GO:2000628	regulation of miRNA metabolic process	1/9	10/18670	0.004811281	0.01859529	0.004840879	RELA	1
BP	GO:0045444	fat cell differentiation	2/9	223/18670	0.004838115	0.018650557	0.004855267	MAPK14/TNF	2
BP	GO:0097191	extrinsic apoptotic signaling pathway	2/9	224/18670	0.004880479	0.018765252	0.004885125	RELA/TNF	2
BP	GO:0050803	regulation of synapse structure or activity	2/9	227/18670	0.005008613	0.01920829	0.00500046	MAPK14/TNF	2
BP	GO:2001234	negative regulation of apoptotic signaling pathway	2/9	230/18670	0.005138308	0.019345009	0.005036052	RELA/TNF	2
BP	GO:0042445	hormone metabolic process	2/9	233/18670	0.00526956	0.019345009	0.005036052	ESR1/TNF	2
BP	GO:0048738	cardiac muscle tissue development	2/9	233/18670	0.00526956	0.019345009	0.005036052	MAPK14/MAPK1	2
BP	GO:0000185	activation of MAPKKK activity	1/9	11/18670	0.005291276	0.019345009	0.005036052	TNF	1
BP	GO:0002923	regulation of humoral immune response mediated by circulating immunoglobulin	1/9	11/18670	0.005291276	0.019345009	0.005036052	TNF	1
BP	GO:0009629	response to gravity	1/9	11/18670	0.005291276	0.019345009	0.005036052	FOS	1
BP	GO:0031652	positive regulation of heat generation	1/9	11/18670	0.005291276	0.019345009	0.005036052	TNF	1
BP	GO:0032494	response to peptidoglycan	1/9	11/18670	0.005291276	0.019345009	0.005036052	RELA	1
BP	GO:0033234	negative regulation of protein sumoylation	1/9	11/18670	0.005291276	0.019345009	0.005036052	RELA	1
BP	GO:0046886	positive regulation of hormone biosynthetic process	1/9	11/18670	0.005291276	0.019345009	0.005036052	TNF	1
BP	GO:0051974	negative regulation of telomerase activity	1/9	11/18670	0.005291276	0.019345009	0.005036052	TP53	1
BP	GO:0060439	trachea morphogenesis	1/9	11/18670	0.005291276	0.019345009	0.005036052	MAPK1	1
BP	GO:0060525	prostate glandular acinus development	1/9	11/18670	0.005291276	0.019345009	0.005036052	ESR1	1
BP	GO:0060736	prostate gland growth	1/9	11/18670	0.005291276	0.019345009	0.005036052	ESR1	1
BP	GO:0061307	cardiac neural crest cell differentiation involved in heart development	1/9	11/18670	0.005291276	0.019345009	0.005036052	MAPK1	1
BP	GO:0061308	cardiac neural crest cell development involved in heart development	1/9	11/18670	0.005291276	0.019345009	0.005036052	MAPK1	1
BP	GO:0071803	positive regulation of podosome assembly	1/9	11/18670	0.005291276	0.019345009	0.005036052	TNF	1
BP	GO:0072584	caveolin-mediated endocytosis	1/9	11/18670	0.005291276	0.019345009	0.005036052	MAPK1	1
BP	GO:1990440	positive regulation of transcription from RNA polymerase II promoter in response to endoplasmic reticulum stress	1/9	11/18670	0.005291276	0.019345009	0.005036052	TP53	1
BP	GO:0071453	cellular response to oxygen levels	2/9	234/18670	0.005313656	0.019379217	0.005044958	TP53/MYC	2
BP	GO:0007050	cell cycle arrest	2/9	237/18670	0.005446978	0.01981688	0.005158894	TP53/MYC	2
BP	GO:2000116	regulation of cysteine-type endopeptidase activity	2/9	239/18670	0.00553672	0.020094243	0.005231099	TNF/MYC	2
BP	GO:0050663	cytokine secretion	2/9	240/18670	0.005581849	0.020158085	0.005247719	MAPK14/TNF	2
BP	GO:0009266	response to temperature stimulus	2/9	243/18670	0.005718264	0.020158085	0.005247719	FOS/MAPK1	2
BP	GO:0051896	regulation of protein kinase B signaling	2/9	244/18670	0.005764078	0.020158085	0.005247719	ESR1/TNF	2
BP	GO:0002863	positive regulation of inflammatory response to antigenic stimulus	1/9	12/18670	0.005771065	0.020158085	0.005247719	TNF	1
BP	GO:0006983	ER overload response	1/9	12/18670	0.005771065	0.020158085	0.005247719	TP53	1
BP	GO:0032042	mitochondrial DNA metabolic process	1/9	12/18670	0.005771065	0.020158085	0.005247719	TP53	1
BP	GO:0042368	vitamin D biosynthetic process	1/9	12/18670	0.005771065	0.020158085	0.005247719	TNF	1
BP	GO:0045080	positive regulation of chemokine biosynthetic process	1/9	12/18670	0.005771065	0.020158085	0.005247719	TNF	1
BP	GO:0045416	positive regulation of interleukin-8 biosynthetic process	1/9	12/18670	0.005771065	0.020158085	0.005247719	TNF	1
BP	GO:0051095	regulation of helicase activity	1/9	12/18670	0.005771065	0.020158085	0.005247719	TP53	1
BP	GO:0051798	positive regulation of hair follicle development	1/9	12/18670	0.005771065	0.020158085	0.005247719	TNF	1
BP	GO:0060442	branching involved in prostate gland morphogenesis	1/9	12/18670	0.005771065	0.020158085	0.005247719	ESR1	1
BP	GO:0070243	regulation of thymocyte apoptotic process	1/9	12/18670	0.005771065	0.020158085	0.005247719	TP53	1
BP	GO:0097201	negative regulation of transcription from RNA polymerase II promoter in response to stress	1/9	12/18670	0.005771065	0.020158085	0.005247719	JUN	1
BP	GO:2000121	regulation of removal of superoxide radicals	1/9	12/18670	0.005771065	0.020158085	0.005247719	TNF	1
BP	GO:2000341	regulation of chemokine (C-X-C motif) ligand 2 production	1/9	12/18670	0.005771065	0.020158085	0.005247719	TNF	1
BP	GO:0097237	cellular response to toxic substance	2/9	247/18670	0.005902546	0.02056906	0.005354707	RELA/TNF	2
BP	GO:0065004	protein-DNA complex assembly	2/9	248/18670	0.005949044	0.020682657	0.00538428	ESR1/TP53	2
BP	GO:0031330	negative regulation of cellular catabolic process	2/9	253/18670	0.006184087	0.021186706	0.005515498	MAPK14/TP53	2
BP	GO:0030656	regulation of vitamin metabolic process	1/9	13/18670	0.006250648	0.021186706	0.005515498	TNF	1
BP	GO:0031650	regulation of heat generation	1/9	13/18670	0.006250648	0.021186706	0.005515498	TNF	1
BP	GO:0031953	negative regulation of protein autophosphorylation	1/9	13/18670	0.006250648	0.021186706	0.005515498	JUN	1
BP	GO:0042635	positive regulation of hair cycle	1/9	13/18670	0.006250648	0.021186706	0.005515498	TNF	1
BP	GO:0061029	eyelid development in camera-type eye	1/9	13/18670	0.006250648	0.021186706	0.005515498	JUN	1
BP	GO:0070431	nucleotide-binding oligomerization domain containing 2 signaling pathway	1/9	13/18670	0.006250648	0.021186706	0.005515498	RELA	1
BP	GO:0090399	replicative senescence	1/9	13/18670	0.006250648	0.021186706	0.005515498	TP53	1
BP	GO:1901550	regulation of endothelial cell development	1/9	13/18670	0.006250648	0.021186706	0.005515498	TNF	1
BP	GO:1902894	negative regulation of pri-miRNA transcription by RNA polymerase II	1/9	13/18670	0.006250648	0.021186706	0.005515498	RELA	1
BP	GO:1903140	regulation of establishment of endothelial barrier	1/9	13/18670	0.006250648	0.021186706	0.005515498	TNF	1
BP	GO:0022409	positive regulation of cell-cell adhesion	2/9	255/18670	0.006279293	0.021235429	0.005528182	RELA/TNF	2
BP	GO:0050730	regulation of peptidyl-tyrosine phosphorylation	2/9	256/18670	0.006327151	0.021348755	0.005557684	TNF/TP53	2
BP	GO:0003007	heart morphogenesis	2/9	259/18670	0.006471741	0.021787217	0.005671828	JUN/TP53	2
BP	GO:0043922	negative regulation by host of viral transcription	1/9	14/18670	0.006730025	0.022155481	0.005767697	JUN	1
BP	GO:0048308	organelle inheritance	1/9	14/18670	0.006730025	0.022155481	0.005767697	MAPK1	1
BP	GO:0048313	Golgi inheritance	1/9	14/18670	0.006730025	0.022155481	0.005767697	MAPK1	1
BP	GO:0050862	positive regulation of T cell receptor signaling pathway	1/9	14/18670	0.006730025	0.022155481	0.005767697	RELA	1
BP	GO:0070234	positive regulation of T cell apoptotic process	1/9	14/18670	0.006730025	0.022155481	0.005767697	TP53	1
BP	GO:0071391	cellular response to estrogen stimulus	1/9	14/18670	0.006730025	0.022155481	0.005767697	ESR1	1
BP	GO:0072216	positive regulation of metanephros development	1/9	14/18670	0.006730025	0.022155481	0.005767697	MYC	1
BP	GO:0072567	chemokine (C-X-C motif) ligand 2 production	1/9	14/18670	0.006730025	0.022155481	0.005767697	TNF	1
BP	GO:1901722	regulation of cell proliferation involved in kidney development	1/9	14/18670	0.006730025	0.022155481	0.005767697	MYC	1
BP	GO:1905050	positive regulation of metallopeptidase activity	1/9	14/18670	0.006730025	0.022155481	0.005767697	MAPK14	1
BP	GO:0072331	signal transduction by p53 class mediator	2/9	267/18670	0.006864739	0.022549075	0.005870161	MAPK14/TP53	2
BP	GO:0050714	positive regulation of protein secretion	2/9	268/18670	0.00691462	0.022662897	0.005899792	MAPK14/TNF	2
BP	GO:0043491	protein kinase B signaling	2/9	269/18670	0.00696467	0.022727299	0.005916558	ESR1/TNF	2
BP	GO:0045927	positive regulation of growth	2/9	270/18670	0.007014887	0.022727299	0.005916558	MAPK14/MAPK1	2
BP	GO:0006260	DNA replication	2/9	273/18670	0.007166543	0.022727299	0.005916558	JUN/TP53	2
BP	GO:0061448	connective tissue development	2/9	273/18670	0.007166543	0.022727299	0.005916558	MAPK14/RELA	2
BP	GO:0010759	positive regulation of macrophage chemotaxis	1/9	15/18670	0.007209197	0.022727299	0.005916558	MAPK14	1
BP	GO:0015671	oxygen transport	1/9	15/18670	0.007209197	0.022727299	0.005916558	MYC	1
BP	GO:0030730	sequestering of triglyceride	1/9	15/18670	0.007209197	0.022727299	0.005916558	TNF	1
BP	GO:0032352	positive regulation of hormone metabolic process	1/9	15/18670	0.007209197	0.022727299	0.005916558	TNF	1
BP	GO:0034349	glial cell apoptotic process	1/9	15/18670	0.007209197	0.022727299	0.005916558	TP53	1
BP	GO:0042362	fat-soluble vitamin biosynthetic process	1/9	15/18670	0.007209197	0.022727299	0.005916558	TNF	1
BP	GO:0045073	regulation of chemokine biosynthetic process	1/9	15/18670	0.007209197	0.022727299	0.005916558	TNF	1
BP	GO:0045410	positive regulation of interleukin-6 biosynthetic process	1/9	15/18670	0.007209197	0.022727299	0.005916558	TNF	1
BP	GO:0051044	positive regulation of membrane protein ectodomain proteolysis	1/9	15/18670	0.007209197	0.022727299	0.005916558	TNF	1
BP	GO:0071801	regulation of podosome assembly	1/9	15/18670	0.007209197	0.022727299	0.005916558	TNF	1
BP	GO:0072075	metanephric mesenchyme development	1/9	15/18670	0.007209197	0.022727299	0.005916558	MYC	1
BP	GO:0090197	positive regulation of chemokine secretion	1/9	15/18670	0.007209197	0.022727299	0.005916558	TNF	1
BP	GO:1900119	positive regulation of execution phase of apoptosis	1/9	15/18670	0.007209197	0.022727299	0.005916558	TP53	1
BP	GO:1903358	regulation of Golgi organization	1/9	15/18670	0.007209197	0.022727299	0.005916558	MAPK1	1
BP	GO:0030522	intracellular receptor signaling pathway	2/9	278/18670	0.007422644	0.023350726	0.006078854	ESR1/RELA	2
BP	GO:0000082	G1/S transition of mitotic cell cycle	2/9	279/18670	0.007474363	0.023414427	0.006095437	TP53/MYC	2
BP	GO:0060485	mesenchyme development	2/9	279/18670	0.007474363	0.023414427	0.006095437	MAPK1/MYC	2
BP	GO:0006206	pyrimidine nucleobase metabolic process	1/9	16/18670	0.007688163	0.023442596	0.00610277	MAPK1	1
BP	GO:0010225	response to UV-C	1/9	16/18670	0.007688163	0.023442596	0.00610277	TP53	1
BP	GO:0034116	positive regulation of heterotypic cell-cell adhesion	1/9	16/18670	0.007688163	0.023442596	0.00610277	TNF	1
BP	GO:0042033	chemokine biosynthetic process	1/9	16/18670	0.007688163	0.023442596	0.00610277	TNF	1
BP	GO:0046325	negative regulation of glucose import	1/9	16/18670	0.007688163	0.023442596	0.00610277	TNF	1
BP	GO:0050755	chemokine metabolic process	1/9	16/18670	0.007688163	0.023442596	0.00610277	TNF	1
BP	GO:0070886	positive regulation of calcineurin-NFAT signaling cascade	1/9	16/18670	0.007688163	0.023442596	0.00610277	TNF	1
BP	GO:0090153	regulation of sphingolipid biosynthetic process	1/9	16/18670	0.007688163	0.023442596	0.00610277	TNF	1
BP	GO:0090335	regulation of brown fat cell differentiation	1/9	16/18670	0.007688163	0.023442596	0.00610277	MAPK14	1
BP	GO:0106058	positive regulation of calcineurin-mediated signaling	1/9	16/18670	0.007688163	0.023442596	0.00610277	TNF	1
BP	GO:1902004	positive regulation of amyloid-beta formation	1/9	16/18670	0.007688163	0.023442596	0.00610277	TNF	1
BP	GO:1905038	regulation of membrane lipid metabolic process	1/9	16/18670	0.007688163	0.023442596	0.00610277	TNF	1
BP	GO:2000303	regulation of ceramide biosynthetic process	1/9	16/18670	0.007688163	0.023442596	0.00610277	TNF	1
BP	GO:0031647	regulation of protein stability	2/9	284/18670	0.007735454	0.023538561	0.006127752	TP53/MAPK1	2
BP	GO:0034976	response to endoplasmic reticulum stress	2/9	285/18670	0.00778817	0.023650606	0.006156921	JUN/TP53	2
BP	GO:0002440	production of molecular mediator of immune response	2/9	286/18670	0.007841051	0.023714398	0.006173528	MAPK14/TNF	2
BP	GO:0015980	energy derivation by oxidation of organic compounds	2/9	286/18670	0.007841051	0.023714398	0.006173528	TP53/MYC	2
BP	GO:0002793	positive regulation of peptide secretion	2/9	288/18670	0.007947309	0.023922014	0.006227576	MAPK14/TNF	2
BP	GO:0097193	intrinsic apoptotic signaling pathway	2/9	289/18670	0.008000686	0.023922014	0.006227576	TNF/TP53	2
BP	GO:0006089	lactate metabolic process	1/9	17/18670	0.008166924	0.023922014	0.006227576	TP53	1
BP	GO:0006978	DNA damage response, signal transduction by p53 class mediator resulting in transcription of p21 class mediator	1/9	17/18670	0.008166924	0.023922014	0.006227576	TP53	1
BP	GO:0008340	determination of adult lifespan	1/9	17/18670	0.008166924	0.023922014	0.006227576	TP53	1
BP	GO:0010224	response to UV-B	1/9	17/18670	0.008166924	0.023922014	0.006227576	RELA	1
BP	GO:0030540	female genitalia development	1/9	17/18670	0.008166924	0.023922014	0.006227576	ESR1	1
BP	GO:0031649	heat generation	1/9	17/18670	0.008166924	0.023922014	0.006227576	TNF	1
BP	GO:0035729	cellular response to hepatocyte growth factor stimulus	1/9	17/18670	0.008166924	0.023922014	0.006227576	RELA	1
BP	GO:0043923	positive regulation by host of viral transcription	1/9	17/18670	0.008166924	0.023922014	0.006227576	JUN	1
BP	GO:0070242	thymocyte apoptotic process	1/9	17/18670	0.008166924	0.023922014	0.006227576	TP53	1
BP	GO:0071850	mitotic cell cycle arrest	1/9	17/18670	0.008166924	0.023922014	0.006227576	TP53	1
BP	GO:1901524	regulation of mitophagy	1/9	17/18670	0.008166924	0.023922014	0.006227576	TP53	1
BP	GO:1904355	positive regulation of telomere capping	1/9	17/18670	0.008166924	0.023922014	0.006227576	MAPK1	1
BP	GO:1905331	negative regulation of morphogenesis of an epithelium	1/9	17/18670	0.008166924	0.023922014	0.006227576	TNF	1
BP	GO:2000641	regulation of early endosome to late endosome transport	1/9	17/18670	0.008166924	0.023922014	0.006227576	MAPK1	1
BP	GO:0050768	negative regulation of neurogenesis	2/9	295/18670	0.008324405	0.024335391	0.006335189	TNF/TP53	2
BP	GO:0044843	cell cycle G1/S phase transition	2/9	298/18670	0.008488482	0.024597465	0.006403415	TP53/MYC	2
BP	GO:0070372	regulation of ERK1 and ERK2 cascade	2/9	300/18670	0.008598685	0.024597465	0.006403415	TNF/JUN	2
BP	GO:0031065	positive regulation of histone deacetylation	1/9	18/18670	0.00864548	0.024597465	0.006403415	TP53	1
BP	GO:0031293	membrane protein intracellular domain proteolysis	1/9	18/18670	0.00864548	0.024597465	0.006403415	RELA	1
BP	GO:0042772	DNA damage response, signal transduction resulting in transcription	1/9	18/18670	0.00864548	0.024597465	0.006403415	TP53	1
BP	GO:0051023	regulation of immunoglobulin secretion	1/9	18/18670	0.00864548	0.024597465	0.006403415	TNF	1
BP	GO:0051782	negative regulation of cell division	1/9	18/18670	0.00864548	0.024597465	0.006403415	MYC	1
BP	GO:0060749	mammary gland alveolus development	1/9	18/18670	0.00864548	0.024597465	0.006403415	ESR1	1
BP	GO:0061377	mammary gland lobule development	1/9	18/18670	0.00864548	0.024597465	0.006403415	ESR1	1
BP	GO:0070230	positive regulation of lymphocyte apoptotic process	1/9	18/18670	0.00864548	0.024597465	0.006403415	TP53	1
BP	GO:0090196	regulation of chemokine secretion	1/9	18/18670	0.00864548	0.024597465	0.006403415	TNF	1
BP	GO:0150078	positive regulation of neuroinflammatory response	1/9	18/18670	0.00864548	0.024597465	0.006403415	TNF	1
BP	GO:1900221	regulation of amyloid-beta clearance	1/9	18/18670	0.00864548	0.024597465	0.006403415	TNF	1
BP	GO:2000647	negative regulation of stem cell proliferation	1/9	18/18670	0.00864548	0.024597465	0.006403415	TP53	1
BP	GO:1903037	regulation of leukocyte cell-cell adhesion	2/9	304/18670	0.008821053	0.025048449	0.006520819	RELA/TNF	2
BP	GO:0043414	macromolecule methylation	2/9	309/18670	0.009102677	0.025048449	0.006520819	FOS/MYC	2
BP	GO:0002544	chronic inflammatory response	1/9	19/18670	0.00912383	0.025048449	0.006520819	TNF	1
BP	GO:0002922	positive regulation of humoral immune response	1/9	19/18670	0.00912383	0.025048449	0.006520819	TNF	1
BP	GO:0010663	positive regulation of striated muscle cell apoptotic process	1/9	19/18670	0.00912383	0.025048449	0.006520819	TP53	1
BP	GO:0010666	positive regulation of cardiac muscle cell apoptotic process	1/9	19/18670	0.00912383	0.025048449	0.006520819	TP53	1
BP	GO:0010888	negative regulation of lipid storage	1/9	19/18670	0.00912383	0.025048449	0.006520819	TNF	1
BP	GO:0015669	gas transport	1/9	19/18670	0.00912383	0.025048449	0.006520819	MYC	1
BP	GO:0032780	negative regulation of ATPase activity	1/9	19/18670	0.00912383	0.025048449	0.006520819	TP53	1
BP	GO:0035728	response to hepatocyte growth factor	1/9	19/18670	0.00912383	0.025048449	0.006520819	RELA	1
BP	GO:0045414	regulation of interleukin-8 biosynthetic process	1/9	19/18670	0.00912383	0.025048449	0.006520819	TNF	1
BP	GO:0060252	positive regulation of glial cell proliferation	1/9	19/18670	0.00912383	0.025048449	0.006520819	TNF	1
BP	GO:0060438	trachea development	1/9	19/18670	0.00912383	0.025048449	0.006520819	MAPK1	1
BP	GO:0060716	labyrinthine layer blood vessel development	1/9	19/18670	0.00912383	0.025048449	0.006520819	MAPK1	1
BP	GO:0071800	podosome assembly	1/9	19/18670	0.00912383	0.025048449	0.006520819	TNF	1
BP	GO:0072074	kidney mesenchyme development	1/9	19/18670	0.00912383	0.025048449	0.006520819	MYC	1
BP	GO:1900409	positive regulation of cellular response to oxidative stress	1/9	19/18670	0.00912383	0.025048449	0.006520819	TNF	1
BP	GO:1901741	positive regulation of myoblast fusion	1/9	19/18670	0.00912383	0.025048449	0.006520819	MAPK14	1
BP	GO:2000010	positive regulation of protein localization to cell surface	1/9	19/18670	0.00912383	0.025048449	0.006520819	TNF	1
BP	GO:0050851	antigen receptor-mediated signaling pathway	2/9	316/18670	0.009503763	0.025930562	0.006750457	RELA/MAPK1	2
BP	GO:0051961	negative regulation of nervous system development	2/9	316/18670	0.009503763	0.025930562	0.006750457	TNF/TP53	2
BP	GO:0001502	cartilage condensation	1/9	20/18670	0.009601975	0.025930562	0.006750457	MAPK14	1
BP	GO:0042228	interleukin-8 biosynthetic process	1/9	20/18670	0.009601975	0.025930562	0.006750457	TNF	1
BP	GO:0051797	regulation of hair follicle development	1/9	20/18670	0.009601975	0.025930562	0.006750457	TNF	1
BP	GO:0060602	branch elongation of an epithelium	1/9	20/18670	0.009601975	0.025930562	0.006750457	ESR1	1
BP	GO:0090195	chemokine secretion	1/9	20/18670	0.009601975	0.025930562	0.006750457	TNF	1
BP	GO:1902993	positive regulation of amyloid precursor protein catabolic process	1/9	20/18670	0.009601975	0.025930562	0.006750457	TNF	1
BP	GO:1905523	positive regulation of macrophage migration	1/9	20/18670	0.009601975	0.025930562	0.006750457	MAPK14	1
BP	GO:0032984	protein-containing complex disassembly	2/9	323/18670	0.009912753	0.02659382	0.006923122	TNF/MYC	2
BP	GO:0010829	negative regulation of glucose transmembrane transport	1/9	21/18670	0.010079915	0.02659382	0.006923122	TNF	1
BP	GO:0010893	positive regulation of steroid biosynthetic process	1/9	21/18670	0.010079915	0.02659382	0.006923122	TNF	1
BP	GO:0032332	positive regulation of chondrocyte differentiation	1/9	21/18670	0.010079915	0.02659382	0.006923122	RELA	1
BP	GO:0032986	protein-DNA complex disassembly	1/9	21/18670	0.010079915	0.02659382	0.006923122	MYC	1
BP	GO:0043153	entrainment of circadian clock by photoperiod	1/9	21/18670	0.010079915	0.02659382	0.006923122	TP53	1
BP	GO:0046827	positive regulation of protein export from nucleus	1/9	21/18670	0.010079915	0.02659382	0.006923122	TP53	1
BP	GO:0051412	response to corticosterone	1/9	21/18670	0.010079915	0.02659382	0.006923122	FOS	1
BP	GO:0072111	cell proliferation involved in kidney development	1/9	21/18670	0.010079915	0.02659382	0.006923122	MYC	1
BP	GO:1901739	regulation of myoblast fusion	1/9	21/18670	0.010079915	0.02659382	0.006923122	MAPK14	1
BP	GO:1902884	positive regulation of response to oxidative stress	1/9	21/18670	0.010079915	0.02659382	0.006923122	TNF	1
BP	GO:2000269	regulation of fibroblast apoptotic process	1/9	21/18670	0.010079915	0.02659382	0.006923122	TP53	1
BP	GO:2000810	regulation of bicellular tight junction assembly	1/9	21/18670	0.010079915	0.02659382	0.006923122	TNF	1
BP	GO:0001655	urogenital system development	2/9	330/18670	0.010329604	0.027179557	0.007075606	ESR1/MYC	2
BP	GO:0008202	steroid metabolic process	2/9	331/18670	0.010389793	0.027179557	0.007075606	ESR1/TNF	2
BP	GO:0000002	mitochondrial genome maintenance	1/9	22/18670	0.010557651	0.027179557	0.007075606	TP53	1
BP	GO:0000423	mitophagy	1/9	22/18670	0.010557651	0.027179557	0.007075606	TP53	1
BP	GO:0030878	thyroid gland development	1/9	22/18670	0.010557651	0.027179557	0.007075606	MAPK1	1
BP	GO:0031281	positive regulation of cyclase activity	1/9	22/18670	0.010557651	0.027179557	0.007075606	MAPK14	1
BP	GO:0033233	regulation of protein sumoylation	1/9	22/18670	0.010557651	0.027179557	0.007075606	RELA	1
BP	GO:0042359	vitamin D metabolic process	1/9	22/18670	0.010557651	0.027179557	0.007075606	TNF	1
BP	GO:0045663	positive regulation of myoblast differentiation	1/9	22/18670	0.010557651	0.027179557	0.007075606	MAPK14	1
BP	GO:0048305	immunoglobulin secretion	1/9	22/18670	0.010557651	0.027179557	0.007075606	TNF	1
BP	GO:0051000	positive regulation of nitric-oxide synthase activity	1/9	22/18670	0.010557651	0.027179557	0.007075606	TNF	1
BP	GO:0060065	uterus development	1/9	22/18670	0.010557651	0.027179557	0.007075606	ESR1	1
BP	GO:0070935	3'-UTR-mediated mRNA stabilization	1/9	22/18670	0.010557651	0.027179557	0.007075606	MAPK14	1
BP	GO:0090312	positive regulation of protein deacetylation	1/9	22/18670	0.010557651	0.027179557	0.007075606	TP53	1
BP	GO:0007159	leukocyte cell-cell adhesion	2/9	337/18670	0.010754268	0.027637913	0.007194929	RELA/TNF	2
BP	GO:0045930	negative regulation of mitotic cell cycle	2/9	338/18670	0.01081557	0.027747532	0.007223466	TNF/TP53	2
BP	GO:0050995	negative regulation of lipid catabolic process	1/9	23/18670	0.011035181	0.027973337	0.00728225	TNF	1
BP	GO:0051043	regulation of membrane protein ectodomain proteolysis	1/9	23/18670	0.011035181	0.027973337	0.00728225	TNF	1
BP	GO:0060445	branching involved in salivary gland morphogenesis	1/9	23/18670	0.011035181	0.027973337	0.00728225	TNF	1
BP	GO:0072215	regulation of metanephros development	1/9	23/18670	0.011035181	0.027973337	0.00728225	MYC	1
BP	GO:0090343	positive regulation of cell aging	1/9	23/18670	0.011035181	0.027973337	0.00728225	TP53	1
BP	GO:0098743	cell aggregation	1/9	23/18670	0.011035181	0.027973337	0.00728225	MAPK14	1
BP	GO:2000637	positive regulation of gene silencing by miRNA	1/9	23/18670	0.011035181	0.027973337	0.00728225	TP53	1
BP	GO:0001101	response to acid chemical	2/9	343/18670	0.011124452	0.028151676	0.007328676	RELA/TNF	2
BP	GO:0010721	negative regulation of cell development	2/9	344/18670	0.011186703	0.028261144	0.007357174	TNF/TP53	2
BP	GO:0048638	regulation of developmental growth	2/9	347/18670	0.011374399	0.028646503	0.007457494	MAPK14/MAPK1	2
BP	GO:0002861	regulation of inflammatory response to antigenic stimulus	1/9	24/18670	0.011512506	0.028646503	0.007457494	TNF	1
BP	GO:0009110	vitamin biosynthetic process	1/9	24/18670	0.011512506	0.028646503	0.007457494	TNF	1
BP	GO:0046697	decidualization	1/9	24/18670	0.011512506	0.028646503	0.007457494	MAPK1	1
BP	GO:0050857	positive regulation of antigen receptor-mediated signaling pathway	1/9	24/18670	0.011512506	0.028646503	0.007457494	RELA	1
BP	GO:0060148	positive regulation of posttranscriptional gene silencing	1/9	24/18670	0.011512506	0.028646503	0.007457494	TP53	1
BP	GO:0071677	positive regulation of mononuclear cell migration	1/9	24/18670	0.011512506	0.028646503	0.007457494	TNF	1
BP	GO:1903649	regulation of cytoplasmic transport	1/9	24/18670	0.011512506	0.028646503	0.007457494	MAPK1	1
BP	GO:2000178	negative regulation of neural precursor cell proliferation	1/9	24/18670	0.011512506	0.028646503	0.007457494	TP53	1
BP	GO:0002053	positive regulation of mesenchymal cell proliferation	1/9	25/18670	0.011989626	0.029343033	0.00763882	MYC	1
BP	GO:0002719	negative regulation of cytokine production involved in immune response	1/9	25/18670	0.011989626	0.029343033	0.00763882	TNF	1
BP	GO:0009299	mRNA transcription	1/9	25/18670	0.011989626	0.029343033	0.00763882	TP53	1
BP	GO:0009648	photoperiodism	1/9	25/18670	0.011989626	0.029343033	0.00763882	TP53	1
BP	GO:0019430	removal of superoxide radicals	1/9	25/18670	0.011989626	0.029343033	0.00763882	TNF	1
BP	GO:0032461	positive regulation of protein oligomerization	1/9	25/18670	0.011989626	0.029343033	0.00763882	TP53	1
BP	GO:0045662	negative regulation of myoblast differentiation	1/9	25/18670	0.011989626	0.029343033	0.00763882	TNF	1
BP	GO:0050901	leukocyte tethering or rolling	1/9	25/18670	0.011989626	0.029343033	0.00763882	TNF	1
BP	GO:0060444	branching involved in mammary gland duct morphogenesis	1/9	25/18670	0.011989626	0.029343033	0.00763882	ESR1	1
BP	GO:1904385	cellular response to angiotensin	1/9	25/18670	0.011989626	0.029343033	0.00763882	RELA	1
BP	GO:0001666	response to hypoxia	2/9	359/18670	0.012139301	0.029660557	0.007721481	TP53/MYC	2
BP	GO:0018108	peptidyl-tyrosine phosphorylation	2/9	363/18670	0.012399261	0.029775625	0.007751436	TNF/TP53	2
BP	GO:0030111	regulation of Wnt signaling pathway	2/9	363/18670	0.012399261	0.029775625	0.007751436	ESR1/MAPK14	2
BP	GO:0002360	T cell lineage commitment	1/9	26/18670	0.012466542	0.029775625	0.007751436	TP53	1
BP	GO:0010758	regulation of macrophage chemotaxis	1/9	26/18670	0.012466542	0.029775625	0.007751436	MAPK14	1
BP	GO:0032800	receptor biosynthetic process	1/9	26/18670	0.012466542	0.029775625	0.007751436	TNF	1
BP	GO:0032897	negative regulation of viral transcription	1/9	26/18670	0.012466542	0.029775625	0.007751436	JUN	1
BP	GO:0034114	regulation of heterotypic cell-cell adhesion	1/9	26/18670	0.012466542	0.029775625	0.007751436	TNF	1
BP	GO:0060740	prostate gland epithelium morphogenesis	1/9	26/18670	0.012466542	0.029775625	0.007751436	ESR1	1
BP	GO:0099560	synaptic membrane adhesion	1/9	26/18670	0.012466542	0.029775625	0.007751436	MAPK14	1
BP	GO:1900739	regulation of protein insertion into mitochondrial membrane involved in apoptotic signaling pathway	1/9	26/18670	0.012466542	0.029775625	0.007751436	TP53	1
BP	GO:1900740	positive regulation of protein insertion into mitochondrial membrane involved in apoptotic signaling pathway	1/9	26/18670	0.012466542	0.029775625	0.007751436	TP53	1
BP	GO:1903579	negative regulation of ATP metabolic process	1/9	26/18670	0.012466542	0.029775625	0.007751436	TP53	1
BP	GO:1904353	regulation of telomere capping	1/9	26/18670	0.012466542	0.029775625	0.007751436	MAPK1	1
BP	GO:1905048	regulation of metallopeptidase activity	1/9	26/18670	0.012466542	0.029775625	0.007751436	MAPK14	1
BP	GO:0018212	peptidyl-tyrosine modification	2/9	366/18670	0.012595861	0.029988226	0.007806782	TNF/TP53	2
BP	GO:0032259	methylation	2/9	366/18670	0.012595861	0.029988226	0.007806782	FOS/MYC	2
BP	GO:0006909	phagocytosis	2/9	369/18670	0.012793854	0.030377856	0.007908214	TNF/MAPK1	2
BP	GO:0036293	response to decreased oxygen levels	2/9	370/18670	0.012860161	0.030377856	0.007908214	TP53/MYC	2
BP	GO:0009649	entrainment of circadian clock	1/9	27/18670	0.012943253	0.030377856	0.007908214	TP53	1
BP	GO:0035902	response to immobilization stress	1/9	27/18670	0.012943253	0.030377856	0.007908214	FOS	1
BP	GO:0046885	regulation of hormone biosynthetic process	1/9	27/18670	0.012943253	0.030377856	0.007908214	TNF	1
BP	GO:0048143	astrocyte activation	1/9	27/18670	0.012943253	0.030377856	0.007908214	TNF	1
BP	GO:0060143	positive regulation of syncytium formation by plasma membrane fusion	1/9	27/18670	0.012943253	0.030377856	0.007908214	MAPK14	1
BP	GO:0071450	cellular response to oxygen radical	1/9	27/18670	0.012943253	0.030377856	0.007908214	TNF	1
BP	GO:0071451	cellular response to superoxide	1/9	27/18670	0.012943253	0.030377856	0.007908214	TNF	1
BP	GO:0001701	in utero embryonic development	2/9	373/18670	0.013060005	0.030603603	0.007966982	TP53/MAPK1	2
BP	GO:0008209	androgen metabolic process	1/9	28/18670	0.01341976	0.031007146	0.008072036	ESR1	1
BP	GO:0042634	regulation of hair cycle	1/9	28/18670	0.01341976	0.031007146	0.008072036	TNF	1
BP	GO:0045408	regulation of interleukin-6 biosynthetic process	1/9	28/18670	0.01341976	0.031007146	0.008072036	TNF	1
BP	GO:0060512	prostate gland morphogenesis	1/9	28/18670	0.01341976	0.031007146	0.008072036	ESR1	1
BP	GO:0071168	protein localization to chromatin	1/9	28/18670	0.01341976	0.031007146	0.008072036	ESR1	1
BP	GO:1902003	regulation of amyloid-beta formation	1/9	28/18670	0.01341976	0.031007146	0.008072036	TNF	1
BP	GO:1902932	positive regulation of alcohol biosynthetic process	1/9	28/18670	0.01341976	0.031007146	0.008072036	TNF	1
BP	GO:1990776	response to angiotensin	1/9	28/18670	0.01341976	0.031007146	0.008072036	RELA	1
BP	GO:2000108	positive regulation of leukocyte apoptotic process	1/9	28/18670	0.01341976	0.031007146	0.008072036	TP53	1
BP	GO:0042176	regulation of protein catabolic process	2/9	381/18670	0.013599686	0.031374159	0.00816758	RELA/TNF	2
BP	GO:0031349	positive regulation of defense response	2/9	384/18670	0.013804592	0.031616727	0.008230727	RELA/TNF	2
BP	GO:1901653	cellular response to peptide	2/9	385/18670	0.013873199	0.031616727	0.008230727	RELA/TP53	2
BP	GO:0000303	response to superoxide	1/9	29/18670	0.013896062	0.031616727	0.008230727	TNF	1
BP	GO:0010800	positive regulation of peptidyl-threonine phosphorylation	1/9	29/18670	0.013896062	0.031616727	0.008230727	MAPK1	1
BP	GO:0031063	regulation of histone deacetylation	1/9	29/18670	0.013896062	0.031616727	0.008230727	TP53	1
BP	GO:0042226	interleukin-6 biosynthetic process	1/9	29/18670	0.013896062	0.031616727	0.008230727	TNF	1
BP	GO:0044030	regulation of DNA methylation	1/9	29/18670	0.013896062	0.031616727	0.008230727	MYC	1
BP	GO:0060142	regulation of syncytium formation by plasma membrane fusion	1/9	29/18670	0.013896062	0.031616727	0.008230727	MAPK14	1
BP	GO:0060441	epithelial tube branching involved in lung morphogenesis	1/9	29/18670	0.013896062	0.031616727	0.008230727	TNF	1
BP	GO:0000305	response to oxygen radical	1/9	30/18670	0.014372159	0.032256068	0.008397165	TNF	1
BP	GO:0001844	protein insertion into mitochondrial membrane involved in apoptotic signaling pathway	1/9	30/18670	0.014372159	0.032256068	0.008397165	TP53	1
BP	GO:0010586	miRNA metabolic process	1/9	30/18670	0.014372159	0.032256068	0.008397165	RELA	1
BP	GO:0045940	positive regulation of steroid metabolic process	1/9	30/18670	0.014372159	0.032256068	0.008397165	TNF	1
BP	GO:0045948	positive regulation of translational initiation	1/9	30/18670	0.014372159	0.032256068	0.008397165	TNF	1
BP	GO:0071480	cellular response to gamma radiation	1/9	30/18670	0.014372159	0.032256068	0.008397165	TP53	1
BP	GO:0090200	positive regulation of release of cytochrome c from mitochondria	1/9	30/18670	0.014372159	0.032256068	0.008397165	TP53	1
BP	GO:1901889	negative regulation of cell junction assembly	1/9	30/18670	0.014372159	0.032256068	0.008397165	TNF	1
BP	GO:1904837	beta-catenin-TCF complex assembly	1/9	30/18670	0.014372159	0.032256068	0.008397165	MYC	1
BP	GO:0070482	response to oxygen levels	2/9	394/18670	0.014497501	0.032488376	0.008457642	TP53/MYC	2
BP	GO:0002675	positive regulation of acute inflammatory response	1/9	31/18670	0.014848052	0.032926829	0.008571783	TNF	1
BP	GO:0003401	axis elongation	1/9	31/18670	0.014848052	0.032926829	0.008571783	ESR1	1
BP	GO:0010165	response to X-ray	1/9	31/18670	0.014848052	0.032926829	0.008571783	TP53	1
BP	GO:0030431	sleep	1/9	31/18670	0.014848052	0.032926829	0.008571783	FOS	1
BP	GO:0032770	positive regulation of monooxygenase activity	1/9	31/18670	0.014848052	0.032926829	0.008571783	TNF	1
BP	GO:0045648	positive regulation of erythrocyte differentiation	1/9	31/18670	0.014848052	0.032926829	0.008571783	MAPK14	1
BP	GO:1902253	regulation of intrinsic apoptotic signaling pathway by p53 class mediator	1/9	31/18670	0.014848052	0.032926829	0.008571783	TP53	1
BP	GO:0045785	positive regulation of cell adhesion	2/9	403/18670	0.015134049	0.033461315	0.008710925	RELA/TNF	2
BP	GO:1903532	positive regulation of secretion by cell	2/9	403/18670	0.015134049	0.033461315	0.008710925	MAPK14/TNF	2
BP	GO:0051385	response to mineralocorticoid	1/9	32/18670	0.015323741	0.033730366	0.008780967	FOS	1
BP	GO:0060674	placenta blood vessel development	1/9	32/18670	0.015323741	0.033730366	0.008780967	MAPK1	1
BP	GO:2000778	positive regulation of interleukin-6 secretion	1/9	32/18670	0.015323741	0.033730366	0.008780967	TNF	1
BP	GO:0050808	synapse organization	2/9	408/18670	0.015492944	0.034052438	0.008864811	MAPK14/TNF	2
BP	GO:0009303	rRNA transcription	1/9	33/18670	0.015799226	0.03417042	0.008895525	TP53	1
BP	GO:0010464	regulation of mesenchymal cell proliferation	1/9	33/18670	0.015799226	0.03417042	0.008895525	MYC	1
BP	GO:0014072	response to isoquinoline alkaloid	1/9	33/18670	0.015799226	0.03417042	0.008895525	RELA	1
BP	GO:0016242	negative regulation of macroautophagy	1/9	33/18670	0.015799226	0.03417042	0.008895525	TP53	1
BP	GO:0036003	positive regulation of transcription from RNA polymerase II promoter in response to stress	1/9	33/18670	0.015799226	0.03417042	0.008895525	TP53	1
BP	GO:0043278	response to morphine	1/9	33/18670	0.015799226	0.03417042	0.008895525	RELA	1
BP	GO:0060603	mammary gland duct morphogenesis	1/9	33/18670	0.015799226	0.03417042	0.008895525	ESR1	1
BP	GO:0061036	positive regulation of cartilage development	1/9	33/18670	0.015799226	0.03417042	0.008895525	RELA	1
BP	GO:0070232	regulation of T cell apoptotic process	1/9	33/18670	0.015799226	0.03417042	0.008895525	TP53	1
BP	GO:1901223	negative regulation of NIK/NF-kappaB signaling	1/9	33/18670	0.015799226	0.03417042	0.008895525	RELA	1
BP	GO:1902692	regulation of neuroblast proliferation	1/9	33/18670	0.015799226	0.03417042	0.008895525	TP53	1
BP	GO:0007435	salivary gland morphogenesis	1/9	34/18670	0.016274507	0.03483895	0.009069562	TNF	1
BP	GO:0032212	positive regulation of telomere maintenance via telomerase	1/9	34/18670	0.016274507	0.03483895	0.009069562	MAPK1	1
BP	GO:0034205	amyloid-beta formation	1/9	34/18670	0.016274507	0.03483895	0.009069562	TNF	1
BP	GO:0043516	regulation of DNA damage response, signal transduction by p53 class mediator	1/9	34/18670	0.016274507	0.03483895	0.009069562	TP53	1
BP	GO:0048566	embryonic digestive tract development	1/9	34/18670	0.016274507	0.03483895	0.009069562	TNF	1
BP	GO:0070884	regulation of calcineurin-NFAT signaling cascade	1/9	34/18670	0.016274507	0.03483895	0.009069562	TNF	1
BP	GO:0106056	regulation of calcineurin-mediated signaling	1/9	34/18670	0.016274507	0.03483895	0.009069562	TNF	1
BP	GO:0043588	skin development	2/9	419/18670	0.016295638	0.03483895	0.009069562	RELA/TNF	2
BP	GO:0006417	regulation of translation	2/9	424/18670	0.016666429	0.035302239	0.00919017	TNF/MAPK1	2
BP	GO:0052548	regulation of endopeptidase activity	2/9	425/18670	0.01674103	0.035302239	0.00919017	TNF/MYC	2
BP	GO:0001893	maternal placenta development	1/9	35/18670	0.016749584	0.035302239	0.00919017	MAPK1	1
BP	GO:0002701	negative regulation of production of molecular mediator of immune response	1/9	35/18670	0.016749584	0.035302239	0.00919017	TNF	1
BP	GO:0010259	multicellular organism aging	1/9	35/18670	0.016749584	0.035302239	0.00919017	TP53	1
BP	GO:0060251	regulation of glial cell proliferation	1/9	35/18670	0.016749584	0.035302239	0.00919017	TNF	1
BP	GO:0070423	nucleotide-binding oligomerization domain containing signaling pathway	1/9	35/18670	0.016749584	0.035302239	0.00919017	RELA	1
BP	GO:0110111	negative regulation of animal organ morphogenesis	1/9	35/18670	0.016749584	0.035302239	0.00919017	TNF	1
BP	GO:1901030	positive regulation of mitochondrial outer membrane permeabilization involved in apoptotic signaling pathway	1/9	35/18670	0.016749584	0.035302239	0.00919017	TP53	1
BP	GO:1902991	regulation of amyloid precursor protein catabolic process	1/9	35/18670	0.016749584	0.035302239	0.00919017	TNF	1
BP	GO:0051047	positive regulation of secretion	2/9	428/18670	0.016965716	0.035646719	0.009279848	MAPK14/TNF	2
BP	GO:0001933	negative regulation of protein phosphorylation	2/9	429/18670	0.017040905	0.035646719	0.009279848	JUN/MYC	2
BP	GO:0062012	regulation of small molecule metabolic process	2/9	429/18670	0.017040905	0.035646719	0.009279848	TNF/TP53	2
BP	GO:0006007	glucose catabolic process	1/9	36/18670	0.017224456	0.035646719	0.009279848	TP53	1
BP	GO:0009112	nucleobase metabolic process	1/9	36/18670	0.017224456	0.035646719	0.009279848	MAPK1	1
BP	GO:0035872	nucleotide-binding domain, leucine rich repeat containing receptor signaling pathway	1/9	36/18670	0.017224456	0.035646719	0.009279848	RELA	1
BP	GO:0045740	positive regulation of DNA replication	1/9	36/18670	0.017224456	0.035646719	0.009279848	JUN	1
BP	GO:0046627	negative regulation of insulin receptor signaling pathway	1/9	36/18670	0.017224456	0.035646719	0.009279848	RELA	1
BP	GO:0071392	cellular response to estradiol stimulus	1/9	36/18670	0.017224456	0.035646719	0.009279848	ESR1	1
BP	GO:0090322	regulation of superoxide metabolic process	1/9	36/18670	0.017224456	0.035646719	0.009279848	TNF	1
BP	GO:0097242	amyloid-beta clearance	1/9	36/18670	0.017224456	0.035646719	0.009279848	TNF	1
BP	GO:1901099	negative regulation of signal transduction in absence of ligand	1/9	36/18670	0.017224456	0.035646719	0.009279848	TNF	1
BP	GO:2001240	negative regulation of extrinsic apoptotic signaling pathway in absence of ligand	1/9	36/18670	0.017224456	0.035646719	0.009279848	TNF	1
BP	GO:0002683	negative regulation of immune system process	2/9	435/18670	0.017495118	0.03612661	0.009404777	TNF/MYC	2
BP	GO:0050804	modulation of chemical synaptic transmission	2/9	436/18670	0.017571331	0.03612661	0.009404777	TNF/MAPK1	2
BP	GO:0099177	regulation of trans-synaptic signaling	2/9	437/18670	0.017647691	0.03612661	0.009404777	TNF/MAPK1	2
BP	GO:0002714	positive regulation of B cell mediated immunity	1/9	37/18670	0.017699125	0.03612661	0.009404777	TNF	1
BP	GO:0002891	positive regulation of immunoglobulin mediated immune response	1/9	37/18670	0.017699125	0.03612661	0.009404777	TNF	1
BP	GO:0007431	salivary gland development	1/9	37/18670	0.017699125	0.03612661	0.009404777	TNF	1
BP	GO:0014037	Schwann cell differentiation	1/9	37/18670	0.017699125	0.03612661	0.009404777	RELA	1
BP	GO:0043243	positive regulation of protein-containing complex disassembly	1/9	37/18670	0.017699125	0.03612661	0.009404777	TNF	1
BP	GO:0098926	postsynaptic signal transduction	1/9	37/18670	0.017699125	0.03612661	0.009404777	RELA	1
BP	GO:1904358	positive regulation of telomere maintenance via telomere lengthening	1/9	37/18670	0.017699125	0.03612661	0.009404777	MAPK1	1
BP	GO:0060249	anatomical structure homeostasis	2/9	439/18670	0.017800848	0.036284468	0.009445872	MAPK1/MYC	2
BP	GO:0010831	positive regulation of myotube differentiation	1/9	38/18670	0.01817359	0.036642686	0.009539126	MAPK14	1
BP	GO:0032350	regulation of hormone metabolic process	1/9	38/18670	0.01817359	0.036642686	0.009539126	TNF	1
BP	GO:0045022	early endosome to late endosome transport	1/9	38/18670	0.01817359	0.036642686	0.009539126	MAPK1	1
BP	GO:0046326	positive regulation of glucose import	1/9	38/18670	0.01817359	0.036642686	0.009539126	MAPK14	1
BP	GO:0046825	regulation of protein export from nucleus	1/9	38/18670	0.01817359	0.036642686	0.009539126	TP53	1
BP	GO:0048246	macrophage chemotaxis	1/9	38/18670	0.01817359	0.036642686	0.009539126	MAPK14	1
BP	GO:1900077	negative regulation of cellular response to insulin stimulus	1/9	38/18670	0.01817359	0.036642686	0.009539126	RELA	1
BP	GO:2000279	negative regulation of DNA biosynthetic process	1/9	38/18670	0.01817359	0.036642686	0.009539126	TP53	1
BP	GO:0010661	positive regulation of muscle cell apoptotic process	1/9	39/18670	0.018647852	0.0373459	0.009722192	TP53	1
BP	GO:0033146	regulation of intracellular estrogen receptor signaling pathway	1/9	39/18670	0.018647852	0.0373459	0.009722192	ESR1	1
BP	GO:0045684	positive regulation of epidermis development	1/9	39/18670	0.018647852	0.0373459	0.009722192	TNF	1
BP	GO:0050856	regulation of T cell receptor signaling pathway	1/9	39/18670	0.018647852	0.0373459	0.009722192	RELA	1
BP	GO:1905521	regulation of macrophage migration	1/9	39/18670	0.018647852	0.0373459	0.009722192	MAPK14	1
BP	GO:0006734	NADH metabolic process	1/9	40/18670	0.019121909	0.038090229	0.009915962	TP53	1
BP	GO:0008156	negative regulation of DNA replication	1/9	40/18670	0.019121909	0.038090229	0.009915962	TP53	1
BP	GO:0090184	positive regulation of kidney development	1/9	40/18670	0.019121909	0.038090229	0.009915962	MYC	1
BP	GO:2000008	regulation of protein localization to cell surface	1/9	40/18670	0.019121909	0.038090229	0.009915962	TNF	1
BP	GO:0007520	myoblast fusion	1/9	41/18670	0.019595764	0.038636227	0.010058101	MAPK14	1
BP	GO:0050434	positive regulation of viral transcription	1/9	41/18670	0.019595764	0.038636227	0.010058101	JUN	1
BP	GO:0050873	brown fat cell differentiation	1/9	41/18670	0.019595764	0.038636227	0.010058101	MAPK14	1
BP	GO:0061028	establishment of endothelial barrier	1/9	41/18670	0.019595764	0.038636227	0.010058101	TNF	1
BP	GO:0098927	vesicle-mediated transport between endosomal compartments	1/9	41/18670	0.019595764	0.038636227	0.010058101	MAPK1	1
BP	GO:0150077	regulation of neuroinflammatory response	1/9	41/18670	0.019595764	0.038636227	0.010058101	TNF	1
BP	GO:1900117	regulation of execution phase of apoptosis	1/9	41/18670	0.019595764	0.038636227	0.010058101	TP53	1
BP	GO:0002697	regulation of immune effector process	2/9	462/18670	0.019603731	0.038636227	0.010058101	MAPK14/TNF	2
BP	GO:0051346	negative regulation of hydrolase activity	2/9	463/18670	0.01968384	0.038742795	0.010085844	TNF/TP53	2
BP	GO:0008544	epidermis development	2/9	464/18670	0.019764091	0.038849363	0.010113586	RELA/TNF	2
BP	GO:0006284	base-excision repair	1/9	42/18670	0.020069414	0.039172662	0.01019775	TP53	1
BP	GO:0006509	membrane protein ectodomain proteolysis	1/9	42/18670	0.020069414	0.039172662	0.01019775	TNF	1
BP	GO:0042149	cellular response to glucose starvation	1/9	42/18670	0.020069414	0.039172662	0.01019775	TP53	1
BP	GO:1901031	regulation of response to reactive oxygen species	1/9	42/18670	0.020069414	0.039172662	0.01019775	TNF	1
BP	GO:1903146	regulation of autophagy of mitochondrion	1/9	42/18670	0.020069414	0.039172662	0.01019775	TP53	1
BP	GO:0042326	negative regulation of phosphorylation	2/9	468/18670	0.02008652	0.039172662	0.01019775	JUN/MYC	2
BP	GO:0050708	regulation of protein secretion	2/9	472/18670	0.020411219	0.039391466	0.010254711	MAPK14/TNF	2
BP	GO:0002429	immune response-activating cell surface receptor signaling pathway	2/9	473/18670	0.020492748	0.039391466	0.010254711	RELA/MAPK1	2
BP	GO:0002757	immune response-activating signal transduction	2/9	473/18670	0.020492748	0.039391466	0.010254711	RELA/MAPK1	2
BP	GO:0006775	fat-soluble vitamin metabolic process	1/9	43/18670	0.020542862	0.039391466	0.010254711	TNF	1
BP	GO:0010863	positive regulation of phospholipase C activity	1/9	43/18670	0.020542862	0.039391466	0.010254711	ESR1	1
BP	GO:0030866	cortical actin cytoskeleton organization	1/9	43/18670	0.020542862	0.039391466	0.010254711	TNF	1
BP	GO:0031279	regulation of cyclase activity	1/9	43/18670	0.020542862	0.039391466	0.010254711	MAPK14	1
BP	GO:0032459	regulation of protein oligomerization	1/9	43/18670	0.020542862	0.039391466	0.010254711	TP53	1
BP	GO:0033173	calcineurin-NFAT signaling cascade	1/9	43/18670	0.020542862	0.039391466	0.010254711	TNF	1
BP	GO:0034198	cellular response to amino acid starvation	1/9	43/18670	0.020542862	0.039391466	0.010254711	MAPK1	1
BP	GO:0045429	positive regulation of nitric oxide biosynthetic process	1/9	43/18670	0.020542862	0.039391466	0.010254711	TNF	1
BP	GO:0045687	positive regulation of glial cell differentiation	1/9	43/18670	0.020542862	0.039391466	0.010254711	RELA	1
BP	GO:0050850	positive regulation of calcium-mediated signaling	1/9	43/18670	0.020542862	0.039391466	0.010254711	TNF	1
BP	GO:0050769	positive regulation of neurogenesis	2/9	474/18670	0.020574418	0.039401201	0.010257245	RELA/TNF	2
BP	GO:0034248	regulation of cellular amide metabolic process	2/9	476/18670	0.020738181	0.039663771	0.0103256	TNF/MAPK1	2
BP	GO:0010463	mesenchymal cell proliferation	1/9	44/18670	0.021016105	0.039735661	0.010344315	MYC	1
BP	GO:0010828	positive regulation of glucose transmembrane transport	1/9	44/18670	0.021016105	0.039735661	0.010344315	MAPK14	1
BP	GO:0014002	astrocyte development	1/9	44/18670	0.021016105	0.039735661	0.010344315	TNF	1
BP	GO:0042987	amyloid precursor protein catabolic process	1/9	44/18670	0.021016105	0.039735661	0.010344315	TNF	1
BP	GO:0045601	regulation of endothelial cell differentiation	1/9	44/18670	0.021016105	0.039735661	0.010344315	TNF	1
BP	GO:0071622	regulation of granulocyte chemotaxis	1/9	44/18670	0.021016105	0.039735661	0.010344315	MAPK14	1
BP	GO:0090311	regulation of protein deacetylation	1/9	44/18670	0.021016105	0.039735661	0.010344315	TP53	1
BP	GO:1901028	regulation of mitochondrial outer membrane permeabilization involved in apoptotic signaling pathway	1/9	44/18670	0.021016105	0.039735661	0.010344315	TP53	1
BP	GO:1904407	positive regulation of nitric oxide metabolic process	1/9	44/18670	0.021016105	0.039735661	0.010344315	TNF	1
BP	GO:0043312	neutrophil degranulation	2/9	485/18670	0.021482079	0.040322635	0.010497121	MAPK14/MAPK1	2
BP	GO:0042771	intrinsic apoptotic signaling pathway in response to DNA damage by p53 class mediator	1/9	45/18670	0.021489146	0.040322635	0.010497121	TP53	1
BP	GO:0048255	mRNA stabilization	1/9	45/18670	0.021489146	0.040322635	0.010497121	MAPK14	1
BP	GO:0048538	thymus development	1/9	45/18670	0.021489146	0.040322635	0.010497121	MAPK1	1
BP	GO:0051204	protein insertion into mitochondrial membrane	1/9	45/18670	0.021489146	0.040322635	0.010497121	TP53	1
BP	GO:1900274	regulation of phospholipase C activity	1/9	45/18670	0.021489146	0.040322635	0.010497121	ESR1	1
BP	GO:0002283	neutrophil activation involved in immune response	2/9	488/18670	0.021732566	0.040494959	0.010541981	MAPK14/MAPK1	2
BP	GO:0002437	inflammatory response to antigenic stimulus	1/9	46/18670	0.021961984	0.040494959	0.010541981	TNF	1
BP	GO:0002673	regulation of acute inflammatory response	1/9	46/18670	0.021961984	0.040494959	0.010541981	TNF	1
BP	GO:0006984	ER-nucleus signaling pathway	1/9	46/18670	0.021961984	0.040494959	0.010541981	TP53	1
BP	GO:0010883	regulation of lipid storage	1/9	46/18670	0.021961984	0.040494959	0.010541981	TNF	1
BP	GO:0022602	ovulation cycle process	1/9	46/18670	0.021961984	0.040494959	0.010541981	ESR1	1
BP	GO:0043330	response to exogenous dsRNA	1/9	46/18670	0.021961984	0.040494959	0.010541981	MAPK1	1
BP	GO:0048512	circadian behavior	1/9	46/18670	0.021961984	0.040494959	0.010541981	TP53	1
BP	GO:0060443	mammary gland morphogenesis	1/9	46/18670	0.021961984	0.040494959	0.010541981	ESR1	1
BP	GO:0060711	labyrinthine layer development	1/9	46/18670	0.021961984	0.040494959	0.010541981	MAPK1	1
BP	GO:0071354	cellular response to interleukin-6	1/9	46/18670	0.021961984	0.040494959	0.010541981	RELA	1
BP	GO:0097720	calcineurin-mediated signaling	1/9	46/18670	0.021961984	0.040494959	0.010541981	TNF	1
BP	GO:1900015	regulation of cytokine production involved in inflammatory response	1/9	46/18670	0.021961984	0.040494959	0.010541981	MAPK14	1
BP	GO:1990928	response to amino acid starvation	1/9	46/18670	0.021961984	0.040494959	0.010541981	MAPK1	1
BP	GO:0006953	acute-phase response	1/9	47/18670	0.022434618	0.040810161	0.010624037	TNF	1
BP	GO:0007622	rhythmic behavior	1/9	47/18670	0.022434618	0.040810161	0.010624037	TP53	1
BP	GO:0010799	regulation of peptidyl-threonine phosphorylation	1/9	47/18670	0.022434618	0.040810161	0.010624037	MAPK1	1
BP	GO:0031952	regulation of protein autophosphorylation	1/9	47/18670	0.022434618	0.040810161	0.010624037	JUN	1
BP	GO:0045646	regulation of erythrocyte differentiation	1/9	47/18670	0.022434618	0.040810161	0.010624037	MAPK14	1
BP	GO:0048806	genitalia development	1/9	47/18670	0.022434618	0.040810161	0.010624037	ESR1	1
BP	GO:0050435	amyloid-beta metabolic process	1/9	47/18670	0.022434618	0.040810161	0.010624037	TNF	1
BP	GO:0070231	T cell apoptotic process	1/9	47/18670	0.022434618	0.040810161	0.010624037	TP53	1
BP	GO:0070849	response to epidermal growth factor	1/9	47/18670	0.022434618	0.040810161	0.010624037	MAPK1	1
BP	GO:0090151	establishment of protein localization to mitochondrial membrane	1/9	47/18670	0.022434618	0.040810161	0.010624037	TP53	1
BP	GO:2001239	regulation of extrinsic apoptotic signaling pathway in absence of ligand	1/9	47/18670	0.022434618	0.040810161	0.010624037	TNF	1
BP	GO:0042119	neutrophil activation	2/9	498/18670	0.022576571	0.041018238	0.010678206	MAPK14/MAPK1	2
BP	GO:0002446	neutrophil mediated immunity	2/9	499/18670	0.022661733	0.041067095	0.010690925	MAPK14/MAPK1	2
BP	GO:0050900	leukocyte migration	2/9	499/18670	0.022661733	0.041067095	0.010690925	MAPK14/TNF	2
BP	GO:0002791	regulation of peptide secretion	2/9	500/18670	0.022747034	0.041067095	0.010690925	MAPK14/TNF	2
BP	GO:0002762	negative regulation of myeloid leukocyte differentiation	1/9	48/18670	0.022907049	0.041067095	0.010690925	MYC	1
BP	GO:0030850	prostate gland development	1/9	48/18670	0.022907049	0.041067095	0.010690925	ESR1	1
BP	GO:0030865	cortical cytoskeleton organization	1/9	48/18670	0.022907049	0.041067095	0.010690925	TNF	1
BP	GO:0035272	exocrine system development	1/9	48/18670	0.022907049	0.041067095	0.010690925	TNF	1
BP	GO:0045912	negative regulation of carbohydrate metabolic process	1/9	48/18670	0.022907049	0.041067095	0.010690925	TP53	1
BP	GO:0060324	face development	1/9	48/18670	0.022907049	0.041067095	0.010690925	MAPK1	1
BP	GO:0072604	interleukin-6 secretion	1/9	48/18670	0.022907049	0.041067095	0.010690925	TNF	1
BP	GO:0090199	regulation of release of cytochrome c from mitochondria	1/9	48/18670	0.022907049	0.041067095	0.010690925	TP53	1
BP	GO:0002534	cytokine production involved in inflammatory response	1/9	49/18670	0.023379278	0.041712668	0.010858985	MAPK14	1
BP	GO:0032757	positive regulation of interleukin-8 production	1/9	49/18670	0.023379278	0.041712668	0.010858985	TNF	1
BP	GO:0043124	negative regulation of I-kappaB kinase/NF-kappaB signaling	1/9	49/18670	0.023379278	0.041712668	0.010858985	ESR1	1
BP	GO:0061912	selective autophagy	1/9	49/18670	0.023379278	0.041712668	0.010858985	TP53	1
BP	GO:0002931	response to ischemia	1/9	50/18670	0.023851303	0.042200641	0.010986019	TP53	1
BP	GO:0009409	response to cold	1/9	50/18670	0.023851303	0.042200641	0.010986019	FOS	1
BP	GO:0014009	glial cell proliferation	1/9	50/18670	0.023851303	0.042200641	0.010986019	TNF	1
BP	GO:0032873	negative regulation of stress-activated MAPK cascade	1/9	50/18670	0.023851303	0.042200641	0.010986019	MYC	1
BP	GO:0043489	RNA stabilization	1/9	50/18670	0.023851303	0.042200641	0.010986019	MAPK14	1
BP	GO:0070303	negative regulation of stress-activated protein kinase signaling cascade	1/9	50/18670	0.023851303	0.042200641	0.010986019	MYC	1
BP	GO:0070741	response to interleukin-6	1/9	50/18670	0.023851303	0.042200641	0.010986019	RELA	1
BP	GO:0002712	regulation of B cell mediated immunity	1/9	51/18670	0.024323126	0.042629931	0.011097775	TNF	1
BP	GO:0002889	regulation of immunoglobulin mediated immune response	1/9	51/18670	0.024323126	0.042629931	0.011097775	TNF	1
BP	GO:0019674	NAD metabolic process	1/9	51/18670	0.024323126	0.042629931	0.011097775	TP53	1
BP	GO:0031103	axon regeneration	1/9	51/18670	0.024323126	0.042629931	0.011097775	JUN	1
BP	GO:0032206	positive regulation of telomere maintenance	1/9	51/18670	0.024323126	0.042629931	0.011097775	MAPK1	1
BP	GO:0045599	negative regulation of fat cell differentiation	1/9	51/18670	0.024323126	0.042629931	0.011097775	TNF	1
BP	GO:0045668	negative regulation of osteoblast differentiation	1/9	51/18670	0.024323126	0.042629931	0.011097775	TNF	1
BP	GO:0050999	regulation of nitric-oxide synthase activity	1/9	51/18670	0.024323126	0.042629931	0.011097775	TNF	1
BP	GO:0006968	cellular defense response	1/9	52/18670	0.024794746	0.043202086	0.011246723	RELA	1
BP	GO:0032330	regulation of chondrocyte differentiation	1/9	52/18670	0.024794746	0.043202086	0.011246723	RELA	1
BP	GO:0072132	mesenchyme morphogenesis	1/9	52/18670	0.024794746	0.043202086	0.011246723	MYC	1
BP	GO:1902373	negative regulation of mRNA catabolic process	1/9	52/18670	0.024794746	0.043202086	0.011246723	MAPK14	1
BP	GO:2000772	regulation of cellular senescence	1/9	52/18670	0.024794746	0.043202086	0.011246723	TP53	1
BP	GO:0000186	activation of MAPKK activity	1/9	53/18670	0.025266163	0.043614908	0.011354192	MAPK1	1
BP	GO:0010823	negative regulation of mitochondrion organization	1/9	53/18670	0.025266163	0.043614908	0.011354192	TP53	1
BP	GO:0032715	negative regulation of interleukin-6 production	1/9	53/18670	0.025266163	0.043614908	0.011354192	TNF	1
BP	GO:0038066	p38MAPK cascade	1/9	53/18670	0.025266163	0.043614908	0.011354192	MAPK14	1
BP	GO:0043331	response to dsRNA	1/9	53/18670	0.025266163	0.043614908	0.011354192	MAPK1	1
BP	GO:0070228	regulation of lymphocyte apoptotic process	1/9	53/18670	0.025266163	0.043614908	0.011354192	TP53	1
BP	GO:0098586	cellular response to virus	1/9	53/18670	0.025266163	0.043614908	0.011354192	MAPK14	1
BP	GO:1905517	macrophage migration	1/9	53/18670	0.025266163	0.043614908	0.011354192	MAPK14	1
BP	GO:0002720	positive regulation of cytokine production involved in immune response	1/9	54/18670	0.025737378	0.044121219	0.011485999	MAPK14	1
BP	GO:0032210	regulation of telomere maintenance via telomerase	1/9	54/18670	0.025737378	0.044121219	0.011485999	MAPK1	1
BP	GO:0043392	negative regulation of DNA binding	1/9	54/18670	0.025737378	0.044121219	0.011485999	JUN	1
BP	GO:0050994	regulation of lipid catabolic process	1/9	54/18670	0.025737378	0.044121219	0.011485999	TNF	1
BP	GO:0051353	positive regulation of oxidoreductase activity	1/9	54/18670	0.025737378	0.044121219	0.011485999	TNF	1
BP	GO:0097345	mitochondrial outer membrane permeabilization	1/9	54/18670	0.025737378	0.044121219	0.011485999	TP53	1
BP	GO:0001541	ovarian follicle development	1/9	55/18670	0.02620839	0.044722574	0.011642549	ESR1	1
BP	GO:0016233	telomere capping	1/9	55/18670	0.02620839	0.044722574	0.011642549	MAPK1	1
BP	GO:0048016	inositol phosphate-mediated signaling	1/9	55/18670	0.02620839	0.044722574	0.011642549	TNF	1
BP	GO:0070830	bicellular tight junction assembly	1/9	55/18670	0.02620839	0.044722574	0.011642549	TNF	1
BP	GO:0000768	syncytium formation by plasma membrane fusion	1/9	56/18670	0.0266792	0.045214862	0.011770706	MAPK14	1
BP	GO:0006977	DNA damage response, signal transduction by p53 class mediator resulting in cell cycle arrest	1/9	56/18670	0.0266792	0.045214862	0.011770706	TP53	1
BP	GO:0090183	regulation of kidney development	1/9	56/18670	0.0266792	0.045214862	0.011770706	MYC	1
BP	GO:0120192	tight junction assembly	1/9	56/18670	0.0266792	0.045214862	0.011770706	TNF	1
BP	GO:0140253	cell-cell fusion	1/9	56/18670	0.0266792	0.045214862	0.011770706	MAPK14	1
BP	GO:1903078	positive regulation of protein localization to plasma membrane	1/9	56/18670	0.0266792	0.045214862	0.011770706	TNF	1
BP	GO:0010665	regulation of cardiac muscle cell apoptotic process	1/9	57/18670	0.027149807	0.045751883	0.011910507	TP53	1
BP	GO:0019320	hexose catabolic process	1/9	57/18670	0.027149807	0.045751883	0.011910507	TP53	1
BP	GO:0072431	signal transduction involved in mitotic G1 DNA damage checkpoint	1/9	57/18670	0.027149807	0.045751883	0.011910507	TP53	1
BP	GO:1902400	intracellular signal transduction involved in G1 DNA damage checkpoint	1/9	57/18670	0.027149807	0.045751883	0.011910507	TP53	1
BP	GO:1903428	positive regulation of reactive oxygen species biosynthetic process	1/9	57/18670	0.027149807	0.045751883	0.011910507	TNF	1
BP	GO:0006949	syncytium formation	1/9	58/18670	0.027620212	0.046334697	0.01206223	MAPK14	1
BP	GO:0030520	intracellular estrogen receptor signaling pathway	1/9	58/18670	0.027620212	0.046334697	0.01206223	ESR1	1
BP	GO:0032722	positive regulation of chemokine production	1/9	58/18670	0.027620212	0.046334697	0.01206223	TNF	1
BP	GO:1903749	positive regulation of establishment of protein localization to mitochondrion	1/9	58/18670	0.027620212	0.046334697	0.01206223	TP53	1
BP	GO:0001658	branching involved in ureteric bud morphogenesis	1/9	59/18670	0.028090415	0.046546256	0.012117305	MYC	1
BP	GO:0001885	endothelial cell development	1/9	59/18670	0.028090415	0.046546256	0.012117305	TNF	1
BP	GO:0010518	positive regulation of phospholipase activity	1/9	59/18670	0.028090415	0.046546256	0.012117305	ESR1	1
BP	GO:0010662	regulation of striated muscle cell apoptotic process	1/9	59/18670	0.028090415	0.046546256	0.012117305	TP53	1
BP	GO:0031102	neuron projection regeneration	1/9	59/18670	0.028090415	0.046546256	0.012117305	JUN	1
BP	GO:0045071	negative regulation of viral genome replication	1/9	59/18670	0.028090415	0.046546256	0.012117305	TNF	1
BP	GO:0072413	signal transduction involved in mitotic cell cycle checkpoint	1/9	59/18670	0.028090415	0.046546256	0.012117305	TP53	1
BP	GO:1902369	negative regulation of RNA catabolic process	1/9	59/18670	0.028090415	0.046546256	0.012117305	MAPK14	1
BP	GO:1902402	signal transduction involved in mitotic DNA damage checkpoint	1/9	59/18670	0.028090415	0.046546256	0.012117305	TP53	1
BP	GO:1902403	signal transduction involved in mitotic DNA integrity checkpoint	1/9	59/18670	0.028090415	0.046546256	0.012117305	TP53	1
BP	GO:2000351	regulation of endothelial cell apoptotic process	1/9	59/18670	0.028090415	0.046546256	0.012117305	TNF	1
BP	GO:0010659	cardiac muscle cell apoptotic process	1/9	60/18670	0.028560416	0.047010951	0.012238278	TP53	1
BP	GO:0032515	negative regulation of phosphoprotein phosphatase activity	1/9	60/18670	0.028560416	0.047010951	0.012238278	TNF	1
BP	GO:0051851	modulation by host of symbiont process	1/9	60/18670	0.028560416	0.047010951	0.012238278	JUN	1
BP	GO:0090342	regulation of cell aging	1/9	60/18670	0.028560416	0.047010951	0.012238278	TP53	1
BP	GO:0120193	tight junction organization	1/9	60/18670	0.028560416	0.047010951	0.012238278	TNF	1
BP	GO:1902110	positive regulation of mitochondrial membrane permeability involved in apoptotic process	1/9	60/18670	0.028560416	0.047010951	0.012238278	TP53	1
BP	GO:0006081	cellular aldehyde metabolic process	1/9	61/18670	0.029030215	0.047365088	0.01233047	RELA	1
BP	GO:0007405	neuroblast proliferation	1/9	61/18670	0.029030215	0.047365088	0.01233047	TP53	1
BP	GO:0010803	regulation of tumor necrosis factor-mediated signaling pathway	1/9	61/18670	0.029030215	0.047365088	0.01233047	TNF	1
BP	GO:0034113	heterotypic cell-cell adhesion	1/9	61/18670	0.029030215	0.047365088	0.01233047	TNF	1
BP	GO:0045123	cellular extravasation	1/9	61/18670	0.029030215	0.047365088	0.01233047	TNF	1
BP	GO:0046513	ceramide biosynthetic process	1/9	61/18670	0.029030215	0.047365088	0.01233047	TNF	1
BP	GO:1905953	negative regulation of lipid localization	1/9	61/18670	0.029030215	0.047365088	0.01233047	TNF	1
BP	GO:2001244	positive regulation of intrinsic apoptotic signaling pathway	1/9	61/18670	0.029030215	0.047365088	0.01233047	TP53	1
BP	GO:0002753	cytoplasmic pattern recognition receptor signaling pathway	1/9	62/18670	0.029499812	0.047764657	0.012434489	RELA	1
BP	GO:0010658	striated muscle cell apoptotic process	1/9	62/18670	0.029499812	0.047764657	0.012434489	TP53	1
BP	GO:0010830	regulation of myotube differentiation	1/9	62/18670	0.029499812	0.047764657	0.012434489	MAPK14	1
BP	GO:0051205	protein insertion into membrane	1/9	62/18670	0.029499812	0.047764657	0.012434489	TP53	1
BP	GO:0070059	intrinsic apoptotic signaling pathway in response to endoplasmic reticulum stress	1/9	62/18670	0.029499812	0.047764657	0.012434489	TP53	1
BP	GO:1902686	mitochondrial outer membrane permeabilization involved in programmed cell death	1/9	62/18670	0.029499812	0.047764657	0.012434489	TP53	1
BP	GO:1904356	regulation of telomere maintenance via telomere lengthening	1/9	62/18670	0.029499812	0.047764657	0.012434489	MAPK1	1
BP	GO:0002637	regulation of immunoglobulin production	1/9	63/18670	0.029969207	0.048157862	0.012536851	TNF	1
BP	GO:0006879	cellular iron ion homeostasis	1/9	63/18670	0.029969207	0.048157862	0.012536851	MYC	1
BP	GO:0031571	mitotic G1 DNA damage checkpoint	1/9	63/18670	0.029969207	0.048157862	0.012536851	TP53	1
BP	GO:0034394	protein localization to cell surface	1/9	63/18670	0.029969207	0.048157862	0.012536851	TNF	1
BP	GO:0042982	amyloid precursor protein metabolic process	1/9	63/18670	0.029969207	0.048157862	0.012536851	TNF	1
BP	GO:0044819	mitotic G1/S transition checkpoint	1/9	63/18670	0.029969207	0.048157862	0.012536851	TP53	1
BP	GO:1904377	positive regulation of protein localization to cell periphery	1/9	63/18670	0.029969207	0.048157862	0.012536851	TNF	1
BP	GO:0035794	positive regulation of mitochondrial membrane permeability	1/9	64/18670	0.0304384	0.048544844	0.012637594	TP53	1
BP	GO:0043297	apical junction assembly	1/9	64/18670	0.0304384	0.048544844	0.012637594	TNF	1
BP	GO:0044783	G1 DNA damage checkpoint	1/9	64/18670	0.0304384	0.048544844	0.012637594	TP53	1
BP	GO:0045600	positive regulation of fat cell differentiation	1/9	64/18670	0.0304384	0.048544844	0.012637594	MAPK14	1
BP	GO:0046782	regulation of viral transcription	1/9	64/18670	0.0304384	0.048544844	0.012637594	JUN	1
BP	GO:0048645	animal organ formation	1/9	64/18670	0.0304384	0.048544844	0.012637594	MAPK1	1
BP	GO:2000378	negative regulation of reactive oxygen species metabolic process	1/9	64/18670	0.0304384	0.048544844	0.012637594	TP53	1
BP	GO:0032729	positive regulation of interferon-gamma production	1/9	65/18670	0.030907392	0.048977847	0.012750317	TNF	1
BP	GO:0032768	regulation of monooxygenase activity	1/9	65/18670	0.030907392	0.048977847	0.012750317	TNF	1
BP	GO:0035308	negative regulation of protein dephosphorylation	1/9	65/18670	0.030907392	0.048977847	0.012750317	TNF	1
BP	GO:0050854	regulation of antigen receptor-mediated signaling pathway	1/9	65/18670	0.030907392	0.048977847	0.012750317	RELA	1
BP	GO:0060675	ureteric bud morphogenesis	1/9	65/18670	0.030907392	0.048977847	0.012750317	MYC	1
BP	GO:0072577	endothelial cell apoptotic process	1/9	65/18670	0.030907392	0.048977847	0.012750317	TNF	1
BP	GO:0045428	regulation of nitric oxide biosynthetic process	1/9	66/18670	0.031376181	0.04945737	0.01287515	TNF	1
BP	GO:0046626	regulation of insulin receptor signaling pathway	1/9	66/18670	0.031376181	0.04945737	0.01287515	RELA	1
BP	GO:0072171	mesonephric tubule morphogenesis	1/9	66/18670	0.031376181	0.04945737	0.01287515	MYC	1
BP	GO:1902108	regulation of mitochondrial membrane permeability involved in apoptotic process	1/9	66/18670	0.031376181	0.04945737	0.01287515	TP53	1
BP	GO:1905710	positive regulation of membrane permeability	1/9	66/18670	0.031376181	0.04945737	0.01287515	TP53	1
BP	GO:0046365	monosaccharide catabolic process	1/9	67/18670	0.031844769	0.050142875	0.013053606	TP53	1
BP	GO:0019915	lipid storage	1/9	68/18670	0.032313156	0.050719384	0.013203688	TNF	1
BP	GO:0035914	skeletal muscle cell differentiation	1/9	68/18670	0.032313156	0.050719384	0.013203688	FOS	1
BP	GO:0071230	cellular response to amino acid stimulus	1/9	68/18670	0.032313156	0.050719384	0.013203688	TNF	1
BP	GO:0042698	ovulation cycle	1/9	69/18670	0.032781341	0.051291941	0.013352741	ESR1	1
BP	GO:0050766	positive regulation of phagocytosis	1/9	69/18670	0.032781341	0.051291941	0.013352741	TNF	1
BP	GO:0070227	lymphocyte apoptotic process	1/9	69/18670	0.032781341	0.051291941	0.013352741	TP53	1
BP	GO:0001756	somitogenesis	1/9	70/18670	0.033249325	0.051644046	0.013444404	TP53	1
BP	GO:0007004	telomere maintenance via telomerase	1/9	70/18670	0.033249325	0.051644046	0.013444404	MAPK1	1
BP	GO:0010517	regulation of phospholipase activity	1/9	70/18670	0.033249325	0.051644046	0.013444404	ESR1	1
BP	GO:0033077	T cell differentiation in thymus	1/9	70/18670	0.033249325	0.051644046	0.013444404	TP53	1
BP	GO:0034121	regulation of toll-like receptor signaling pathway	1/9	70/18670	0.033249325	0.051644046	0.013444404	ESR1	1
BP	GO:0051966	regulation of synaptic transmission, glutamatergic	1/9	70/18670	0.033249325	0.051644046	0.013444404	TNF	1
BP	GO:0072091	regulation of stem cell proliferation	1/9	70/18670	0.033249325	0.051644046	0.013444404	TP53	1
BP	GO:0042531	positive regulation of tyrosine phosphorylation of STAT protein	1/9	71/18670	0.033717108	0.052316013	0.013619336	TNF	1
BP	GO:0002532	production of molecular mediator involved in inflammatory response	1/9	72/18670	0.034184689	0.052657161	0.013708146	MAPK14	1
BP	GO:0038034	signal transduction in absence of ligand	1/9	72/18670	0.034184689	0.052657161	0.013708146	TNF	1
BP	GO:0051155	positive regulation of striated muscle cell differentiation	1/9	72/18670	0.034184689	0.052657161	0.013708146	MAPK14	1
BP	GO:0060193	positive regulation of lipase activity	1/9	72/18670	0.034184689	0.052657161	0.013708146	ESR1	1
BP	GO:0061035	regulation of cartilage development	1/9	72/18670	0.034184689	0.052657161	0.013708146	RELA	1
BP	GO:0097192	extrinsic apoptotic signaling pathway in absence of ligand	1/9	72/18670	0.034184689	0.052657161	0.013708146	TNF	1
BP	GO:1903747	regulation of establishment of protein localization to mitochondrion	1/9	72/18670	0.034184689	0.052657161	0.013708146	TP53	1
BP	GO:0006801	superoxide metabolic process	1/9	73/18670	0.034652069	0.053156989	0.013838265	TNF	1
BP	GO:0045685	regulation of glial cell differentiation	1/9	73/18670	0.034652069	0.053156989	0.013838265	RELA	1
BP	GO:0072401	signal transduction involved in DNA integrity checkpoint	1/9	73/18670	0.034652069	0.053156989	0.013838265	TP53	1
BP	GO:0072422	signal transduction involved in DNA damage checkpoint	1/9	73/18670	0.034652069	0.053156989	0.013838265	TP53	1
BP	GO:0032677	regulation of interleukin-8 production	1/9	74/18670	0.035119249	0.053542461	0.013938615	TNF	1
BP	GO:0043507	positive regulation of JUN kinase activity	1/9	74/18670	0.035119249	0.053542461	0.013938615	TNF	1
BP	GO:0050710	negative regulation of cytokine secretion	1/9	74/18670	0.035119249	0.053542461	0.013938615	TNF	1
BP	GO:0072078	nephron tubule morphogenesis	1/9	74/18670	0.035119249	0.053542461	0.013938615	MYC	1
BP	GO:0072395	signal transduction involved in cell cycle checkpoint	1/9	74/18670	0.035119249	0.053542461	0.013938615	TP53	1
BP	GO:1900076	regulation of cellular response to insulin stimulus	1/9	74/18670	0.035119249	0.053542461	0.013938615	RELA	1
BP	GO:0007422	peripheral nervous system development	1/9	75/18670	0.035586227	0.054032965	0.014066307	RELA	1
BP	GO:0033143	regulation of intracellular steroid hormone receptor signaling pathway	1/9	75/18670	0.035586227	0.054032965	0.014066307	ESR1	1
BP	GO:0043242	negative regulation of protein-containing complex disassembly	1/9	75/18670	0.035586227	0.054032965	0.014066307	TNF	1
BP	GO:1902117	positive regulation of organelle assembly	1/9	75/18670	0.035586227	0.054032965	0.014066307	TNF	1
BP	GO:0000422	autophagy of mitochondrion	1/9	76/18670	0.036053004	0.05440859	0.014164093	TP53	1
BP	GO:0001937	negative regulation of endothelial cell proliferation	1/9	76/18670	0.036053004	0.05440859	0.014164093	TNF	1
BP	GO:0046902	regulation of mitochondrial membrane permeability	1/9	76/18670	0.036053004	0.05440859	0.014164093	TP53	1
BP	GO:0060411	cardiac septum morphogenesis	1/9	76/18670	0.036053004	0.05440859	0.014164093	TP53	1
BP	GO:0061726	mitochondrion disassembly	1/9	76/18670	0.036053004	0.05440859	0.014164093	TP53	1
BP	GO:0072088	nephron epithelium morphogenesis	1/9	76/18670	0.036053004	0.05440859	0.014164093	MYC	1
BP	GO:0006278	RNA-dependent DNA biosynthetic process	1/9	77/18670	0.036519581	0.054724205	0.014246256	MAPK1	1
BP	GO:0006809	nitric oxide biosynthetic process	1/9	77/18670	0.036519581	0.054724205	0.014246256	TNF	1
BP	GO:0016575	histone deacetylation	1/9	77/18670	0.036519581	0.054724205	0.014246256	TP53	1
BP	GO:0032481	positive regulation of type I interferon production	1/9	77/18670	0.036519581	0.054724205	0.014246256	RELA	1
BP	GO:0048678	response to axon injury	1/9	77/18670	0.036519581	0.054724205	0.014246256	JUN	1
BP	GO:0051702	interaction with symbiont	1/9	77/18670	0.036519581	0.054724205	0.014246256	JUN	1
BP	GO:0061418	regulation of transcription from RNA polymerase II promoter in response to hypoxia	1/9	77/18670	0.036519581	0.054724205	0.014246256	TP53	1
BP	GO:0008306	associative learning	1/9	78/18670	0.036985956	0.055145394	0.014355903	FOS	1
BP	GO:0061333	renal tubule morphogenesis	1/9	78/18670	0.036985956	0.055145394	0.014355903	MYC	1
BP	GO:0072028	nephron morphogenesis	1/9	78/18670	0.036985956	0.055145394	0.014355903	MYC	1
BP	GO:0072332	intrinsic apoptotic signaling pathway by p53 class mediator	1/9	78/18670	0.036985956	0.055145394	0.014355903	TP53	1
BP	GO:0072347	response to anesthetic	1/9	78/18670	0.036985956	0.055145394	0.014355903	RELA	1
BP	GO:0003151	outflow tract morphogenesis	1/9	79/18670	0.037452131	0.055617536	0.014478815	JUN	1
BP	GO:0006446	regulation of translational initiation	1/9	79/18670	0.037452131	0.055617536	0.014478815	TNF	1
BP	GO:1900034	regulation of cellular response to heat	1/9	79/18670	0.037452131	0.055617536	0.014478815	MAPK1	1
BP	GO:1903312	negative regulation of mRNA metabolic process	1/9	79/18670	0.037452131	0.055617536	0.014478815	MAPK14	1
BP	GO:0043462	regulation of ATPase activity	1/9	80/18670	0.037918106	0.056253381	0.014644344	TP53	1
BP	GO:0014032	neural crest cell development	1/9	81/18670	0.03838388	0.056661918	0.014750697	MAPK1	1
BP	GO:0030512	negative regulation of transforming growth factor beta receptor signaling pathway	1/9	81/18670	0.03838388	0.056661918	0.014750697	TP53	1
BP	GO:0055072	iron ion homeostasis	1/9	81/18670	0.03838388	0.056661918	0.014750697	MYC	1
BP	GO:0110110	positive regulation of animal organ morphogenesis	1/9	81/18670	0.03838388	0.056661918	0.014750697	MYC	1
BP	GO:1902930	regulation of alcohol biosynthetic process	1/9	81/18670	0.03838388	0.056661918	0.014750697	TNF	1
BP	GO:0010833	telomere maintenance via telomere lengthening	1/9	82/18670	0.038849453	0.056953681	0.014826652	MAPK1	1
BP	GO:0016925	protein sumoylation	1/9	82/18670	0.038849453	0.056953681	0.014826652	RELA	1
BP	GO:0030279	negative regulation of ossification	1/9	82/18670	0.038849453	0.056953681	0.014826652	TNF	1
BP	GO:0032637	interleukin-8 production	1/9	82/18670	0.038849453	0.056953681	0.014826652	TNF	1
BP	GO:0032642	regulation of chemokine production	1/9	82/18670	0.038849453	0.056953681	0.014826652	TNF	1
BP	GO:0046209	nitric oxide metabolic process	1/9	82/18670	0.038849453	0.056953681	0.014826652	TNF	1
BP	GO:0071158	positive regulation of cell cycle arrest	1/9	82/18670	0.038849453	0.056953681	0.014826652	TP53	1
BP	GO:0034502	protein localization to chromosome	1/9	83/18670	0.039314826	0.057353394	0.014930708	ESR1	1
BP	GO:0042509	regulation of tyrosine phosphorylation of STAT protein	1/9	83/18670	0.039314826	0.057353394	0.014930708	TNF	1
BP	GO:0060218	hematopoietic stem cell differentiation	1/9	83/18670	0.039314826	0.057353394	0.014930708	TP53	1
BP	GO:1903845	negative regulation of cellular response to transforming growth factor beta stimulus	1/9	83/18670	0.039314826	0.057353394	0.014930708	TP53	1
BP	GO:2000106	regulation of leukocyte apoptotic process	1/9	83/18670	0.039314826	0.057353394	0.014930708	TP53	1
BP	GO:0010507	negative regulation of autophagy	1/9	84/18670	0.039779999	0.057918433	0.015077804	TP53	1
BP	GO:0046889	positive regulation of lipid biosynthetic process	1/9	84/18670	0.039779999	0.057918433	0.015077804	TNF	1
BP	GO:0014031	mesenchymal cell development	1/9	85/18670	0.040244972	0.058310144	0.015179777	MAPK1	1
BP	GO:0045682	regulation of epidermis development	1/9	85/18670	0.040244972	0.058310144	0.015179777	TNF	1
BP	GO:0048864	stem cell development	1/9	85/18670	0.040244972	0.058310144	0.015179777	MAPK1	1
BP	GO:1903901	negative regulation of viral life cycle	1/9	85/18670	0.040244972	0.058310144	0.015179777	TNF	1
BP	GO:2001057	reactive nitrogen species metabolic process	1/9	85/18670	0.040244972	0.058310144	0.015179777	TNF	1
BP	GO:0006919	activation of cysteine-type endopeptidase activity involved in apoptotic process	1/9	86/18670	0.040709744	0.058640948	0.015265895	TNF	1
BP	GO:0007260	tyrosine phosphorylation of STAT protein	1/9	86/18670	0.040709744	0.058640948	0.015265895	TNF	1
BP	GO:0008625	extrinsic apoptotic signaling pathway via death domain receptors	1/9	86/18670	0.040709744	0.058640948	0.015265895	TNF	1
BP	GO:0042446	hormone biosynthetic process	1/9	86/18670	0.040709744	0.058640948	0.015265895	TNF	1
BP	GO:0060291	long-term synaptic potentiation	1/9	86/18670	0.040709744	0.058640948	0.015265895	MAPK1	1
BP	GO:0090559	regulation of membrane permeability	1/9	86/18670	0.040709744	0.058640948	0.015265895	TP53	1
BP	GO:0001892	embryonic placenta development	1/9	87/18670	0.041174316	0.059024453	0.015365732	MAPK1	1
BP	GO:0002690	positive regulation of leukocyte chemotaxis	1/9	87/18670	0.041174316	0.059024453	0.015365732	MAPK14	1
BP	GO:0006112	energy reserve metabolic process	1/9	87/18670	0.041174316	0.059024453	0.015365732	MYC	1
BP	GO:0014068	positive regulation of phosphatidylinositol 3-kinase signaling	1/9	87/18670	0.041174316	0.059024453	0.015365732	TNF	1
BP	GO:0043470	regulation of carbohydrate catabolic process	1/9	87/18670	0.041174316	0.059024453	0.015365732	TP53	1
BP	GO:0034103	regulation of tissue remodeling	1/9	88/18670	0.041638689	0.059290305	0.015434941	TP53	1
BP	GO:0043506	regulation of JUN kinase activity	1/9	88/18670	0.041638689	0.059290305	0.015434941	TNF	1
BP	GO:0097194	execution phase of apoptosis	1/9	88/18670	0.041638689	0.059290305	0.015434941	TP53	1
BP	GO:1900407	regulation of cellular response to oxidative stress	1/9	88/18670	0.041638689	0.059290305	0.015434941	TNF	1
BP	GO:1903321	negative regulation of protein modification by small protein conjugation or removal	1/9	88/18670	0.041638689	0.059290305	0.015434941	RELA	1
BP	GO:1904035	regulation of epithelial cell apoptotic process	1/9	88/18670	0.041638689	0.059290305	0.015434941	TNF	1
BP	GO:2000177	regulation of neural precursor cell proliferation	1/9	88/18670	0.041638689	0.059290305	0.015434941	TP53	1
BP	GO:0032602	chemokine production	1/9	89/18670	0.042102861	0.059779635	0.015562327	TNF	1
BP	GO:0046427	positive regulation of receptor signaling pathway via JAK-STAT	1/9	89/18670	0.042102861	0.059779635	0.015562327	TNF	1
BP	GO:0061053	somite development	1/9	89/18670	0.042102861	0.059779635	0.015562327	TP53	1
BP	GO:0001656	metanephros development	1/9	90/18670	0.042566834	0.060208601	0.015673999	MYC	1
BP	GO:0014033	neural crest cell differentiation	1/9	90/18670	0.042566834	0.060208601	0.015673999	MAPK1	1
BP	GO:0030641	regulation of cellular pH	1/9	90/18670	0.042566834	0.060208601	0.015673999	MAPK1	1
BP	GO:0031058	positive regulation of histone modification	1/9	90/18670	0.042566834	0.060208601	0.015673999	TP53	1
BP	GO:0045638	negative regulation of myeloid cell differentiation	1/9	91/18670	0.043030606	0.060691509	0.015799714	MYC	1
BP	GO:0051899	membrane depolarization	1/9	91/18670	0.043030606	0.060691509	0.015799714	JUN	1
BP	GO:0060333	interferon-gamma-mediated signaling pathway	1/9	91/18670	0.043030606	0.060691509	0.015799714	TP53	1
BP	GO:0006672	ceramide metabolic process	1/9	92/18670	0.04349418	0.061171398	0.015924642	TNF	1
BP	GO:0045833	negative regulation of lipid metabolic process	1/9	92/18670	0.04349418	0.061171398	0.015924642	TNF	1
BP	GO:1904894	positive regulation of receptor signaling pathway via STAT	1/9	92/18670	0.04349418	0.061171398	0.015924642	TNF	1
BP	GO:0006476	protein deacetylation	1/9	93/18670	0.043957553	0.061474473	0.016003541	TP53	1
BP	GO:0033273	response to vitamin	1/9	93/18670	0.043957553	0.061474473	0.016003541	RELA	1
BP	GO:0035249	synaptic transmission, glutamatergic	1/9	93/18670	0.043957553	0.061474473	0.016003541	TNF	1
BP	GO:0062207	regulation of pattern recognition receptor signaling pathway	1/9	93/18670	0.043957553	0.061474473	0.016003541	ESR1	1
BP	GO:0072080	nephron tubule development	1/9	93/18670	0.043957553	0.061474473	0.016003541	MYC	1
BP	GO:1903351	cellular response to dopamine	1/9	93/18670	0.043957553	0.061474473	0.016003541	MAPK1	1
BP	GO:0051289	protein homotetramerization	1/9	94/18670	0.044420727	0.061947555	0.016126698	TP53	1
BP	GO:0060993	kidney morphogenesis	1/9	94/18670	0.044420727	0.061947555	0.016126698	MYC	1
BP	GO:1903350	response to dopamine	1/9	94/18670	0.044420727	0.061947555	0.016126698	MAPK1	1
BP	GO:0002702	positive regulation of production of molecular mediator of immune response	1/9	95/18670	0.044883701	0.062301257	0.016218777	MAPK14	1
BP	GO:0045069	regulation of viral genome replication	1/9	95/18670	0.044883701	0.062301257	0.016218777	TNF	1
BP	GO:0050810	regulation of steroid biosynthetic process	1/9	95/18670	0.044883701	0.062301257	0.016218777	TNF	1
BP	GO:0061326	renal tubule development	1/9	95/18670	0.044883701	0.062301257	0.016218777	MYC	1
BP	GO:1903076	regulation of protein localization to plasma membrane	1/9	95/18670	0.044883701	0.062301257	0.016218777	TNF	1
BP	GO:0008585	female gonad development	1/9	96/18670	0.045346476	0.062709625	0.016325086	ESR1	1
BP	GO:0010660	regulation of muscle cell apoptotic process	1/9	96/18670	0.045346476	0.062709625	0.016325086	TP53	1
BP	GO:0032755	positive regulation of interleukin-6 production	1/9	96/18670	0.045346476	0.062709625	0.016325086	TNF	1
BP	GO:0048010	vascular endothelial growth factor receptor signaling pathway	1/9	96/18670	0.045346476	0.062709625	0.016325086	MAPK14	1
BP	GO:0001657	ureteric bud development	1/9	97/18670	0.045809052	0.063114694	0.016430537	MYC	1
BP	GO:0044773	mitotic DNA damage checkpoint	1/9	97/18670	0.045809052	0.063114694	0.016430537	TP53	1
BP	GO:1902882	regulation of response to oxidative stress	1/9	97/18670	0.045809052	0.063114694	0.016430537	TNF	1
BP	GO:2001022	positive regulation of response to DNA damage stimulus	1/9	97/18670	0.045809052	0.063114694	0.016430537	MYC	1
BP	GO:0006885	regulation of pH	1/9	98/18670	0.046271429	0.063399527	0.016504687	MAPK1	1
BP	GO:0050764	regulation of phagocytosis	1/9	98/18670	0.046271429	0.063399527	0.016504687	TNF	1
BP	GO:0050848	regulation of calcium-mediated signaling	1/9	98/18670	0.046271429	0.063399527	0.016504687	TNF	1
BP	GO:0060191	regulation of lipase activity	1/9	98/18670	0.046271429	0.063399527	0.016504687	ESR1	1
BP	GO:0072163	mesonephric epithelium development	1/9	98/18670	0.046271429	0.063399527	0.016504687	MYC	1
BP	GO:0072164	mesonephric tubule development	1/9	98/18670	0.046271429	0.063399527	0.016504687	MYC	1
BP	GO:0019395	fatty acid oxidation	1/9	99/18670	0.046733606	0.063739327	0.016593147	MAPK14	1
BP	GO:0051817	modulation of process of other organism involved in symbiotic interaction	1/9	99/18670	0.046733606	0.063739327	0.016593147	JUN	1
BP	GO:0062014	negative regulation of small molecule metabolic process	1/9	99/18670	0.046733606	0.063739327	0.016593147	TP53	1
BP	GO:0070301	cellular response to hydrogen peroxide	1/9	99/18670	0.046733606	0.063739327	0.016593147	RELA	1
BP	GO:0072527	pyrimidine-containing compound metabolic process	1/9	99/18670	0.046733606	0.063739327	0.016593147	MAPK1	1
BP	GO:0002824	positive regulation of adaptive immune response based on somatic recombination of immune receptors built from immunoglobulin superfamily domains	1/9	100/18670	0.047195584	0.064075757	0.016680729	TNF	1
BP	GO:0007200	phospholipase C-activating G protein-coupled receptor signaling pathway	1/9	100/18670	0.047195584	0.064075757	0.016680729	ESR1	1
BP	GO:0010657	muscle cell apoptotic process	1/9	100/18670	0.047195584	0.064075757	0.016680729	TP53	1
BP	GO:0035282	segmentation	1/9	100/18670	0.047195584	0.064075757	0.016680729	TP53	1
BP	GO:0070498	interleukin-1-mediated signaling pathway	1/9	100/18670	0.047195584	0.064075757	0.016680729	RELA	1
BP	GO:0007631	feeding behavior	1/9	101/18670	0.047657363	0.064292073	0.016737042	FOS	1
BP	GO:0032649	regulation of interferon-gamma production	1/9	101/18670	0.047657363	0.064292073	0.016737042	TNF	1
BP	GO:0034440	lipid oxidation	1/9	101/18670	0.047657363	0.064292073	0.016737042	MAPK14	1
BP	GO:0046545	development of primary female sexual characteristics	1/9	101/18670	0.047657363	0.064292073	0.016737042	ESR1	1
BP	GO:0050830	defense response to Gram-positive bacterium	1/9	101/18670	0.047657363	0.064292073	0.016737042	TNF	1
BP	GO:1903008	organelle disassembly	1/9	101/18670	0.047657363	0.064292073	0.016737042	TP53	1
BP	GO:1903426	regulation of reactive oxygen species biosynthetic process	1/9	101/18670	0.047657363	0.064292073	0.016737042	TNF	1
BP	GO:0001823	mesonephros development	1/9	102/18670	0.048118944	0.064680206	0.016838084	MYC	1
BP	GO:0021549	cerebellum development	1/9	102/18670	0.048118944	0.064680206	0.016838084	TP53	1
BP	GO:0030148	sphingolipid biosynthetic process	1/9	102/18670	0.048118944	0.064680206	0.016838084	TNF	1
BP	GO:0098869	cellular oxidant detoxification	1/9	102/18670	0.048118944	0.064680206	0.016838084	TNF	1
BP	GO:0035601	protein deacylation	1/9	103/18670	0.048580325	0.065123895	0.016953589	TP53	1
BP	GO:1902106	negative regulation of leukocyte differentiation	1/9	103/18670	0.048580325	0.065123895	0.016953589	MYC	1
BP	GO:1905269	positive regulation of chromatin organization	1/9	103/18670	0.048580325	0.065123895	0.016953589	TP53	1
BP	GO:0010923	negative regulation of phosphatase activity	1/9	104/18670	0.049041508	0.065506071	0.01705308	TNF	1
BP	GO:0019233	sensory perception of pain	1/9	104/18670	0.049041508	0.065506071	0.01705308	MAPK1	1
BP	GO:0071887	leukocyte apoptotic process	1/9	104/18670	0.049041508	0.065506071	0.01705308	TP53	1
BP	GO:0098732	macromolecule deacylation	1/9	104/18670	0.049041508	0.065506071	0.01705308	TP53	1
BP	GO:0002708	positive regulation of lymphocyte mediated immunity	1/9	105/18670	0.049502492	0.065944232	0.017167146	TNF	1
BP	GO:0002821	positive regulation of adaptive immune response	1/9	105/18670	0.049502492	0.065944232	0.017167146	TNF	1
BP	GO:0033138	positive regulation of peptidyl-serine phosphorylation	1/9	105/18670	0.049502492	0.065944232	0.017167146	TNF	1
BP	GO:0002286	T cell activation involved in immune response	1/9	106/18670	0.049963277	0.066379782	0.017280532	TP53	1
BP	GO:0042136	neurotransmitter biosynthetic process	1/9	106/18670	0.049963277	0.066379782	0.017280532	TNF	1
BP	GO:0044774	mitotic DNA integrity checkpoint	1/9	106/18670	0.049963277	0.066379782	0.017280532	TP53	1
CC	GO:0000790	nuclear chromatin	5/9	376/19717	2.91E-07	1.69E-05	6.73E-06	ESR1/RELA/JUN/TP53/MYC	5
CC	GO:0005667	transcription regulator complex	4/9	415/19717	2.24E-05	0.000650067	0.000259555	RELA/JUN/TP53/FOS	4
CC	GO:0090575	RNA polymerase II transcription regulator complex	3/9	166/19717	4.74E-05	0.000917005	0.000366136	JUN/TP53/FOS	3
CC	GO:0101002	ficolin-1-rich granule	2/9	124/19717	0.001372209	0.015917623	0.006355494	MAPK14/MAPK1	2
CC	GO:1904813	ficolin-1-rich granule lumen	2/9	124/19717	0.001372209	0.015917623	0.006355494	MAPK14/MAPK1	2
CC	GO:0032993	protein-DNA complex	2/9	202/19717	0.003586006	0.034664725	0.013840725	ESR1/FOS	2
CC	GO:0031143	pseudopodium	1/9	17/19717	0.007734657	0.040055201	0.015993002	MAPK1	1
CC	GO:0045121	membrane raft	2/9	315/19717	0.008504765	0.040055201	0.015993002	TNF/MAPK1	2
CC	GO:0098857	membrane microdomain	2/9	316/19717	0.008556905	0.040055201	0.015993002	TNF/MAPK1	2
CC	GO:0034774	secretory granule lumen	2/9	321/19717	0.0088198	0.040055201	0.015993002	MAPK14/MAPK1	2
CC	GO:0060205	cytoplasmic vesicle lumen	2/9	325/19717	0.009032746	0.040055201	0.015993002	MAPK14/MAPK1	2
CC	GO:0031983	vesicle lumen	2/9	327/19717	0.009140094	0.040055201	0.015993002	MAPK14/MAPK1	2
CC	GO:0098589	membrane region	2/9	328/19717	0.009193986	0.040055201	0.015993002	TNF/MAPK1	2
CC	GO:0005819	spindle	2/9	347/19717	0.010245408	0.040055201	0.015993002	MAPK14/MAPK1	2
CC	GO:0098978	glutamatergic synapse	2/9	349/19717	0.010359104	0.040055201	0.015993002	MAPK14/RELA	2
CC	GO:0035327	transcriptionally active chromatin	1/9	25/19717	0.011356059	0.041165715	0.016436402	ESR1	1
CC	GO:0001891	phagocytic cup	1/9	27/19717	0.012259572	0.041826776	0.016700346	TNF	1
CC	GO:0005719	nuclear euchromatin	1/9	30/19717	0.013613465	0.043865611	0.0175144	JUN	1
CC	GO:0032839	dendrite cytoplasm	1/9	32/19717	0.014515144	0.044309387	0.017691588	MAPK1	1
CC	GO:0000791	euchromatin	1/9	38/19717	0.017215786	0.048789746	0.019480479	JUN	1
CC	GO:0005669	transcription factor TFIID complex	1/9	39/19717	0.017665253	0.048789746	0.019480479	TP53	1
CC	GO:0035861	site of double-strand break	1/9	58/19717	0.026170478	0.068994898	0.027547872	TP53	1
CC	GO:0005657	replication fork	1/9	70/19717	0.031508413	0.07809932	0.031183032	TP53	1
CC	GO:0090734	site of DNA damage	1/9	73/19717	0.032838826	0.07809932	0.031183032	TP53	1
CC	GO:0017053	transcription repressor complex	1/9	77/19717	0.034610183	0.07809932	0.031183032	JUN	1
CC	GO:0005901	caveola	1/9	80/19717	0.035936808	0.07809932	0.031183032	MAPK1	1
CC	GO:0016591	RNA polymerase II, holoenzyme	1/9	83/19717	0.037261812	0.07809932	0.031183032	TP53	1
CC	GO:0120111	neuron projection cytoplasm	1/9	84/19717	0.03770312	0.07809932	0.031183032	MAPK1	1
CC	GO:0035578	azurophil granule lumen	1/9	91/19717	0.040787245	0.080534568	0.032155363	MAPK1	1
CC	GO:0016605	PML body	1/9	99/19717	0.044301199	0.080534568	0.032155363	TP53	1
CC	GO:0055029	nuclear DNA-directed RNA polymerase complex	1/9	107/19717	0.047803705	0.080534568	0.032155363	TP53	1
CC	GO:0000428	DNA-directed RNA polymerase complex	1/9	108/19717	0.048240715	0.080534568	0.032155363	TP53	1
CC	GO:0016363	nuclear matrix	1/9	109/19717	0.048677547	0.080534568	0.032155363	TP53	1
CC	GO:0044853	plasma membrane raft	1/9	109/19717	0.048677547	0.080534568	0.032155363	MAPK1	1
CC	GO:0072686	mitotic spindle	1/9	109/19717	0.048677547	0.080534568	0.032155363	MAPK1	1
CC	GO:0030880	RNA polymerase complex	1/9	112/19717	0.049986973	0.080534568	0.032155363	TP53	1
MF	GO:0140297	DNA-binding transcription factor binding	6/9	351/17696	4.66E-09	3.64E-07	6.38E-08	ESR1/MAPK14/RELA/JUN/FOS/MYC	6
MF	GO:0001228	DNA-binding transcription activator activity, RNA polymerase II-specific	6/9	439/17696	1.78E-08	4.68E-07	8.22E-08	ESR1/RELA/JUN/TP53/FOS/MYC	6
MF	GO:0001216	DNA-binding transcription activator activity	6/9	440/17696	1.80E-08	4.68E-07	8.22E-08	ESR1/RELA/JUN/TP53/FOS/MYC	6
MF	GO:0033613	activating transcription factor binding	4/9	85/17696	6.13E-08	1.20E-06	2.10E-07	RELA/JUN/FOS/MYC	4
MF	GO:0061629	RNA polymerase II-specific DNA-binding transcription factor binding	5/9	277/17696	1.09E-07	1.69E-06	2.97E-07	ESR1/MAPK14/RELA/JUN/FOS	5
MF	GO:0004707	MAP kinase activity	2/9	14/17696	2.09E-05	0.000271154	4.76E-05	MAPK14/MAPK1	2
MF	GO:0004708	MAP kinase kinase activity	2/9	16/17696	2.75E-05	0.000306324	5.37E-05	MAPK14/MAPK1	2
MF	GO:0001091	RNA polymerase II general transcription initiation factor binding	2/9	20/17696	4.35E-05	0.000423938	7.44E-05	ESR1/TP53	2
MF	GO:0001223	transcription coactivator binding	2/9	23/17696	5.79E-05	0.000451249	7.92E-05	ESR1/RELA	2
MF	GO:0070412	R-SMAD binding	2/9	23/17696	5.79E-05	0.000451249	7.92E-05	JUN/FOS	2
MF	GO:0019902	phosphatase binding	3/9	185/17696	9.02E-05	0.000639312	0.00011216	MAPK14/TP53/MAPK1	3
MF	GO:0140296	general transcription initiation factor binding	2/9	42/17696	0.000195897	0.001144362	0.000200765	ESR1/TP53	2
MF	GO:0001221	transcription cofactor binding	2/9	43/17696	0.000205398	0.001144362	0.000200765	ESR1/RELA	2
MF	GO:0004712	protein serine/threonine/tyrosine kinase activity	2/9	43/17696	0.000205398	0.001144362	0.000200765	MAPK14/MAPK1	2
MF	GO:0001046	core promoter sequence-specific DNA binding	2/9	45/17696	0.000225069	0.001170357	0.000205326	TP53/FOS	2
MF	GO:0001102	RNA polymerase II activating transcription factor binding	2/9	53/17696	0.000312617	0.001524007	0.00026737	JUN/FOS	2
MF	GO:0031625	ubiquitin protein ligase binding	3/9	290/17696	0.000340081	0.001560373	0.00027375	RELA/JUN/TP53	3
MF	GO:0044389	ubiquitin-like protein ligase binding	3/9	308/17696	0.000405789	0.001758417	0.000308494	RELA/JUN/TP53	3
MF	GO:0070491	repressing transcription factor binding	2/9	71/17696	0.000561082	0.002142996	0.000375964	RELA/MYC	2
MF	GO:0001098	basal transcription machinery binding	2/9	72/17696	0.000576961	0.002142996	0.000375964	ESR1/TP53	2
MF	GO:0001099	basal RNA polymerase II transcription machinery binding	2/9	72/17696	0.000576961	0.002142996	0.000375964	ESR1/TP53	2
MF	GO:0046332	SMAD binding	2/9	80/17696	0.000711796	0.002523639	0.000442744	JUN/FOS	2
MF	GO:0047485	protein N-terminus binding	2/9	109/17696	0.00131572	0.004432848	0.000777693	RELA/TP53	2
MF	GO:0042826	histone deacetylase binding	2/9	111/17696	0.001363953	0.004432848	0.000777693	RELA/TP53	2
MF	GO:0002020	protease binding	2/9	128/17696	0.00180779	0.005640305	0.000989527	TNF/TP53	2
MF	GO:0019903	protein phosphatase binding	2/9	140/17696	0.002157252	0.006471755	0.001135396	MAPK14/TP53	2
MF	GO:0001094	TFIID-class transcription factor complex binding	1/9	11/17696	0.005581853	0.016125354	0.002829009	TP53	1
MF	GO:0042301	phosphate ion binding	1/9	12/17696	0.006087918	0.016362858	0.002870677	RELA	1
MF	GO:0001217	DNA-binding transcription repressor activity	2/9	242/17696	0.006293407	0.016362858	0.002870677	RELA/MYC	2
MF	GO:0001227	DNA-binding transcription repressor activity, RNA polymerase II-specific	2/9	242/17696	0.006293407	0.016362858	0.002870677	RELA/MYC	2
MF	GO:0035497	cAMP response element binding	1/9	14/17696	0.007099362	0.017862911	0.003133844	JUN	1
MF	GO:0071837	HMG box domain binding	1/9	16/17696	0.008109891	0.019767859	0.003468045	JUN	1
MF	GO:0008353	RNA polymerase II CTD heptapeptide repeat kinase activity	1/9	18/17696	0.009119505	0.020921218	0.003670389	MAPK1	1
MF	GO:0031435	mitogen-activated protein kinase kinase kinase binding	1/9	18/17696	0.009119505	0.020921218	0.003670389	MAPK1	1
MF	GO:0017025	TBP-class protein binding	1/9	22/17696	0.011135994	0.024817358	0.004353922	ESR1	1
MF	GO:0051019	mitogen-activated protein kinase binding	1/9	26/17696	0.013148834	0.028489141	0.004998095	MAPK14	1
MF	GO:0035035	histone acetyltransferase binding	1/9	29/17696	0.014656074	0.030083519	0.00527781	TP53	1
MF	GO:0051059	NF-kappaB binding	1/9	29/17696	0.014656074	0.030083519	0.00527781	RELA	1
MF	GO:0005164	tumor necrosis factor receptor binding	1/9	31/17696	0.015659763	0.031319525	0.005494654	TNF	1
MF	GO:0051721	protein phosphatase 2A binding	1/9	32/17696	0.016161266	0.031514469	0.005528854	TP53	1
MF	GO:0097718	disordered domain specific binding	1/9	33/17696	0.016662543	0.031699472	0.005561311	TP53	1
MF	GO:0000979	RNA polymerase II core promoter sequence-specific DNA binding	1/9	34/17696	0.017163592	0.031875243	0.005592148	FOS	1
MF	GO:0004674	protein serine/threonine kinase activity	2/9	439/17696	0.019695128	0.035726046	0.006267727	MAPK14/MAPK1	2
MF	GO:0001784	phosphotyrosine residue binding	1/9	40/17696	0.020165126	0.035747269	0.006271451	MAPK1	1
MF	GO:0030331	estrogen receptor binding	1/9	42/17696	0.021163826	0.036683964	0.006435783	ESR1	1
MF	GO:0032813	tumor necrosis factor receptor superfamily binding	1/9	46/17696	0.02315851	0.03765747	0.006606574	TNF	1
MF	GO:0042805	actinin binding	1/9	46/17696	0.02315851	0.03765747	0.006606574	RELA	1
MF	GO:0004879	nuclear receptor activity	1/9	47/17696	0.023656616	0.03765747	0.006606574	ESR1	1
MF	GO:0098531	ligand-activated transcription factor activity	1/9	47/17696	0.023656616	0.03765747	0.006606574	ESR1	1
MF	GO:1990841	promoter-specific chromatin binding	1/9	48/17696	0.024154496	0.037681014	0.006610704	TP53	1
MF	GO:0070888	E-box binding	1/9	50/17696	0.02514958	0.038464063	0.006748081	MYC	1
MF	GO:0045309	protein phosphorylated amino acid binding	1/9	51/17696	0.025646783	0.038470175	0.006749154	MAPK1	1
MF	GO:0003707	steroid hormone receptor activity	1/9	56/17696	0.028129422	0.040631387	0.007128313	ESR1	1
MF	GO:0043621	protein self-association	1/9	56/17696	0.028129422	0.040631387	0.007128313	TP53	1
MF	GO:0005507	copper ion binding	1/9	59/17696	0.029616304	0.042001304	0.00736865	TP53	1
MF	GO:0001085	RNA polymerase II transcription factor binding	1/9	61/17696	0.030606435	0.042630392	0.007479016	TP53	1
MF	GO:0002039	p53 binding	1/9	66/17696	0.033077836	0.045264407	0.007941124	TP53	1
MF	GO:0030971	receptor tyrosine kinase binding	1/9	69/17696	0.034557986	0.046474533	0.008153427	TP53	1
MF	GO:0051117	ATPase binding	1/9	80/17696	0.039967989	0.052839036	0.009270006	ESR1	1
MF	GO:0008013	beta-catenin binding	1/9	82/17696	0.040948725	0.052987266	0.009296012	ESR1	1
MF	GO:0051219	phosphoprotein binding	1/9	83/17696	0.041438759	0.052987266	0.009296012	MAPK1	1
MF	GO:0003730	mRNA 3'-UTR binding	1/9	91/17696	0.045351027	0.056460877	0.009905417	TP53	1
MF	GO:0035258	steroid hormone receptor binding	1/9	92/17696	0.045839061	0.056460877	0.009905417	ESR1	1
MF	GO:1990782	protein tyrosine kinase binding	1/9	93/17696	0.046326873	0.056460877	0.009905417	TP53	1
MF	GO:0005496	steroid binding	1/9	95/17696	0.047301833	0.0567622	0.009958281	ESR1	1
