# Supplementary material for: Elucidation of Potential Targets of San-Miao-San in the Treatment of Osteoarthritis Based on Network Pharmacology and Molecular Docking Analysis
Source: Evid Based Complement Alternat Med. 2022 Jan 18;2022:7663212. doi: 10.1155/2022/7663212 (PMC8789436; doi:10.1155/2022/7663212)
Supplement: Supplementary Materials — The data used to support the findings of this study are available in Supplementary Tables S1–S13. [file 7663212.f1.zip › 7663212.f1/Supplementary Table S9 (1).txt]

The KEGG enrichment analysis of 108 intersection targets
ID	Description	GeneRatio	BgRatio	pvalue	p.adjust	qvalue	geneID	Count
hsa05418	Fluid shear stress and atherosclerosis	31/102	139/8063	3.29E-31	3.73E-29	1.19E-29	MAPK14/CALM2/RELA/AKT1/BCL2/KDR/TNF/JUN/TP53/CCL2/MMP2/MMP9/VEGFA/FOS/HMOX1/CAV1/ICAM1/IL1B/SELE/VCAM1/NOS3/PLAT/THBD/IFNG/IL1A/GSTP1/NFE2L2/CHUK/GSTM1/IKBKB/MAPK8	31
hsa04933	AGE-RAGE signaling pathway in diabetic complications	28/102	100/8063	3.31E-31	3.73E-29	1.19E-29	MAPK14/RELA/AKT1/CCND1/BCL2/BAX/TNF/JUN/CASP3/CCL2/CXCL8/MMP2/PRKCA/VEGFA/MAPK1/STAT1/F3/ICAM1/IL1B/SELE/VCAM1/NOS3/THBD/SERPINE1/COL1A1/IL1A/COL3A1/MAPK8	28
hsa04657	IL-17 signaling pathway	25/102	94/8063	3.23E-27	2.42E-25	7.70E-26	PTGS2/MAPK14/GSK3B/RELA/TNF/JUN/CASP3/MMP1/CCL2/CXCL8/MMP9/IL4/CASP8/MMP3/FOS/MAPK1/NFKBIA/IL1B/IFNG/CXCL2/CXCL10/CHUK/FOSL1/IKBKB/MAPK8	25
hsa05167	Kaposi sarcoma-associated herpesvirus infection	29/102	193/8063	6.37E-24	3.59E-22	1.14E-22	PTGS2/MAPK14/GSK3B/CALM2/RELA/AKT1/CCND1/CDKN1A/BAX/CASP9/JUN/CASP3/TP53/CXCL8/CASP8/VEGFA/FOS/MAPK1/NFKBIA/HIF1A/STAT1/MYC/ICAM1/CXCL2/CHUK/CYCS/IKBKB/MAPK8/PPP3CA	29
hsa05215	Prostate cancer	22/102	97/8063	2.65E-22	1.10E-20	3.49E-21	AR/GSK3B/CDK2/RELA/AKT1/CCND1/BCL2/CDKN1A/CASP9/TP53/MMP9/PLAU/MMP3/EGFR/MAPK1/EGF/NFKBIA/ERBB2/PLAT/GSTP1/CHUK/IKBKB	22
hsa04668	TNF signaling pathway	23/102	112/8063	3.11E-22	1.10E-20	3.49E-21	PTGS2/MAPK14/RELA/AKT1/TNF/JUN/CASP3/CCL2/MMP9/CASP8/MMP3/FOS/MAPK1/NFKBIA/ICAM1/IL1B/SELE/VCAM1/CXCL2/CXCL10/CHUK/IKBKB/MAPK8	23
hsa05161	Hepatitis B	26/102	162/8063	3.41E-22	1.10E-20	3.49E-21	MAPK14/CDK2/RELA/AKT1/BCL2/CDKN1A/BAX/CASP9/TNF/JUN/CASP3/TP53/CXCL8/MMP9/CASP8/PRKCA/FOS/MAPK1/NFKBIA/STAT1/MYC/BIRC5/CHUK/CYCS/IKBKB/MAPK8	26
hsa05163	Human cytomegalovirus infection	29/102	225/8063	5.68E-22	1.60E-20	5.09E-21	PTGS2/MAPK14/GSK3B/CALM2/RELA/AKT1/CCND1/CDKN1A/BAX/CASP9/TNF/IL6R/CASP3/TP53/CCL2/CXCL8/CASP8/PRKCA/EGFR/VEGFA/MAPK1/IL10RA/NFKBIA/MYC/IL1B/CHUK/CYCS/IKBKB/PPP3CA	29
hsa05160	Hepatitis C	24/102	157/8063	5.59E-20	1.28E-18	4.08E-19	GSK3B/CDK2/RELA/AKT1/CCND1/CDKN1A/BAX/CASP9/TNF/CASP3/TP53/CASP8/EGFR/MAPK1/EGF/NFKBIA/STAT1/MYC/IFNG/PPARA/CXCL10/CHUK/CYCS/IKBKB	24
hsa05162	Measles	23/102	139/8063	5.70E-20	1.28E-18	4.08E-19	GSK3B/CDK2/RELA/AKT1/CCND1/BCL2/BAX/CASP9/JUN/CASP3/TP53/CASP8/BCL2L1/FOS/NFKBIA/STAT1/IL1B/IL2RB/IL1A/CHUK/CYCS/IKBKB/MAPK8	23
hsa05145	Toxoplasmosis	21/102	112/8063	1.85E-19	3.78E-18	1.20E-18	NOS2/MAPK14/RELA/AKT1/BCL2/CASP9/TNF/CASP3/CASP8/BCL2L1/MAPK1/IL10RA/NFKBIA/STAT1/IFNG/ALOX5/CHUK/CD40LG/CYCS/IKBKB/MAPK8	21
hsa04210	Apoptosis	22/102	136/8063	6.74E-19	1.26E-17	4.02E-18	RELA/AKT1/BCL2/BAX/CASP9/TNF/JUN/CASP3/TP53/MCL1/CASP8/BCL2L1/FOS/MAPK1/NFKBIA/BIRC5/PARP1/CHUK/CTSD/CYCS/IKBKB/MAPK8	22
hsa05210	Colorectal cancer	18/102	86/8063	1.10E-17	1.91E-16	6.08E-17	GSK3B/AKT1/CCND1/BCL2/CDKN1A/BAX/CASP9/JUN/CASP3/TP53/EGFR/FOS/MAPK1/EGF/MYC/BIRC5/CYCS/MAPK8	18
hsa05212	Pancreatic cancer	17/102	76/8063	2.85E-17	4.58E-16	1.46E-16	RELA/AKT1/CCND1/CDKN1A/BAX/CASP9/TP53/EGFR/VEGFA/BCL2L1/MAPK1/EGF/STAT1/ERBB2/CHUK/IKBKB/MAPK8	17
hsa05222	Small cell lung cancer	18/102	92/8063	4.00E-17	6.00E-16	1.91E-16	NOS2/PTGS2/CDK2/RELA/AKT1/CCND1/BCL2/CDKN1A/BAX/CASP9/CASP3/TP53/BCL2L1/NFKBIA/MYC/CHUK/CYCS/IKBKB	18
hsa05142	Chagas disease	18/102	102/8063	2.79E-16	3.93E-15	1.25E-15	NOS2/MAPK14/RELA/AKT1/TNF/JUN/CCL2/CXCL8/CASP8/FOS/MAPK1/NFKBIA/IL1B/SERPINE1/IFNG/CHUK/IKBKB/MAPK8	18
hsa05169	Epstein-Barr virus infection	23/102	202/8063	3.15E-16	4.17E-15	1.33E-15	MAPK14/CDK2/RELA/AKT1/CCND1/BCL2/CDKN1A/BAX/CASP9/TNF/JUN/CASP3/TP53/CASP8/NFKBIA/STAT1/MYC/ICAM1/CXCL10/CHUK/CYCS/IKBKB/MAPK8	23
hsa04620	Toll-like receptor signaling pathway	18/102	104/8063	4.01E-16	5.01E-15	1.60E-15	MAPK14/RELA/AKT1/TNF/JUN/CXCL8/CASP8/FOS/MAPK1/NFKBIA/STAT1/IL1B/CXCL11/CXCL10/CHUK/SPP1/IKBKB/MAPK8	18
hsa04659	Th17 cell differentiation	18/102	107/8063	6.80E-16	8.06E-15	2.56E-15	MAPK14/RELA/JUN/IL6R/IL4/FOS/MAPK1/NFKBIA/HIF1A/STAT1/IL1B/IL2RB/IFNG/AHR/CHUK/IKBKB/MAPK8/PPP3CA	18
hsa05219	Bladder cancer	13/102	41/8063	1.27E-15	1.43E-14	4.56E-15	CCND1/CDKN1A/TP53/MMP1/CXCL8/MMP2/MMP9/EGFR/VEGFA/MAPK1/EGF/ERBB2/MYC	13
hsa05164	Influenza A	21/102	171/8063	1.55E-15	1.66E-14	5.27E-15	RELA/AKT1/BAX/CASP9/TNF/CASP3/CCL2/CXCL8/CASP8/PRKCA/MAPK1/NFKBIA/STAT1/ICAM1/IL1B/IFNG/IL1A/CXCL10/CHUK/CYCS/IKBKB	21
hsa04151	PI3K-Akt signaling pathway	28/102	354/8063	1.68E-15	1.72E-14	5.48E-15	GSK3B/CDK2/RELA/AKT1/CCND1/BCL2/CDKN1A/CASP9/KDR/IL6R/TP53/MCL1/IL4/PRKCA/EGFR/VEGFA/BCL2L1/MAPK1/EGF/ERBB2/MYC/NOS3/IL2RB/COL1A1/CHUK/SPP1/IGF2/IKBKB	28
hsa01522	Endocrine resistance	17/102	98/8063	2.73E-15	2.67E-14	8.50E-15	ESR1/MAPK14/AKT1/CCND1/BCL2/CDKN1A/BAX/JUN/TP53/MMP2/MMP9/ESR2/EGFR/FOS/MAPK1/ERBB2/MAPK8	17
hsa05152	Tuberculosis	21/102	180/8063	4.44E-15	4.16E-14	1.32E-14	NOS2/MAPK14/CALM2/RELA/AKT1/BCL2/BAX/CASP9/TNF/CASP3/CASP8/MAPK1/IL10RA/STAT1/IL1B/IFNG/IL1A/CTSD/CYCS/MAPK8/PPP3CA	21
hsa05205	Proteoglycans in cancer	22/102	205/8063	5.38E-15	4.85E-14	1.54E-14	ESR1/MAPK14/AKT1/CCND1/CDKN1A/KDR/TNF/CASP3/TP53/MMP2/MMP9/PLAU/PRKCA/EGFR/VEGFA/MAPK1/HIF1A/ERBB2/CAV1/MYC/COL1A1/IGF2	22
hsa01524	Platinum drug resistance	15/102	73/8063	9.39E-15	8.13E-14	2.59E-14	AKT1/BCL2/CDKN1A/BAX/CASP9/CASP3/TP53/CASP8/BCL2L1/MAPK1/ERBB2/BIRC5/GSTP1/GSTM1/CYCS	15
hsa05170	Human immunodeficiency virus 1 infection	22/102	212/8063	1.10E-14	9.13E-14	2.90E-14	MAPK14/CALM2/RELA/AKT1/BCL2/BAX/CASP9/TNF/JUN/CASP3/CASP8/PRKCA/BCL2L1/FOS/MAPK1/NFKBIA/CDK1/CHUK/CYCS/IKBKB/MAPK8/PPP3CA	22
hsa04066	HIF-1 signaling pathway	17/102	109/8063	1.74E-14	1.40E-13	4.45E-14	NOS2/RELA/AKT1/BCL2/CDKN1A/IL6R/PRKCA/EGFR/VEGFA/MAPK1/EGF/HIF1A/ERBB2/HMOX1/NOS3/SERPINE1/IFNG	17
hsa04380	Osteoclast differentiation	18/102	128/8063	1.80E-14	1.40E-13	4.45E-14	PPARG/MAPK14/RELA/AKT1/TNF/JUN/FOS/MAPK1/NFKBIA/STAT1/IL1B/IFNG/IL1A/CHUK/FOSL1/IKBKB/MAPK8/PPP3CA	18
hsa04926	Relaxin signaling pathway	18/102	129/8063	2.07E-14	1.55E-13	4.94E-14	NOS2/MAPK14/RELA/AKT1/JUN/MMP1/MMP2/MMP9/PRKCA/EGFR/VEGFA/FOS/MAPK1/NFKBIA/NOS3/COL1A1/COL3A1/MAPK8	18
hsa04064	NF-kappa B signaling pathway	16/102	104/8063	1.37E-13	9.35E-13	2.98E-13	PTGS2/RELA/BCL2/TNF/CXCL8/PLAU/BCL2L1/NFKBIA/ICAM1/IL1B/VCAM1/PARP1/CXCL2/CHUK/CD40LG/IKBKB	16
hsa04625	C-type lectin receptor signaling pathway	16/102	104/8063	1.37E-13	9.35E-13	2.98E-13	PTGS2/MAPK14/CALM2/RELA/AKT1/TNF/JUN/CASP8/MAPK1/NFKBIA/STAT1/IL1B/CHUK/IKBKB/MAPK8/PPP3CA	16
hsa04660	T cell receptor signaling pathway	16/102	104/8063	1.37E-13	9.35E-13	2.98E-13	MAPK14/GSK3B/RELA/AKT1/TNF/JUN/IL4/FOS/MAPK1/NFKBIA/IFNG/CHUK/CD40LG/IKBKB/MAPK8/PPP3CA	16
hsa05235	PD-L1 expression and PD-1 checkpoint pathway in cancer	15/102	89/8063	2.09E-13	1.38E-12	4.40E-13	MAPK14/RELA/AKT1/JUN/EGFR/FOS/MAPK1/EGF/NFKBIA/HIF1A/STAT1/IFNG/CHUK/IKBKB/PPP3CA	15
hsa04115	p53 signaling pathway	14/102	73/8063	2.15E-13	1.38E-12	4.40E-13	CDK2/CCND1/BCL2/CDKN1A/BAX/CASP9/CASP3/TP53/CASP8/BCL2L1/CDK1/SERPINE1/IGFBP3/CYCS	14
hsa05166	Human T-cell leukemia virus 1 infection	21/102	219/8063	2.33E-13	1.45E-12	4.63E-13	CDK2/RELA/AKT1/CCND1/CDKN1A/BAX/TNF/JUN/TP53/BCL2L1/FOS/MAPK1/NFKBIA/MYC/ICAM1/IL2RB/CHUK/FOSL1/IKBKB/MAPK8/PPP3CA	21
hsa05140	Leishmaniasis	14/102	77/8063	4.69E-13	2.85E-12	9.08E-13	NOS2/PTGS2/MAPK14/RELA/TNF/JUN/IL4/FOS/MAPK1/NFKBIA/STAT1/IL1B/IFNG/IL1A	14
hsa04010	MAPK signaling pathway	23/102	294/8063	1.10E-12	6.53E-12	2.08E-12	MAPK14/RELA/AKT1/KDR/TNF/JUN/CASP3/TP53/PRKCA/EGFR/VEGFA/FOS/MAPK1/EGF/ERBB2/MYC/IL1B/IL1A/CHUK/IGF2/IKBKB/MAPK8/PPP3CA	23
hsa04932	Non-alcoholic fatty liver disease	17/102	150/8063	3.81E-12	2.20E-11	6.99E-12	GSK3B/RELA/AKT1/BAX/TNF/JUN/IL6R/CASP3/CXCL8/CASP8/FOS/IL1B/IL1A/PPARA/CYCS/IKBKB/MAPK8	17
hsa05213	Endometrial cancer	12/102	58/8063	4.78E-12	2.69E-11	8.55E-12	GSK3B/AKT1/CCND1/CDKN1A/BAX/CASP9/TP53/EGFR/MAPK1/EGF/ERBB2/MYC	12
hsa04658	Th1 and Th2 cell differentiation	14/102	92/8063	6.03E-12	3.31E-11	1.05E-11	MAPK14/RELA/JUN/IL4/FOS/MAPK1/NFKBIA/STAT1/IL2RB/IFNG/CHUK/IKBKB/MAPK8/PPP3CA	14
hsa05133	Pertussis	13/102	76/8063	7.69E-12	4.12E-11	1.31E-11	NOS2/MAPK14/CALM2/RELA/TNF/JUN/CASP3/CXCL8/FOS/MAPK1/IL1B/IL1A/MAPK8	13
hsa01521	EGFR tyrosine kinase inhibitor resistance	13/102	79/8063	1.29E-11	6.74E-11	2.14E-11	GSK3B/AKT1/BCL2/BAX/KDR/IL6R/PRKCA/EGFR/VEGFA/BCL2L1/MAPK1/EGF/ERBB2	13
hsa05132	Salmonella infection	19/102	213/8063	1.35E-11	6.90E-11	2.19E-11	MAPK14/RELA/AKT1/BCL2/BAX/TNF/JUN/CASP3/CXCL8/CASP8/FOS/MAPK1/NFKBIA/MYC/IL1B/CHUK/CYCS/IKBKB/MAPK8	19
hsa05135	Yersinia infection	15/102	130/8063	6.09E-11	3.04E-10	9.68E-11	MAPK14/GSK3B/RELA/AKT1/TNF/JUN/CCL2/CXCL8/FOS/MAPK1/NFKBIA/IL1B/CHUK/IKBKB/MAPK8	15
hsa04621	NOD-like receptor signaling pathway	17/102	181/8063	8.01E-11	3.86E-10	1.23E-10	MAPK14/RELA/BCL2/TNF/JUN/CCL2/CXCL8/CASP8/BCL2L1/MAPK1/NFKBIA/STAT1/IL1B/CXCL2/CHUK/IKBKB/MAPK8	17
hsa04218	Cellular senescence	16/102	156/8063	8.07E-11	3.86E-10	1.23E-10	MAPK14/CDK2/CALM2/RELA/AKT1/CCND1/CDKN1A/TP53/CXCL8/MAPK1/CDK1/MYC/SERPINE1/IL1A/IGFBP3/PPP3CA	16
hsa05323	Rheumatoid arthritis	13/102	93/8063	1.10E-10	5.14E-10	1.63E-10	TNF/JUN/MMP1/CCL2/CXCL8/MMP3/VEGFA/FOS/ICAM1/IL1B/IFNG/IL1A/CXCL2	13
hsa05131	Shigellosis	19/102	242/8063	1.26E-10	5.75E-10	1.83E-10	MAPK14/GSK3B/RELA/AKT1/BCL2/BAX/TNF/JUN/TP53/CXCL8/EGFR/BCL2L1/MAPK1/NFKBIA/IL1B/CHUK/CYCS/IKBKB/MAPK8	19
hsa04215	Apoptosis - multiple species	9/102	32/8063	1.28E-10	5.75E-10	1.83E-10	BCL2/BAX/CASP9/CASP3/CASP8/BCL2L1/BIRC5/CYCS/MAPK8	9
hsa05220	Chronic myeloid leukemia	12/102	76/8063	1.38E-10	6.08E-10	1.94E-10	RELA/AKT1/CCND1/CDKN1A/BAX/TP53/BCL2L1/MAPK1/NFKBIA/MYC/CHUK/IKBKB	12
hsa05130	Pathogenic Escherichia coli infection	17/102	193/8063	2.22E-10	9.60E-10	3.05E-10	MAPK14/RELA/BAX/CASP9/TNF/JUN/CASP3/CXCL8/CASP8/FOS/MAPK1/NFKBIA/IL1B/CHUK/CYCS/IKBKB/MAPK8	17
hsa05225	Hepatocellular carcinoma	16/102	168/8063	2.48E-10	1.05E-09	3.34E-10	GSK3B/AKT1/CCND1/CDKN1A/BAX/TP53/PRKCA/EGFR/BCL2L1/MAPK1/HMOX1/MYC/GSTP1/NFE2L2/IGF2/GSTM1	16
hsa05224	Breast cancer	15/102	147/8063	3.57E-10	1.49E-09	4.73E-10	ESR1/GSK3B/AKT1/CCND1/CDKN1A/BAX/JUN/TP53/ESR2/EGFR/FOS/MAPK1/EGF/ERBB2/MYC	15
hsa05165	Human papillomavirus infection	21/102	331/8063	6.32E-10	2.59E-09	8.23E-10	PTGS2/GSK3B/CDK2/RELA/AKT1/CCND1/CDKN1A/BAX/TNF/CASP3/TP53/CASP8/EGFR/VEGFA/MAPK1/EGF/STAT1/COL1A1/CHUK/SPP1/IKBKB	21
hsa05223	Non-small cell lung cancer	11/102	68/8063	6.47E-10	2.60E-09	8.27E-10	AKT1/CCND1/CDKN1A/BAX/CASP9/TP53/PRKCA/EGFR/MAPK1/EGF/ERBB2	11
hsa04917	Prolactin signaling pathway	11/102	70/8063	8.94E-10	3.47E-09	1.10E-09	ESR1/MAPK14/GSK3B/RELA/AKT1/CCND1/ESR2/FOS/MAPK1/STAT1/MAPK8	11
hsa05120	Epithelial cell signaling in Helicobacter pylori infection	11/102	70/8063	8.94E-10	3.47E-09	1.10E-09	MAPK14/RELA/JUN/CASP3/CXCL8/EGFR/NFKBIA/CXCL2/CHUK/IKBKB/MAPK8	11
hsa04630	JAK-STAT signaling pathway	15/102	162/8063	1.41E-09	5.38E-09	1.71E-09	AKT1/CCND1/BCL2/CDKN1A/IL6R/MCL1/IL4/EGFR/BCL2L1/IL10RA/EGF/STAT1/MYC/IL2RB/IFNG	15
hsa04915	Estrogen signaling pathway	14/102	138/8063	1.57E-09	5.88E-09	1.87E-09	ESR1/CALM2/AKT1/BCL2/JUN/OPRM1/MMP2/MMP9/ESR2/EGFR/FOS/MAPK1/NOS3/CTSD	14
hsa05134	Legionellosis	10/102	57/8063	1.77E-09	6.52E-09	2.08E-09	RELA/CASP9/TNF/CASP3/CXCL8/CASP8/NFKBIA/IL1B/CXCL2/CYCS	10
hsa05202	Transcriptional misregulation in cancer	16/102	192/8063	1.80E-09	6.55E-09	2.08E-09	PPARG/RELA/CDKN1A/BAX/TP53/CXCL8/MMP9/PLAU/MMP3/BCL2L1/MYC/IL2RB/PLAT/MPO/RUNX2/IGFBP3	16
hsa04071	Sphingolipid signaling pathway	13/102	119/8063	2.52E-09	8.72E-09	2.78E-09	MAPK14/RELA/AKT1/BCL2/BAX/TNF/TP53/OPRD1/PRKCA/MAPK1/NOS3/CTSD/MAPK8	13
hsa04722	Neurotrophin signaling pathway	13/102	119/8063	2.52E-09	8.72E-09	2.78E-09	MAPK14/GSK3B/CALM2/RELA/AKT1/BCL2/BAX/JUN/TP53/MAPK1/NFKBIA/IKBKB/MAPK8	13
hsa04370	VEGF signaling pathway	10/102	59/8063	2.52E-09	8.72E-09	2.78E-09	PTGS2/MAPK14/AKT1/CASP9/KDR/PRKCA/VEGFA/MAPK1/NOS3/PPP3CA	10
hsa04510	Focal adhesion	16/102	201/8063	3.53E-09	1.20E-08	3.82E-09	GSK3B/AKT1/CCND1/BCL2/KDR/JUN/PRKCA/EGFR/VEGFA/MAPK1/EGF/ERBB2/CAV1/COL1A1/SPP1/MAPK8	16
hsa04012	ErbB signaling pathway	11/102	85/8063	7.54E-09	2.53E-08	8.06E-09	GSK3B/AKT1/CDKN1A/JUN/PRKCA/EGFR/MAPK1/EGF/ERBB2/MYC/MAPK8	11
hsa05144	Malaria	9/102	50/8063	9.46E-09	3.13E-08	9.96E-09	TNF/CCL2/CXCL8/ICAM1/IL1B/SELE/VCAM1/IFNG/CD40LG	9
hsa04622	RIG-I-like receptor signaling pathway	10/102	70/8063	1.42E-08	4.63E-08	1.47E-08	MAPK14/RELA/TNF/CXCL8/CASP8/NFKBIA/CXCL10/CHUK/IKBKB/MAPK8	10
hsa05214	Glioma	10/102	75/8063	2.81E-08	9.04E-08	2.88E-08	CALM2/AKT1/CCND1/CDKN1A/BAX/TP53/PRKCA/EGFR/MAPK1/EGF	10
hsa05226	Gastric cancer	13/102	149/8063	3.95E-08	1.25E-07	3.98E-08	GSK3B/CDK2/AKT1/CCND1/BCL2/CDKN1A/BAX/TP53/EGFR/MAPK1/EGF/ERBB2/MYC	13
hsa05146	Amoebiasis	11/102	102/8063	5.27E-08	1.65E-07	5.24E-08	NOS2/RELA/TNF/CASP3/CXCL8/PRKCA/IL1B/COL1A1/IFNG/COL3A1/CXCL2	11
hsa04662	B cell receptor signaling pathway	10/102	82/8063	6.75E-08	2.08E-07	6.62E-08	GSK3B/RELA/AKT1/JUN/FOS/MAPK1/NFKBIA/CHUK/IKBKB/PPP3CA	10
hsa05010	Alzheimer disease	19/102	369/8063	1.36E-07	4.15E-07	1.32E-07	NOS2/PTGS2/GSK3B/CALM2/RELA/AKT1/CASP9/TNF/CASP3/CHRM3/CASP8/MAPK1/IL1B/IL1A/CHUK/CYCS/IKBKB/MAPK8/PPP3CA	19
hsa05206	MicroRNAs in cancer	17/102	310/8063	2.80E-07	8.39E-07	2.67E-07	PTGS2/CCND1/BCL2/CDKN1A/CASP3/TP53/MCL1/MMP9/PLAU/PRKCA/EGFR/VEGFA/MAPK1/ERBB2/HMOX1/MYC/IKBKB	17
hsa04919	Thyroid hormone signaling pathway	11/102	121/8063	3.10E-07	9.17E-07	2.92E-07	ESR1/GSK3B/AKT1/CCND1/CASP9/TP53/PRKCA/MAPK1/HIF1A/STAT1/MYC	11
hsa05143	African trypanosomiasis	7/102	37/8063	3.18E-07	9.17E-07	2.92E-07	TNF/PRKCA/ICAM1/IL1B/SELE/VCAM1/IFNG	7
hsa05216	Thyroid cancer	7/102	37/8063	3.18E-07	9.17E-07	2.92E-07	PPARG/CCND1/CDKN1A/BAX/TP53/MAPK1/MYC	7
hsa04068	FoxO signaling pathway	11/102	131/8063	6.93E-07	1.97E-06	6.28E-07	MAPK14/CDK2/AKT1/CCND1/CDKN1A/EGFR/MAPK1/EGF/CHUK/IKBKB/MAPK8	11
hsa05416	Viral myocarditis	8/102	60/8063	7.39E-07	2.08E-06	6.61E-07	CCND1/CASP9/CASP3/CASP8/CAV1/ICAM1/CD40LG/CYCS	8
hsa04062	Chemokine signaling pathway	13/102	192/8063	7.71E-07	2.14E-06	6.81E-07	GSK3B/RELA/AKT1/CCL2/CXCL8/MAPK1/NFKBIA/STAT1/CXCL11/CXCL2/CXCL10/CHUK/IKBKB	13
hsa04014	Ras signaling pathway	14/102	232/8063	1.13E-06	3.10E-06	9.87E-07	CALM2/RELA/AKT1/KDR/PRKCA/EGFR/VEGFA/BCL2L1/MAPK1/EGF/CHUK/IGF2/IKBKB/MAPK8	14
hsa05321	Inflammatory bowel disease	8/102	65/8063	1.38E-06	3.75E-06	1.19E-06	RELA/TNF/JUN/IL4/STAT1/IL1B/IFNG/IL1A	8
hsa05020	Prion disease	15/102	273/8063	1.48E-06	3.97E-06	1.26E-06	MAPK14/GSK3B/BAX/CASP9/TNF/CASP3/MAPK1/SOD1/HSPA5/CAV1/IL1B/IL1A/CYCS/MAPK8/PPP3CA	15
hsa05221	Acute myeloid leukemia	8/102	67/8063	1.75E-06	4.64E-06	1.48E-06	RELA/AKT1/CCND1/MAPK1/MYC/MPO/CHUK/IKBKB	8
hsa04664	Fc epsilon RI signaling pathway	8/102	68/8063	1.96E-06	5.14E-06	1.64E-06	MAPK14/AKT1/TNF/IL4/PRKCA/MAPK1/ALOX5/MAPK8	8
hsa04920	Adipocytokine signaling pathway	8/102	69/8063	2.20E-06	5.69E-06	1.81E-06	RELA/AKT1/TNF/NFKBIA/PPARA/CHUK/IKBKB/MAPK8	8
hsa05218	Melanoma	8/102	72/8063	3.05E-06	7.80E-06	2.48E-06	AKT1/CCND1/CDKN1A/BAX/TP53/EGFR/MAPK1/EGF	8
hsa04921	Oxytocin signaling pathway	11/102	154/8063	3.45E-06	8.72E-06	2.78E-06	PTGS2/CALM2/CCND1/CDKN1A/JUN/PRKCA/EGFR/FOS/MAPK1/NOS3/PPP3CA	11
hsa05231	Choline metabolism in cancer	9/102	98/8063	3.60E-06	9.00E-06	2.86E-06	AKT1/JUN/PRKCA/EGFR/FOS/MAPK1/EGF/HIF1A/MAPK8	9
hsa04061	Viral protein interaction with cytokine and cytokine receptor	9/102	100/8063	4.26E-06	1.05E-05	3.35E-06	TNF/IL6R/CCL2/CXCL8/IL10RA/IL2RB/CXCL11/CXCL2/CXCL10	9
hsa04931	Insulin resistance	9/102	108/8063	8.06E-06	1.97E-05	6.27E-06	GSK3B/RELA/AKT1/TNF/NFKBIA/NOS3/PPARA/IKBKB/MAPK8	9
hsa05203	Viral carcinogenesis	12/102	204/8063	9.12E-06	2.21E-05	7.02E-06	CDK2/RELA/CCND1/CDKN1A/BAX/JUN/CASP3/TP53/CASP8/MAPK1/NFKBIA/CDK1	12
hsa04935	Growth hormone synthesis, secretion and action	9/102	119/8063	1.78E-05	4.21E-05	1.34E-05	MAPK14/GSK3B/AKT1/PRKCA/FOS/MAPK1/STAT1/IGFBP3/MAPK8	9
hsa04060	Cytokine-cytokine receptor interaction	14/102	294/8063	1.78E-05	4.21E-05	1.34E-05	TNF/IL6R/CCL2/CXCL8/IL4/IL10RA/IL1B/IL2RB/IFNG/IL1A/CXCL11/CXCL2/CXCL10/CD40LG	14
hsa04912	GnRH signaling pathway	8/102	93/8063	2.09E-05	4.89E-05	1.56E-05	MAPK14/CALM2/JUN/MMP2/PRKCA/EGFR/MAPK1/MAPK8	8
hsa05230	Central carbon metabolism in cancer	7/102	70/8063	2.63E-05	6.10E-05	1.94E-05	AKT1/TP53/EGFR/MAPK1/HIF1A/ERBB2/MYC	7
hsa04217	Necroptosis	10/102	159/8063	3.01E-05	6.90E-05	2.20E-05	BCL2/BAX/TNF/CASP8/STAT1/IL1B/IFNG/IL1A/PARP1/MAPK8	10
hsa05168	Herpes simplex virus 1 infection	18/102	491/8063	3.68E-05	8.37E-05	2.66E-05	RELA/AKT1/BCL2/BAX/CASP9/TNF/CASP3/TP53/CCL2/CASP8/BCL2L1/NFKBIA/STAT1/IL1B/IFNG/CHUK/CYCS/IKBKB	18
hsa01523	Antifolate resistance	5/102	31/8063	3.84E-05	8.64E-05	2.75E-05	RELA/TNF/IL1B/CHUK/IKBKB	5
hsa04371	Apelin signaling pathway	9/102	137/8063	5.45E-05	0.00012149	3.86E-05	NOS2/CALM2/AKT1/CCND1/MAPK1/NOS3/PLAT/SERPINE1/SPP1	9
hsa04726	Serotonergic synapse	8/102	115/8063	9.64E-05	0.000212728	6.77E-05	PTGS1/PTGS2/CASP3/SLC6A4/HTR3A/PRKCA/MAPK1/ALOX5	8
hsa04623	Cytosolic DNA-sensing pathway	6/102	63/8063	0.000134047	0.00029282	9.32E-05	RELA/NFKBIA/IL1B/CXCL10/CHUK/IKBKB	6
hsa04310	Wnt signaling pathway	9/102	160/8063	0.000180353	0.000390188	0.00012413	GSK3B/CCND1/JUN/TP53/PRKCA/MYC/FOSL1/MAPK8/PPP3CA	9
hsa04137	Mitophagy - animal	6/102	68/8063	0.000205208	0.000439731	0.000139891	RELA/JUN/TP53/BCL2L1/HIF1A/MAPK8	6
hsa04020	Calcium signaling pathway	10/102	201/8063	0.000214665	0.000455656	0.000144957	NOS2/CALM2/ADRB2/CHRM3/PRKCA/EGFR/EGF/ERBB2/NOS3/PPP3CA	10
hsa05211	Renal cell carcinoma	6/102	69/8063	0.000222474	0.000467818	0.000148826	AKT1/CDKN1A/JUN/VEGFA/MAPK1/HIF1A	6
hsa04728	Dopaminergic synapse	8/102	132/8063	0.000251647	0.000524264	0.000166783	MAPK14/GSK3B/CALM2/AKT1/PRKCA/FOS/MAPK8/PPP3CA	8
hsa04928	Parathyroid hormone synthesis, secretion and action	7/102	106/8063	0.00036888	0.00076145	0.000242239	BCL2/CDKN1A/PRKCA/EGFR/FOS/MAPK1/RUNX2	7
hsa04024	cAMP signaling pathway	10/102	216/8063	0.000382987	0.000783382	0.000249216	CALM2/ADRB2/RELA/AKT1/JUN/FOS/MAPK1/NFKBIA/PPARA/MAPK8	10
hsa05014	Amyotrophic lateral sclerosis	13/102	364/8063	0.00063594	0.001289068	0.00041009	NOS2/MAPK14/BCL2/BAX/CASP9/TNF/CASP3/TP53/BCL2L1/SOD1/HSPA5/CYCS/PPP3CA	13
hsa04610	Complement and coagulation cascades	6/102	85/8063	0.000689725	0.001385607	0.000440801	F7/PLAU/F3/PLAT/THBD/SERPINE1	6
hsa04540	Gap junction	6/102	88/8063	0.000828992	0.001650647	0.000525118	PRKCA/EGFR/MAPK1/EGF/CDK1/GJA1	6
hsa04110	Cell cycle	7/102	124/8063	0.000946832	0.001852497	0.000589332	GSK3B/CDK2/CCND1/CDKN1A/TP53/CDK1/MYC	7
hsa04611	Platelet activation	7/102	124/8063	0.000946832	0.001852497	0.000589332	PTGS1/MAPK14/AKT1/MAPK1/NOS3/COL1A1/COL3A1	7
hsa04114	Oocyte meiosis	7/102	128/8063	0.0011411	0.00221334	0.000704127	AR/MAPK14/CDK2/CALM2/MAPK1/CDK1/PPP3CA	7
hsa05012	Parkinson disease	10/102	249/8063	0.001156563	0.00222416	0.000707569	CALM2/BAX/CASP9/CASP3/TP53/BCL2L1/HSPA5/NFE2L2/CYCS/MAPK8	10
hsa04929	GnRH secretion	5/102	64/8063	0.001239369	0.002363203	0.000751803	AKT1/PRKCA/ESR2/MAPK1/SPP1	5
hsa05330	Allograft rejection	4/102	38/8063	0.001280699	0.002421491	0.000770346	TNF/IL4/IFNG/CD40LG	4
hsa04650	Natural killer cell mediated cytotoxicity	7/102	131/8063	0.001306353	0.002433095	0.000774037	TNF/CASP3/PRKCA/MAPK1/ICAM1/IFNG/PPP3CA	7
hsa04015	Rap1 signaling pathway	9/102	210/8063	0.001308464	0.002433095	0.000774037	MAPK14/CALM2/AKT1/KDR/PRKCA/EGFR/VEGFA/MAPK1/EGF	9
hsa04914	Progesterone-mediated oocyte maturation	6/102	99/8063	0.001533016	0.002827284	0.00089944	MAPK14/CDK2/AKT1/MAPK1/CDK1/MAPK8	6
hsa04140	Autophagy - animal	7/102	137/8063	0.001692811	0.003096606	0.000985119	AKT1/BCL2/BCL2L1/MAPK1/HIF1A/CTSD/MAPK8	7
hsa05031	Amphetamine addiction	5/102	69/8063	0.001738125	0.003153855	0.001003332	CALM2/JUN/PRKCA/FOS/PPP3CA	5
hsa05332	Graft-versus-host disease	4/102	42/8063	0.001868372	0.00336307	0.001069889	TNF/IL1B/IFNG/IL1A	4
hsa04940	Type I diabetes mellitus	4/102	43/8063	0.002040208	0.003643229	0.001159016	TNF/IL1B/IFNG/IL1A	4
hsa04930	Type II diabetes mellitus	4/102	46/8063	0.002620807	0.004643163	0.001477123	TNF/MAPK1/IKBKB/MAPK8	4
hsa04261	Adrenergic signaling in cardiomyocytes	7/102	149/8063	0.002728704	0.00479655	0.00152592	MAPK14/CALM2/ADRB2/AKT1/BCL2/PRKCA/MAPK1	7
hsa04725	Cholinergic synapse	6/102	113/8063	0.00299967	0.005231983	0.001664444	AKT1/BCL2/CHRM3/PRKCA/FOS/MAPK1	6
hsa04670	Leukocyte transendothelial migration	6/102	114/8063	0.003134452	0.005425013	0.001725852	MAPK14/MMP2/MMP9/PRKCA/ICAM1/VCAM1	6
hsa04150	mTOR signaling pathway	7/102	155/8063	0.003401897	0.005798688	0.001844729	GSK3B/AKT1/TNF/PRKCA/MAPK1/CHUK/IKBKB	7
hsa04934	Cushing syndrome	7/102	155/8063	0.003401897	0.005798688	0.001844729	GSK3B/CDK2/CCND1/CDKN1A/EGFR/MAPK1/AHR	7
hsa04022	cGMP-PKG signaling pathway	7/102	167/8063	0.005121941	0.008664937	0.002756565	CALM2/ADRB2/AKT1/OPRD1/MAPK1/NOS3/PPP3CA	7
hsa04211	Longevity regulating pathway	5/102	89/8063	0.005263743	0.008838374	0.00281174	PPARG/RELA/AKT1/BAX/TP53	5
hsa04923	Regulation of lipolysis in adipocytes	4/102	56/8063	0.005357526	0.00892921	0.002840638	PTGS1/PTGS2/ADRB2/AKT1	4
hsa05310	Asthma	3/102	31/8063	0.006832779	0.01130423	0.0035962	TNF/IL4/CD40LG	3
hsa04910	Insulin signaling pathway	6/102	137/8063	0.007658029	0.012577054	0.004001121	GSK3B/CALM2/AKT1/MAPK1/IKBKB/MAPK8	6
hsa05217	Basal cell carcinoma	4/102	63/8063	0.008124361	0.013246241	0.004214009	GSK3B/CDKN1A/BAX/TP53	4
hsa04640	Hematopoietic cell lineage	5/102	99/8063	0.008216237	0.013299665	0.004231004	TNF/IL6R/IL4/IL1B/IL1A	5
hsa04750	Inflammatory mediator regulation of TRP channels	5/102	100/8063	0.008563701	0.013763092	0.004378434	MAPK14/CALM2/PRKCA/IL1B/MAPK8	5
hsa04720	Long-term potentiation	4/102	67/8063	0.010061325	0.016055305	0.005107653	CALM2/PRKCA/MAPK1/PPP3CA	4
hsa04072	Phospholipase D signaling pathway	6/102	148/8063	0.010988115	0.017410745	0.005538857	AKT1/CXCL8/PRKCA/EGFR/MAPK1/EGF	6
hsa05016	Huntington disease	9/102	306/8063	0.015114668	0.023781821	0.007565679	PPARG/BAX/CASP9/CASP3/TP53/CASP8/SOD1/CYCS/MAPK8	9
hsa04971	Gastric acid secretion	4/102	76/8063	0.015454068	0.024146981	0.007681847	CALM2/CHRM3/PRKCA/CA2	4
hsa05204	Chemical carcinogenesis	4/102	82/8063	0.019898332	0.030876721	0.00982277	PTGS2/CYP1A1/GSTP1/GSTM1	4
hsa04340	Hedgehog signaling pathway	3/102	50/8063	0.025079412	0.038649779	0.012295602	GSK3B/CCND1/BCL2	3
hsa04913	Ovarian steroidogenesis	3/102	51/8063	0.026407829	0.040420146	0.012858807	PTGS2/CYP1A1/ALOX5	3
hsa00220	Arginine biosynthesis	2/102	21/8063	0.028462326	0.043270428	0.013765563	NOS2/NOS3	2
hsa04970	Salivary secretion	4/102	93/8063	0.029924227	0.045187591	0.014375468	CALM2/ADRB2/CHRM3/PRKCA	4
hsa04350	TGF-beta signaling pathway	4/102	94/8063	0.03095975	0.046439625	0.014773775	TNF/MAPK1/MYC/IFNG	4
hsa04713	Circadian entrainment	4/102	97/8063	0.034192413	0.05094896	0.016208324	CALM2/PRKCA/FOS/MAPK1	4
hsa04550	Signaling pathways regulating pluripotency of stem cells	5/102	143/8063	0.034633392	0.051266535	0.016309354	MAPK14/GSK3B/AKT1/MAPK1/MYC	5
hsa04916	Melanogenesis	4/102	101/8063	0.038798332	0.057056371	0.018151267	GSK3B/CALM2/PRKCA/MAPK1	4
hsa04723	Retrograde endocannabinoid signaling	5/102	148/8063	0.039265774	0.057368826	0.018250667	PTGS2/MAPK14/PRKCA/MAPK1/MAPK8	5
hsa04922	Glucagon signaling pathway	4/102	106/8063	0.045032901	0.065214273	0.020746529	CALM2/AKT1/PPARA/PPP3CA	4
hsa00590	Arachidonic acid metabolism	3/102	63/8063	0.045215229	0.065214273	0.020746529	PTGS1/PTGS2/ALOX5	3
hsa04390	Hippo signaling pathway	5/102	157/8063	0.048520088	0.069535158	0.022121126	GSK3B/CCND1/MYC/BIRC5/SERPINE1	5
